# Supplementary material for: Organ-Specific Gene Expression Reveals the Role of the Cymbidium ensifolium-miR396/Growth-Regulating Factors Module in Flower Development of the Orchid Plant Cymbidium ensifolium
Source: Front Plant Sci. 2022 Jan 27;12:799778. doi: 10.3389/fpls.2021.799778 (PMC8829051; doi:10.3389/fpls.2021.799778)
Supplement: Supplementary file 8 [file Table_2.xls]

## Sheet: total.different.gene
Supplementary Table 2. List of gene ID, transcript fold changes and functional descriptions of the all DEGs.
	total	up	down
Se vs Pe	108	46	64
Se vs Li	1244	575	669
Se vs Co	2167	843	1324
Pe vs Li	1091	544	547
Pe vs Co	1881	738	1143
Li vs Co	1202	459	743

## Sheet: 1-2.different.gene
108										-46	64
gene	Position	Strand	1	2	log2(Fold_change)	p-value	q-value			0
ZHLZ.comp313424_c0_seq1	ZHLZ.comp313424_c0_seq1:1-477	+	19.4511	2.35049	-3.04882	5.93856e-05	0.0127465
ZHLZ.comp26115_c0_seq1	ZHLZ.comp26115_c0_seq1:1-506	+	24.3337	3.05285	-2.99473	8.37189e-06	0.00210855
ZHLZ.comp312553_c0_seq1	ZHLZ.comp312553_c0_seq1:1-403	+	30.3061	4.01857	-2.91485	9.04013e-07	0.000281355
ZHLZ.comp38720_c0_seq1	ZHLZ.comp38720_c0_seq1:1-310	+	35.9476	6.10823	-2.55707	5.27587e-07	0.000169029
ZHLZ.comp49646_c1_seq1	ZHLZ.comp49646_c1_seq1:1-278	+	30.5114	5.91511	-2.36687	9.23984e-06	0.00227457
ZHLZ.comp43566_c0_seq1	ZHLZ.comp43566_c0_seq1:1-588	+	32.8698	6.69489	-2.29563	6.03757e-06	0.00154746
ZHLZ.comp38720_c2_seq1	ZHLZ.comp38720_c2_seq1:1-1086	+	48.26	10.0257	-2.26712	5.19036e-08	2.07481e-05
ZHLZ.comp298430_c0_seq1	ZHLZ.comp298430_c0_seq1:1-232	+	36.99	7.73229	-2.25817	1.97424e-06	0.000562234
ZHLZ.comp38720_c1_seq1	ZHLZ.comp38720_c1_seq1:1-1247	+	47.1557	9.87016	-2.25629	7.98606e-08	2.99973e-05
ZHLZ.comp57443_c0_seq10	ZHLZ.comp57443_c0_seq10:1-983	+	39.2474	8.79508	-2.15783	1.81588e-06	0.000523984
ZHLZ.comp36842_c0_seq1	ZHLZ.comp36842_c0_seq1:1-1772	+	100.915	23.256	-2.11747	3.74444e-14	2.7653e-11
ZHLZ.comp51082_c0_seq1	ZHLZ.comp51082_c0_seq1:1-974	+	154.584	35.6333	-2.11709	7.40224e-21	8.27001e-18
ZHLZ.comp35792_c0_seq1	ZHLZ.comp35792_c0_seq1:1-913	+	100.778	25.0789	-2.00663	2.37409e-13	1.61631e-10
ZHLZ.comp46693_c1_seq1	ZHLZ.comp46693_c1_seq1:1-1929	+	44.4748	12.1282	-1.87462	3.05258e-06	0.000815994
ZHLZ.comp34867_c0_seq1	ZHLZ.comp34867_c0_seq1:1-563	+	97.5979	27.8802	-1.80761	1.4036e-11	8.61375e-09
ZHLZ.comp43191_c0_seq1	ZHLZ.comp43191_c0_seq1:1-845	+	60.9644	19.0181	-1.68059	3.46569e-07	0.00011706
ZHLZ.comp59273_c1_seq7	ZHLZ.comp59273_c1_seq7:1-429	+	76.4207	24.1602	-1.66133	1.48788e-08	6.35585e-06
ZHLZ.comp53604_c0_seq1	ZHLZ.comp53604_c0_seq1:1-2603	+	202.904	64.2357	-1.65935	2.94895e-20	3.13394e-17
ZHLZ.comp27680_c0_seq1	ZHLZ.comp27680_c0_seq1:1-1162	+	102.216	35.2715	-1.53505	5.14757e-10	2.70229e-07
ZHLZ.comp59072_c0_seq1	ZHLZ.comp59072_c0_seq1:1-1814	+	65.2439	22.8274	-1.51508	8.59704e-07	0.000269489
ZHLZ.comp54113_c0_seq1	ZHLZ.comp54113_c0_seq1:1-842	+	41.5657	14.7952	-1.49026	0.000102601	0.0211874
ZHLZ.comp51256_c2_seq2	ZHLZ.comp51256_c2_seq2:1-584	+	39.1857	14.4627	-1.43799	0.000232524	0.0429302
ZHLZ.comp49295_c0_seq1	ZHLZ.comp49295_c0_seq1:1-1093	+	62.0609	22.9092	-1.43776	3.62655e-06	0.000957673
ZHLZ.comp49908_c0_seq1	ZHLZ.comp49908_c0_seq1:1-1153	+	101.806	39.0042	-1.38412	7.51441e-09	3.37544e-06
ZHLZ.comp56133_c0_seq1	ZHLZ.comp56133_c0_seq1:1-878	+	89.4686	34.535	-1.37332	7.11775e-08	2.74455e-05
ZHLZ.comp46255_c0_seq1	ZHLZ.comp46255_c0_seq1:1-1263	+	90.7532	35.548	-1.35218	7.93865e-08	3.00785e-05
ZHLZ.comp59273_c1_seq1	ZHLZ.comp59273_c1_seq1:1-1880	+	51.3895	20.1972	-1.34732	5.58715e-05	0.0121116
ZHLZ.comp55378_c0_seq2	ZHLZ.comp55378_c0_seq2:1-1489	+	118.108	46.8519	-1.33393	1.3057e-09	6.5393e-07
ZHLZ.comp43765_c0_seq1	ZHLZ.comp43765_c0_seq1:1-787	+	47.7892	19.09	-1.32387	0.000123783	0.0248547
ZHLZ.comp59281_c5_seq1	ZHLZ.comp59281_c5_seq1:1-2440	+	52.9805	21.3923	-1.30837	6.11272e-05	0.0130561
ZHLZ.comp58037_c1_seq1	ZHLZ.comp58037_c1_seq1:1-1308	+	855.486	347.479	-1.29982	6.72844e-58	2.25517e-54
ZHLZ.comp27514_c0_seq1	ZHLZ.comp27514_c0_seq1:1-988	+	182.505	74.8716	-1.28545	2.00845e-13	1.41149e-10
ZHLZ.comp26963_c0_seq1	ZHLZ.comp26963_c0_seq1:1-1905	+	48.2864	20.2853	-1.25118	0.000208927	0.0390703
ZHLZ.comp50567_c0_seq1	ZHLZ.comp50567_c0_seq1:1-1769	+	66.3974	28.0137	-1.24499	1.47171e-05	0.00350412
ZHLZ.comp55155_c1_seq2	ZHLZ.comp55155_c1_seq2:1-3535	+	216.059	91.9288	-1.23284	8.33473e-15	6.37124e-12
ZHLZ.comp59398_c0_seq3	ZHLZ.comp59398_c0_seq3:1-309	+	85.8127	36.9293	-1.21643	1.26481e-06	0.000372368
ZHLZ.comp34744_c0_seq1	ZHLZ.comp34744_c0_seq1:1-665	+	100.433	43.461	-1.20844	1.81643e-07	6.59545e-05
ZHLZ.comp26825_c0_seq1	ZHLZ.comp26825_c0_seq1:1-1563	+	122.462	53.2575	-1.20128	9.65407e-09	4.16482e-06
ZHLZ.comp32521_c0_seq1	ZHLZ.comp32521_c0_seq1:1-1955	+	138.343	61.6316	-1.16651	2.36649e-09	1.12079e-06
ZHLZ.comp55155_c2_seq1	ZHLZ.comp55155_c2_seq1:1-1253	+	1513.53	687.245	-1.13902	4.61494e-84	2.23424e-80
ZHLZ.comp57765_c0_seq1	ZHLZ.comp57765_c0_seq1:1-2489	+	60.4422	27.9182	-1.11435	0.000134473	0.0267546
ZHLZ.comp59532_c0_seq1	ZHLZ.comp59532_c0_seq1:1-897	+	82.6374	38.6365	-1.09683	1.01709e-05	0.00246205
ZHLZ.comp57801_c0_seq1	ZHLZ.comp57801_c0_seq1:1-336	+	456.253	219.787	-1.05373	7.17911e-24	1.11717e-20
ZHLZ.comp59523_c0_seq1	ZHLZ.comp59523_c0_seq1:1-1926	+	1386.56	684.494	-1.0184	7.66357e-66	3.03561e-62
ZHLZ.comp54405_c0_seq2	ZHLZ.comp54405_c0_seq2:1-1287	+	93.9121	46.6554	-1.00927	9.52698e-06	0.00231905
ZHLZ.comp55155_c0_seq1	ZHLZ.comp55155_c0_seq1:1-1122	+	142.795	71.1037	-1.00595	5.13266e-08	2.07074e-05
ZHLZ.comp26941_c0_seq1	ZHLZ.comp26941_c0_seq1:1-829	+	77.5938	156.373	1.01098	2.80628e-06	0.000759475
ZHLZ.comp54065_c0_seq1	ZHLZ.comp54065_c0_seq1:1-1206	+	194.107	416.988	1.10315	1.11369e-16	9.33187e-14
ZHLZ.comp48606_c0_seq2	ZHLZ.comp48606_c0_seq2:1-1516	+	70.5049	152.63	1.11424	4.1553e-07	0.00013821
ZHLZ.comp47689_c0_seq1	ZHLZ.comp47689_c0_seq1:1-1463	+	65.272	144.535	1.14688	4.29125e-07	0.00014165
ZHLZ.comp35916_c0_seq1	ZHLZ.comp35916_c0_seq1:1-534	+	43.9728	97.5144	1.149	3.19145e-05	0.00713118
ZHLZ.comp45864_c0_seq1	ZHLZ.comp45864_c0_seq1:1-1890	+	69.0561	153.788	1.1551	1.53432e-07	5.66554e-05
ZHLZ.comp54417_c0_seq1	ZHLZ.comp54417_c0_seq1:1-2235	+	36.7719	82.3148	1.16255	0.000112583	0.0230304
ZHLZ.comp49389_c0_seq1	ZHLZ.comp49389_c0_seq1:1-1288	+	57.358	128.831	1.16741	1.23863e-06	0.000367141
ZHLZ.comp44377_c0_seq1	ZHLZ.comp44377_c0_seq1:1-646	+	43.1644	97.8094	1.18013	1.98782e-05	0.00465662
ZHLZ.comp27050_c0_seq1	ZHLZ.comp27050_c0_seq1:1-688	+	56.3652	130.587	1.21213	4.47148e-07	0.00014649
ZHLZ.comp54420_c0_seq1	ZHLZ.comp54420_c0_seq1:1-1360	+	58.3086	135.22	1.21353	2.72297e-07	9.34215e-05
ZHLZ.comp26977_c0_seq1	ZHLZ.comp26977_c0_seq1:1-968	+	216.906	505.227	1.21986	1.75141e-23	2.63146e-20
ZHLZ.comp27178_c0_seq1	ZHLZ.comp27178_c0_seq1:1-1269	+	420.944	981.822	1.22183	3.40308e-44	9.26744e-41
ZHLZ.comp55755_c1_seq3	ZHLZ.comp55755_c1_seq3:1-1364	+	79	185.256	1.2296	1.14094e-09	5.7806e-07
ZHLZ.comp49885_c0_seq1	ZHLZ.comp49885_c0_seq1:1-1952	+	260.111	612.132	1.23472	1.12218e-28	2.22253e-25
ZHLZ.comp55755_c1_seq1	ZHLZ.comp55755_c1_seq1:1-1509	+	138.796	328.372	1.24237	2.83924e-16	2.29095e-13
ZHLZ.comp47430_c1_seq1	ZHLZ.comp47430_c1_seq1:1-1426	+	667.929	1584.09	1.24589	1.29444e-72	5.64011e-69
ZHLZ.comp59348_c6_seq1	ZHLZ.comp59348_c6_seq1:1-1577	+	54.0865	129	1.25403	2.36129e-07	8.29726e-05
ZHLZ.comp46466_c0_seq1	ZHLZ.comp46466_c0_seq1:1-1540	+	83.9108	204.515	1.28528	2.96913e-11	1.74826e-08
ZHLZ.comp56023_c0_seq1	ZHLZ.comp56023_c0_seq1:1-3058	+	71.8007	178.13	1.31086	2.78479e-10	1.49801e-07
ZHLZ.comp35654_c0_seq1	ZHLZ.comp35654_c0_seq1:1-1886	+	31.2711	77.7839	1.31464	2.91529e-05	0.00654767
ZHLZ.comp46581_c0_seq1	ZHLZ.comp46581_c0_seq1:1-328	+	32.4581	83.0252	1.35497	9.38321e-06	0.00229688
ZHLZ.comp59430_c0_seq1	ZHLZ.comp59430_c0_seq1:1-1215	+	301.748	816.705	1.43647	2.9046e-48	8.43728e-45
ZHLZ.comp47644_c0_seq1	ZHLZ.comp47644_c0_seq1:1-461	+	4680.49	12708	1.44101	0	0
ZHLZ.comp55250_c0_seq1	ZHLZ.comp55250_c0_seq1:1-2971	+	151.055	413.134	1.45154	1.18621e-25	1.9879e-22
ZHLZ.comp46581_c1_seq1	ZHLZ.comp46581_c1_seq1:1-340	+	17.9974	49.6838	1.46499	0.000254366	0.0465682
ZHLZ.comp47430_c0_seq1	ZHLZ.comp47430_c0_seq1:1-1627	+	1079.43	3076.34	1.51095	4.99018e-192	4.34864e-188
ZHLZ.comp59633_c0_seq1	ZHLZ.comp59633_c0_seq1:1-941	+	24.9802	71.7535	1.52226	5.75639e-06	0.00148413
ZHLZ.comp36142_c0_seq1	ZHLZ.comp36142_c0_seq1:1-292	+	29.8152	89.2509	1.58182	1.83032e-07	6.59098e-05
ZHLZ.comp34719_c0_seq1	ZHLZ.comp34719_c0_seq1:1-557	+	47.7392	145.465	1.60743	1.54018e-11	9.19299e-09
ZHLZ.comp26980_c0_seq1	ZHLZ.comp26980_c0_seq1:1-1387	+	94.1175	293.126	1.63899	2.44538e-22	2.87973e-19
ZHLZ.comp56605_c1_seq1	ZHLZ.comp56605_c1_seq1:1-604	+	15.6083	48.8403	1.64576	6.87705e-05	0.014546
ZHLZ.comp47798_c0_seq1	ZHLZ.comp47798_c0_seq1:1-1179	+	945.777	2995.33	1.66314	2.19559e-217	2.39166e-213
ZHLZ.comp53820_c0_seq4	ZHLZ.comp53820_c0_seq4:1-1745	+	25.131	80.6709	1.68258	1.94627e-07	6.95107e-05
ZHLZ.comp36142_c1_seq1	ZHLZ.comp36142_c1_seq1:1-323	+	29.7261	103.363	1.79792	5.80723e-10	3.0123e-07
ZHLZ.comp59584_c0_seq1	ZHLZ.comp59584_c0_seq1:1-2716	+	16.7783	58.8754	1.81107	2.58483e-06	0.000717364
ZHLZ.comp47644_c1_seq1	ZHLZ.comp47644_c1_seq1:1-604	+	2451.82	8628.23	1.81521	0	0
ZHLZ.comp59405_c1_seq1	ZHLZ.comp59405_c1_seq1:1-3312	+	9.95878	35.2363	1.82302	0.00025734	0.04672
ZHLZ.comp54094_c0_seq1	ZHLZ.comp54094_c0_seq1:1-1885	+	24.7557	87.8705	1.82762	7.35937e-09	3.34023e-06
ZHLZ.comp50039_c0_seq1	ZHLZ.comp50039_c0_seq1:1-1554	+	12.8694	45.9664	1.83663	2.69881e-05	0.00612462
ZHLZ.comp36200_c0_seq1	ZHLZ.comp36200_c0_seq1:1-646	+	9.12576	33.7859	1.8884	0.000239873	0.0441002
ZHLZ.comp57922_c0_seq1	ZHLZ.comp57922_c0_seq1:1-1216	+	2877.99	11164.4	1.95577	0	0
ZHLZ.comp48606_c0_seq1	ZHLZ.comp48606_c0_seq1:1-1728	+	35.9153	142.368	1.98695	5.25229e-15	4.08666e-12
ZHLZ.comp52111_c0_seq1	ZHLZ.comp52111_c0_seq1:1-2012	+	14.4895	62.7089	2.11366	6.00563e-08	2.35745e-05
ZHLZ.comp60143_c0_seq1	ZHLZ.comp60143_c0_seq1:1-809	+	16.2652	70.4338	2.11448	9.23404e-09	4.02346e-06
ZHLZ.comp35703_c0_seq1	ZHLZ.comp35703_c0_seq1:1-2207	+	14.3814	62.6999	2.12426	5.42539e-08	2.14904e-05
ZHLZ.comp26845_c0_seq1	ZHLZ.comp26845_c0_seq1:1-747	+	29.17	141.419	2.27742	1.19624e-17	1.10899e-14
ZHLZ.comp53276_c0_seq1	ZHLZ.comp53276_c0_seq1:1-2251	+	38.8974	196.543	2.3371	1.14138e-24	1.84193e-21
ZHLZ.comp54773_c0_seq2	ZHLZ.comp54773_c0_seq2:1-1235	+	12.3667	62.9436	2.3476	5.92306e-09	2.71663e-06
ZHLZ.comp26937_c0_seq1	ZHLZ.comp26937_c0_seq1:1-1148	+	35.4699	181.59	2.35602	3.89985e-23	5.14922e-20
ZHLZ.comp47058_c0_seq1	ZHLZ.comp47058_c0_seq1:1-1834	+	9.49406	49.7896	2.39075	1.64659e-07	6.029e-05
ZHLZ.comp59561_c0_seq1	ZHLZ.comp59561_c0_seq1:1-852	+	158.414	832.786	2.39425	6.03697e-102	3.28804e-98
ZHLZ.comp54060_c0_seq1	ZHLZ.comp54060_c0_seq1:1-925	+	4.16815	24.134	2.53359	0.000158348	0.0306646
ZHLZ.comp46100_c0_seq1	ZHLZ.comp46100_c0_seq1:1-731	+	20.2466	143.015	2.82041	1.34688e-22	1.67675e-19
ZHLZ.comp59716_c0_seq1	ZHLZ.comp59716_c0_seq1:1-1099	+	2.51234	19.5422	2.95949	0.00020712	0.0388992
ZHLZ.comp55945_c1_seq2	ZHLZ.comp55945_c1_seq2:1-1019	+	6.54205	62.2512	3.25029	4.00497e-12	2.52905e-09
ZHLZ.comp27950_c0_seq1	ZHLZ.comp27950_c0_seq1:1-1461	+	3.06461	41.7811	3.76908	1.44763e-09	7.08721e-07
ZHLZ.comp50004_c0_seq1	ZHLZ.comp50004_c0_seq1:1-1372	+	7.08885	104.437	3.88094	4.12808e-22	4.73339e-19
ZHLZ.comp58678_c0_seq2	ZHLZ.comp58678_c0_seq2:1-1974	+	0	59.1199	5.98643	3.74923e-15	2.97021e-12
ZHLZ.comp56809_c5_seq1	ZHLZ.comp56809_c5_seq1:1-765	+	0	15.0468	6.26914	7.53877e-05	0.0158686
ZHLZ.comp35346_c1_seq1	ZHLZ.comp35346_c1_seq1:1-828	+	0	34.7849	6.59232	2.10811e-09	1.00939e-06
ZHLZ.comp54855_c0_seq1	ZHLZ.comp54855_c0_seq1:1-1371	+	0	13.2299	6.7028	0.000228462	0.0425407

## Sheet: 1-3.different.gene
								-575	669
2020-07-01	Position	Strand	1	3	log2(Fold_change)	p-value	q-value
ZHLZ.comp54447_c0_seq1	ZHLZ.comp54447_c0_seq1:1-819	+	70.6142	0	-8.52603	2.3998e-15	3.3409e-13
ZHLZ.comp59398_c0_seq3	ZHLZ.comp59398_c0_seq3:1-309	+	85.8127	0	-8.40101	1.52023e-18	2.50319e-16
ZHLZ.comp53861_c1_seq1	ZHLZ.comp53861_c1_seq1:1-261	+	48.9864	0	-8.34864	2.77382e-11	2.83019e-09
ZHLZ.comp57101_c4_seq1	ZHLZ.comp57101_c4_seq1:1-518	+	36.3032	0	-8.32029	9.45981e-09	7.47873e-07
ZHLZ.comp53861_c0_seq1	ZHLZ.comp53861_c0_seq1:1-231	+	26.5973	0	-8.29138	8.63018e-07	5.22969e-05
ZHLZ.comp34867_c0_seq1	ZHLZ.comp34867_c0_seq1:1-563	+	97.5979	0	-8.28227	4.09497e-21	7.79039e-19
ZHLZ.comp32521_c0_seq1	ZHLZ.comp32521_c0_seq1:1-1955	+	138.343	0	-8.19689	1.72899e-29	4.2123e-27
ZHLZ.comp58993_c4_seq4	ZHLZ.comp58993_c4_seq4:1-1246	+	13.6949	0	-7.76508	0.000295386	0.0112122
ZHLZ.comp49646_c1_seq1	ZHLZ.comp49646_c1_seq1:1-278	+	30.5114	0	-7.75664	6.50838e-08	4.67341e-06
ZHLZ.comp312553_c0_seq1	ZHLZ.comp312553_c0_seq1:1-403	+	30.3061	0	-7.69763	6.6855e-08	4.77189e-06
ZHLZ.comp35573_c0_seq1	ZHLZ.comp35573_c0_seq1:1-836	+	5417.51	32.6065	-7.37633	0	0
ZHLZ.comp222061_c0_seq1	ZHLZ.comp222061_c0_seq1:1-510	+	11.8519	0	-7.26782	0.000599681	0.0211175
ZHLZ.comp58993_c4_seq2	ZHLZ.comp58993_c4_seq2:1-1675	+	14.494	0	-6.95183	0.000127198	0.00530003
ZHLZ.comp59312_c0_seq2	ZHLZ.comp59312_c0_seq2:1-1888	+	10.2633	0	-6.94849	0.0012609	0.0403546
ZHLZ.comp56799_c1_seq3	ZHLZ.comp56799_c1_seq3:1-283	+	15.9091	0	-6.84286	5.67467e-05	0.00253718
ZHLZ.comp43566_c0_seq1	ZHLZ.comp43566_c0_seq1:1-588	+	32.8698	0	-6.77486	6.77607e-09	5.41983e-07
ZHLZ.comp298430_c0_seq1	ZHLZ.comp298430_c0_seq1:1-232	+	36.99	0	-6.77347	7.79002e-10	6.95292e-08
ZHLZ.comp58993_c2_seq1	ZHLZ.comp58993_c2_seq1:1-774	+	16.5508	0	-6.76648	3.89055e-05	0.00178976
ZHLZ.comp58699_c1_seq11	ZHLZ.comp58699_c1_seq11:1-675	+	12.0134	0	-6.69174	0.000446836	0.0161765
ZHLZ.comp57101_c1_seq1	ZHLZ.comp57101_c1_seq1:1-701	+	38.7842	0	-6.62973	2.6809e-10	2.51504e-08
ZHLZ.comp57443_c0_seq11	ZHLZ.comp57443_c0_seq11:1-939	+	11.8942	0	-6.56862	0.000461906	0.0166842
ZHLZ.comp57101_c0_seq1	ZHLZ.comp57101_c0_seq1:1-289	+	25.7351	0	-6.56701	2.58702e-07	1.7039e-05
ZHLZ.comp52466_c0_seq1	ZHLZ.comp52466_c0_seq1:1-1134	+	45.7786	0	-6.5166	6.1269e-12	6.63414e-10
ZHLZ.comp58288_c0_seq1	ZHLZ.comp58288_c0_seq1:1-4200	+	200.565	2.20388	-6.50788	5.4724e-47	1.96476e-44
ZHLZ.comp43765_c0_seq1	ZHLZ.comp43765_c0_seq1:1-787	+	47.7892	0	-6.44583	2.00331e-12	2.24028e-10
ZHLZ.comp26961_c0_seq1	ZHLZ.comp26961_c0_seq1:1-1732	+	1297.79	15.0478	-6.43036	2.20556e-294	5.54302e-291
ZHLZ.comp58735_c1_seq3	ZHLZ.comp58735_c1_seq3:1-221	+	38.0432	0	-6.24957	3.12827e-10	2.91185e-08
ZHLZ.comp57101_c5_seq2	ZHLZ.comp57101_c5_seq2:1-700	+	36.0679	0	-6.08235	8.50164e-10	7.57391e-08
ZHLZ.comp59216_c0_seq7	ZHLZ.comp59216_c0_seq7:1-799	+	11.55	0	-6.07094	0.000516409	0.0184436
ZHLZ.comp57101_c2_seq1	ZHLZ.comp57101_c2_seq1:1-272	+	17.3755	0	-5.91287	2.0357e-05	0.000998017
ZHLZ.comp57101_c3_seq1	ZHLZ.comp57101_c3_seq1:1-221	+	27.0129	0	-5.75558	1.08577e-07	7.47071e-06
ZHLZ.comp59386_c0_seq2	ZHLZ.comp59386_c0_seq2:1-5994	+	10.1216	0	-5.64089	0.0011565	0.0374147
ZHLZ.comp54447_c0_seq4	ZHLZ.comp54447_c0_seq4:1-328	+	24.0402	0	-5.58738	5.5685e-07	3.4987e-05
ZHLZ.comp58699_c1_seq8	ZHLZ.comp58699_c1_seq8:1-795	+	14.6431	0	-5.51294	9.47564e-05	0.00409106
ZHLZ.comp59211_c0_seq1	ZHLZ.comp59211_c0_seq1:1-1516	+	10.0417	0	-5.43048	0.00124152	0.0398413
ZHLZ.comp53604_c0_seq1	ZHLZ.comp53604_c0_seq1:1-2603	+	202.904	5.03266	-5.33333	1.3404e-47	4.88592e-45
ZHLZ.comp58735_c2_seq7	ZHLZ.comp58735_c2_seq7:1-535	+	10.1357	0	-5.30384	0.00120634	0.0387905
ZHLZ.comp313424_c0_seq1	ZHLZ.comp313424_c0_seq1:1-477	+	19.4511	0	-5.28178	7.36579e-06	0.000388645
ZHLZ.comp43737_c1_seq1	ZHLZ.comp43737_c1_seq1:1-319	+	32.2042	0	-5.22566	8.34189e-09	6.66109e-07
ZHLZ.comp43737_c0_seq1	ZHLZ.comp43737_c0_seq1:1-1025	+	27.738	0	-5.21622	8.99843e-08	6.28193e-06
ZHLZ.comp57443_c0_seq1	ZHLZ.comp57443_c0_seq1:1-2270	+	29.7397	0	-5.1493	3.26388e-08	2.42762e-06
ZHLZ.comp57620_c7_seq1	ZHLZ.comp57620_c7_seq1:1-208	+	45.6828	1.31996	-5.11308	7.73656e-12	8.26462e-10
ZHLZ.comp59915_c0_seq1	ZHLZ.comp59915_c0_seq1:1-2356	+	86.976	2.63031	-5.04731	4.2812e-21	8.11236e-19
ZHLZ.comp58587_c0_seq17	ZHLZ.comp58587_c0_seq17:1-374	+	27.5348	0	-5.0365	1.14816e-07	7.85472e-06
ZHLZ.comp38804_c0_seq1	ZHLZ.comp38804_c0_seq1:1-566	+	12.4812	0	-5.03333	0.000358314	0.0133671
ZHLZ.comp59216_c0_seq16	ZHLZ.comp59216_c0_seq16:1-202	+	15.5157	0	-4.95566	7.19723e-05	0.00315588
ZHLZ.comp55222_c2_seq22	ZHLZ.comp55222_c2_seq22:1-849	+	27.8629	0	-4.95092	1.04445e-07	7.22807e-06
ZHLZ.comp39807_c0_seq1	ZHLZ.comp39807_c0_seq1:1-1864	+	10.9693	0	-4.93855	0.000850283	0.0285326
ZHLZ.comp57648_c0_seq1	ZHLZ.comp57648_c0_seq1:1-919	+	12.5319	0	-4.73845	0.000402268	0.0147759
ZHLZ.comp59932_c0_seq1	ZHLZ.comp59932_c0_seq1:1-1135	+	261.127	9.98682	-4.70858	1.50409e-58	6.97298e-56
ZHLZ.comp53671_c0_seq1	ZHLZ.comp53671_c0_seq1:1-1522	+	206.758	8.04017	-4.68457	1.23381e-46	4.3967e-44
ZHLZ.comp27427_c0_seq1	ZHLZ.comp27427_c0_seq1:1-241	+	12.6952	0	-4.66621	0.000384911	0.014259
ZHLZ.comp56799_c0_seq1	ZHLZ.comp56799_c0_seq1:1-204	+	12.4372	0	-4.63659	0.000449613	0.0162647
ZHLZ.comp56683_c0_seq2	ZHLZ.comp56683_c0_seq2:1-2084	+	28.5149	1.15745	-4.62269	1.09697e-07	7.5369e-06
ZHLZ.comp61570_c0_seq1	ZHLZ.comp61570_c0_seq1:1-1068	+	24.7114	1.00992	-4.61286	7.78305e-07	4.75862e-05
ZHLZ.comp55065_c2_seq1	ZHLZ.comp55065_c2_seq1:1-676	+	10.2662	0	-4.56024	0.00149218	0.0465099
ZHLZ.comp63022_c0_seq1	ZHLZ.comp63022_c0_seq1:1-786	+	89.8771	3.89222	-4.52929	6.41994e-21	1.19749e-18
ZHLZ.comp42956_c0_seq1	ZHLZ.comp42956_c0_seq1:1-921	+	110.814	4.87608	-4.50627	2.33158e-25	5.10713e-23
ZHLZ.comp43923_c0_seq1	ZHLZ.comp43923_c0_seq1:1-2015	+	257.966	11.4453	-4.49435	1.07372e-56	4.83692e-54
ZHLZ.comp57443_c0_seq2	ZHLZ.comp57443_c0_seq2:1-1533	+	13.5	0	-4.48887	0.000285058	0.0108982
ZHLZ.comp46152_c0_seq1	ZHLZ.comp46152_c0_seq1:1-1675	+	717.111	32.0563	-4.48352	4.58776e-154	5.21596e-151
ZHLZ.comp35504_c0_seq1	ZHLZ.comp35504_c0_seq1:1-731	+	242.415	10.9724	-4.46553	3.19305e-53	1.28127e-50
ZHLZ.comp56125_c1_seq1	ZHLZ.comp56125_c1_seq1:1-5094	+	11.8708	0	-4.46107	0.000680587	0.0234817
ZHLZ.comp48982_c1_seq1	ZHLZ.comp48982_c1_seq1:1-329	+	102.371	4.64937	-4.46063	1.93231e-23	3.94315e-21
ZHLZ.comp50769_c0_seq2	ZHLZ.comp50769_c0_seq2:1-887	+	59.7603	2.71942	-4.45782	2.51364e-14	3.26165e-12
ZHLZ.comp48020_c0_seq1	ZHLZ.comp48020_c0_seq1:1-1491	+	27.1934	1.26267	-4.42871	2.8604e-07	1.87362e-05
ZHLZ.comp54763_c0_seq1	ZHLZ.comp54763_c0_seq1:1-1987	+	14.2962	0	-4.4129	0.000200878	0.00798015
ZHLZ.comp57336_c0_seq1	ZHLZ.comp57336_c0_seq1:1-1931	+	23.0839	1.09682	-4.39549	2.36429e-06	0.000133923
ZHLZ.comp38720_c0_seq1	ZHLZ.comp38720_c0_seq1:1-310	+	35.9476	1.70804	-4.39548	3.87413e-09	3.22288e-07
ZHLZ.comp59475_c0_seq1	ZHLZ.comp59475_c0_seq1:1-962	+	259.346	12.639	-4.35892	3.96611e-56	1.75357e-53
ZHLZ.comp27786_c0_seq1	ZHLZ.comp27786_c0_seq1:1-211	+	17.0938	0	-4.353	5.10526e-05	0.00229333
ZHLZ.comp57688_c1_seq3	ZHLZ.comp57688_c1_seq3:1-1120	+	53.7021	2.71399	-4.30649	8.14336e-13	9.48423e-11
ZHLZ.comp56245_c1_seq2	ZHLZ.comp56245_c1_seq2:1-2182	+	40.3668	2.13903	-4.23814	6.47736e-10	5.84689e-08
ZHLZ.comp55941_c0_seq3	ZHLZ.comp55941_c0_seq3:1-1795	+	15.6314	0	-4.21578	0.000123685	0.00517171
ZHLZ.comp49284_c0_seq1	ZHLZ.comp49284_c0_seq1:1-783	+	16.0747	0	-4.19673	0.000101269	0.00433305
ZHLZ.comp57154_c0_seq1	ZHLZ.comp57154_c0_seq1:1-1949	+	6194.08	338.505	-4.19364	0	0
ZHLZ.comp55890_c1_seq2	ZHLZ.comp55890_c1_seq2:1-779	+	55.2091	3.09644	-4.15622	6.79187e-13	7.94898e-11
ZHLZ.comp45173_c0_seq1	ZHLZ.comp45173_c0_seq1:1-578	+	21.1304	1.18751	-4.15331	8.86466e-06	0.00046161
ZHLZ.comp57801_c1_seq1	ZHLZ.comp57801_c1_seq1:1-589	+	589.891	33.1952	-4.1514	7.26699e-122	6.80404e-119
ZHLZ.comp46145_c0_seq1	ZHLZ.comp46145_c0_seq1:1-818	+	20.4043	1.15076	-4.14821	1.27407e-05	0.000641753
ZHLZ.comp58353_c0_seq1	ZHLZ.comp58353_c0_seq1:1-1524	+	1248.45	71.4173	-4.12772	8.37118e-255	1.66555e-251
ZHLZ.comp59635_c0_seq1	ZHLZ.comp59635_c0_seq1:1-1826	+	76.9527	4.82215	-3.99622	5.5149e-17	8.55006e-15
ZHLZ.comp57801_c0_seq1	ZHLZ.comp57801_c0_seq1:1-336	+	456.253	30.6419	-3.89626	6.76243e-91	4.42346e-88
ZHLZ.comp59355_c1_seq7	ZHLZ.comp59355_c1_seq7:1-621	+	184.215	12.4107	-3.89173	9.66149e-38	2.88341e-35
ZHLZ.comp70047_c0_seq1	ZHLZ.comp70047_c0_seq1:1-273	+	16.8563	1.14935	-3.8744	0.000105297	0.00449333
ZHLZ.comp35584_c0_seq1	ZHLZ.comp35584_c0_seq1:1-1316	+	123.238	8.68776	-3.82632	1.64505e-25	3.63671e-23
ZHLZ.comp58134_c0_seq2	ZHLZ.comp58134_c0_seq2:1-801	+	14.0986	1.0038	-3.81201	0.000422068	0.0154084
ZHLZ.comp38720_c1_seq1	ZHLZ.comp38720_c1_seq1:1-1247	+	47.1557	3.3969	-3.79514	1.21188e-10	1.18099e-08
ZHLZ.comp35609_c0_seq1	ZHLZ.comp35609_c0_seq1:1-1107	+	1053.33	76.778	-3.77812	9.20173e-203	1.41739e-199
ZHLZ.comp48982_c0_seq1	ZHLZ.comp48982_c0_seq1:1-293	+	94.6586	7.09469	-3.73792	1.19675e-19	2.08562e-17
ZHLZ.comp58543_c3_seq1	ZHLZ.comp58543_c3_seq1:1-1403	+	455.416	34.6509	-3.71622	1.09063e-87	6.67673e-85
ZHLZ.comp45273_c0_seq1	ZHLZ.comp45273_c0_seq1:1-1205	+	14.326	1.09039	-3.71572	0.000431295	0.0156972
ZHLZ.comp57443_c0_seq10	ZHLZ.comp57443_c0_seq10:1-983	+	39.2474	3.01244	-3.70359	5.91491e-09	4.7953e-07
ZHLZ.comp52932_c0_seq1	ZHLZ.comp52932_c0_seq1:1-1423	+	17.9522	1.37813	-3.70338	8.30215e-05	0.00360069
ZHLZ.comp52163_c0_seq1	ZHLZ.comp52163_c0_seq1:1-3504	+	2920.71	224.343	-3.70254	0	0
ZHLZ.comp35841_c0_seq1	ZHLZ.comp35841_c0_seq1:1-1360	+	15.4368	1.19684	-3.68907	0.000268532	0.0103409
ZHLZ.comp58624_c0_seq1	ZHLZ.comp58624_c0_seq1:1-2110	+	36.121	2.83474	-3.67155	2.64162e-08	1.97402e-06
ZHLZ.comp55548_c0_seq1	ZHLZ.comp55548_c0_seq1:1-801	+	61.4563	4.92106	-3.64252	4.67543e-13	5.58142e-11
ZHLZ.comp26952_c0_seq1	ZHLZ.comp26952_c0_seq1:1-844	+	12135.1	1000.22	-3.6008	0	0
ZHLZ.comp37656_c0_seq1	ZHLZ.comp37656_c0_seq1:1-765	+	400.657	33.0692	-3.59881	1.7725e-75	9.72857e-73
ZHLZ.comp59486_c0_seq1	ZHLZ.comp59486_c0_seq1:1-662	+	215.829	17.8334	-3.59724	1.79575e-41	5.8732e-39
ZHLZ.comp31528_c0_seq1	ZHLZ.comp31528_c0_seq1:1-363	+	23.5039	1.94487	-3.59515	8.57161e-06	0.000446837
ZHLZ.comp27255_c0_seq1	ZHLZ.comp27255_c0_seq1:1-528	+	302.121	25.3306	-3.57617	4.42858e-57	2.01399e-54
ZHLZ.comp43564_c2_seq1	ZHLZ.comp43564_c2_seq1:1-1005	+	167.414	14.2251	-3.55691	2.86882e-32	7.48574e-30
ZHLZ.comp26985_c0_seq2	ZHLZ.comp26985_c0_seq2:1-1593	+	34.0716	2.92992	-3.53964	1.0149e-07	7.03375e-06
ZHLZ.comp27255_c1_seq1	ZHLZ.comp27255_c1_seq1:1-1221	+	631.211	54.5119	-3.53348	4.38911e-116	4.03047e-113
ZHLZ.comp59540_c0_seq1	ZHLZ.comp59540_c0_seq1:1-2060	+	598.157	54.558	-3.45466	4.73015e-108	4.03338e-105
ZHLZ.comp43720_c0_seq1	ZHLZ.comp43720_c0_seq1:1-820	+	49.4152	4.5918	-3.42782	2.54173e-10	2.40814e-08
ZHLZ.comp59522_c0_seq1	ZHLZ.comp59522_c0_seq1:1-1537	+	340.182	32.4975	-3.38791	3.1285e-61	1.50898e-58
ZHLZ.comp101107_c0_seq1	ZHLZ.comp101107_c0_seq1:1-525	+	14.0244	1.34474	-3.38254	0.000809598	0.0273984
ZHLZ.comp56133_c0_seq1	ZHLZ.comp56133_c0_seq1:1-878	+	89.4686	8.6216	-3.37535	2.8591e-17	4.44707e-15
ZHLZ.comp38720_c2_seq1	ZHLZ.comp38720_c2_seq1:1-1086	+	48.26	4.76727	-3.33959	6.49673e-10	5.84229e-08
ZHLZ.comp48739_c0_seq1	ZHLZ.comp48739_c0_seq1:1-931	+	55.6268	5.51883	-3.33335	3.42484e-11	3.47217e-09
ZHLZ.comp26935_c0_seq1	ZHLZ.comp26935_c0_seq1:1-1160	+	160.268	15.976	-3.32651	2.63895e-29	6.36426e-27
ZHLZ.comp58329_c1_seq1	ZHLZ.comp58329_c1_seq1:1-1518	+	248.122	25.2047	-3.29928	4.08879e-44	1.36534e-41
ZHLZ.comp27224_c0_seq2	ZHLZ.comp27224_c0_seq2:1-1256	+	29.885	3.06028	-3.28769	1.38796e-06	8.13209e-05
ZHLZ.comp59273_c1_seq7	ZHLZ.comp59273_c1_seq7:1-429	+	76.4207	7.86261	-3.28088	1.24674e-14	1.66759e-12
ZHLZ.comp44927_c0_seq1	ZHLZ.comp44927_c0_seq1:1-1522	+	64.3107	6.66149	-3.27114	1.61715e-12	1.82554e-10
ZHLZ.comp51146_c0_seq1	ZHLZ.comp51146_c0_seq1:1-1062	+	28.7391	3.02841	-3.24638	2.53333e-06	0.000142989
ZHLZ.comp35354_c0_seq1	ZHLZ.comp35354_c0_seq1:1-2764	+	128.971	13.6793	-3.23698	2.40608e-23	4.88904e-21
ZHLZ.comp59523_c0_seq1	ZHLZ.comp59523_c0_seq1:1-1926	+	1386.56	147.753	-3.23025	2.16634e-233	3.97865e-230
ZHLZ.comp56683_c0_seq1	ZHLZ.comp56683_c0_seq1:1-2087	+	42.3592	4.51979	-3.22835	1.21472e-08	9.49332e-07
ZHLZ.comp59691_c0_seq1	ZHLZ.comp59691_c0_seq1:1-995	+	130.372	14.0331	-3.21573	1.9145e-23	3.92358e-21
ZHLZ.comp53677_c0_seq1	ZHLZ.comp53677_c0_seq1:1-707	+	34.8312	3.77237	-3.20684	2.60224e-07	1.71156e-05
ZHLZ.comp27165_c0_seq1	ZHLZ.comp27165_c0_seq1:1-1571	+	76.3966	8.27623	-3.20646	2.40176e-14	3.14209e-12
ZHLZ.comp43564_c3_seq1	ZHLZ.comp43564_c3_seq1:1-317	+	90.4739	9.83633	-3.20131	1.09765e-16	1.66393e-14
ZHLZ.comp55384_c0_seq1	ZHLZ.comp55384_c0_seq1:1-972	+	22.5456	2.46144	-3.19527	3.52881e-05	0.00163596
ZHLZ.comp55051_c0_seq7	ZHLZ.comp55051_c0_seq7:1-875	+	13.5317	1.47921	-3.19344	0.00135709	0.0430296
ZHLZ.comp26926_c0_seq1	ZHLZ.comp26926_c0_seq1:1-1274	+	74.8185	8.20452	-3.1889	5.15169e-14	6.55995e-12
ZHLZ.comp37213_c1_seq1	ZHLZ.comp37213_c1_seq1:1-1096	+	13.2089	1.44934	-3.18804	0.00156363	0.0482644
ZHLZ.comp26115_c0_seq1	ZHLZ.comp26115_c0_seq1:1-506	+	24.3337	2.6742	-3.18578	1.7779e-05	0.000877938
ZHLZ.comp55212_c1_seq1	ZHLZ.comp55212_c1_seq1:1-1495	+	174.437	19.2304	-3.18125	1.63121e-30	4.07812e-28
ZHLZ.comp58658_c0_seq1	ZHLZ.comp58658_c0_seq1:1-1891	+	976.851	107.875	-3.17878	1.60608e-162	1.87053e-159
ZHLZ.comp57505_c7_seq3	ZHLZ.comp57505_c7_seq3:1-1337	+	17.6372	1.95081	-3.17648	0.000264195	0.0101821
ZHLZ.comp30987_c0_seq1	ZHLZ.comp30987_c0_seq1:1-529	+	47.6799	5.33829	-3.15893	2.20245e-09	1.88475e-07
ZHLZ.comp56265_c1_seq2	ZHLZ.comp56265_c1_seq2:1-204	+	29.8737	3.46073	-3.10973	2.61782e-06	0.000147584
ZHLZ.comp27237_c0_seq1	ZHLZ.comp27237_c0_seq1:1-1740	+	30.9072	3.6404	-3.08577	1.92684e-06	0.000110987
ZHLZ.comp43564_c1_seq1	ZHLZ.comp43564_c1_seq1:1-691	+	104.249	12.4022	-3.07137	2.6978e-18	4.32292e-16
ZHLZ.comp55051_c0_seq6	ZHLZ.comp55051_c0_seq6:1-923	+	137.901	16.615	-3.05307	1.47755e-23	3.04113e-21
ZHLZ.comp47691_c0_seq2	ZHLZ.comp47691_c0_seq2:1-702	+	20.7996	2.51421	-3.04838	0.000103726	0.00443025
ZHLZ.comp59281_c5_seq1	ZHLZ.comp59281_c5_seq1:1-2440	+	52.9805	6.46192	-3.03543	6.33608e-10	5.73019e-08
ZHLZ.comp26928_c0_seq1	ZHLZ.comp26928_c0_seq1:1-658	+	331.193	41.7549	-2.98765	4.68052e-53	1.8625e-50
ZHLZ.comp59921_c0_seq1	ZHLZ.comp59921_c0_seq1:1-928	+	148.952	18.8289	-2.98383	9.17122e-25	1.9816e-22
ZHLZ.comp59273_c1_seq1	ZHLZ.comp59273_c1_seq1:1-1880	+	51.3895	6.64472	-2.95119	1.96961e-09	1.69767e-07
ZHLZ.comp45488_c0_seq1	ZHLZ.comp45488_c0_seq1:1-1631	+	73.6625	9.57094	-2.9442	7.23276e-13	8.4443e-11
ZHLZ.comp56872_c1_seq1	ZHLZ.comp56872_c1_seq1:1-731	+	19.7022	2.57543	-2.93547	0.000211545	0.00832768
ZHLZ.comp35476_c0_seq1	ZHLZ.comp35476_c0_seq1:1-1248	+	17.5197	2.34135	-2.90357	0.000513961	0.0183836
ZHLZ.comp60495_c0_seq1	ZHLZ.comp60495_c0_seq1:1-1140	+	59.284	7.93033	-2.90219	1.68268e-10	1.61669e-08
ZHLZ.comp44593_c0_seq1	ZHLZ.comp44593_c0_seq1:1-219	+	15.9015	2.14913	-2.88734	0.00096975	0.0319576
ZHLZ.comp59684_c0_seq1	ZHLZ.comp59684_c0_seq1:1-1680	+	172.892	23.3812	-2.88645	1.47856e-27	3.42731e-25
ZHLZ.comp43564_c0_seq1	ZHLZ.comp43564_c0_seq1:1-345	+	75.9932	10.3454	-2.87688	6.09528e-13	7.18656e-11
ZHLZ.comp51249_c0_seq1	ZHLZ.comp51249_c0_seq1:1-2569	+	74.6426	10.252	-2.86409	1.10359e-12	1.26981e-10
ZHLZ.comp48982_c2_seq1	ZHLZ.comp48982_c2_seq1:1-483	+	48.7704	6.69934	-2.86391	8.79164e-09	6.98518e-07
ZHLZ.comp59558_c0_seq1	ZHLZ.comp59558_c0_seq1:1-1187	+	35.5199	4.97292	-2.83646	1.04172e-06	6.21016e-05
ZHLZ.comp52378_c0_seq1	ZHLZ.comp52378_c0_seq1:1-2631	+	1588.13	222.36	-2.83636	4.08621e-234	7.80482e-231
ZHLZ.comp48016_c0_seq1	ZHLZ.comp48016_c0_seq1:1-1798	+	28.2639	3.98106	-2.82774	1.36783e-05	0.00068753
ZHLZ.comp46106_c0_seq1	ZHLZ.comp46106_c0_seq1:1-1039	+	116.16	16.7041	-2.79784	1.86284e-18	3.04632e-16
ZHLZ.comp45655_c0_seq2	ZHLZ.comp45655_c0_seq2:1-1357	+	58.8591	8.49753	-2.79215	4.59699e-10	4.20519e-08
ZHLZ.comp59454_c0_seq1	ZHLZ.comp59454_c0_seq1:1-1045	+	504.51	72.8508	-2.79187	2.14768e-74	1.15229e-71
ZHLZ.comp54768_c0_seq1	ZHLZ.comp54768_c0_seq1:1-1328	+	22.4207	3.24878	-2.78686	0.000121839	0.00510794
ZHLZ.comp49908_c0_seq1	ZHLZ.comp49908_c0_seq1:1-1153	+	101.806	14.8144	-2.78075	2.88686e-16	4.25464e-14
ZHLZ.comp35685_c0_seq1	ZHLZ.comp35685_c0_seq1:1-562	+	71.7906	10.5382	-2.76817	7.38694e-12	7.9266e-10
ZHLZ.comp51997_c0_seq1	ZHLZ.comp51997_c0_seq1:1-3154	+	41.0893	6.14314	-2.74171	2.54558e-07	1.68124e-05
ZHLZ.comp64075_c0_seq1	ZHLZ.comp64075_c0_seq1:1-2036	+	55.1245	8.28354	-2.73437	2.50614e-09	2.12937e-07
ZHLZ.comp27081_c0_seq1	ZHLZ.comp27081_c0_seq1:1-1951	+	273.109	41.1616	-2.73011	4.07451e-40	1.29708e-37
CL99Contig2	CL99Contig2:1-261	+	50.8925	7.81427	-2.70327	1.26659e-08	9.85034e-07
ZHLZ.comp46824_c0_seq1	ZHLZ.comp46824_c0_seq1:1-1592	+	17.3433	2.69772	-2.68457	0.000937333	0.0310608
ZHLZ.comp55890_c1_seq3	ZHLZ.comp55890_c1_seq3:1-723	+	243.549	38.0824	-2.67702	3.36272e-35	9.55794e-33
ZHLZ.comp58400_c0_seq5	ZHLZ.comp58400_c0_seq5:1-1234	+	22.4958	3.59161	-2.64695	0.00018577	0.00741697
ZHLZ.comp52537_c1_seq1	ZHLZ.comp52537_c1_seq1:1-860	+	22.3291	3.60291	-2.63169	0.000206282	0.00814735
ZHLZ.comp52881_c0_seq1	ZHLZ.comp52881_c0_seq1:1-708	+	45.3923	7.50639	-2.59626	1.52613e-07	1.02495e-05
ZHLZ.comp47691_c0_seq3	ZHLZ.comp47691_c0_seq3:1-660	+	77.9022	12.8956	-2.59479	6.214e-12	6.71323e-10
ZHLZ.comp44788_c0_seq1	ZHLZ.comp44788_c0_seq1:1-1777	+	635.369	105.216	-2.59424	7.83853e-86	4.73794e-83
ZHLZ.comp59405_c3_seq1	ZHLZ.comp59405_c3_seq1:1-1960	+	235.101	39.3117	-2.58025	1.13308e-32	3.02266e-30
ZHLZ.comp49837_c0_seq1	ZHLZ.comp49837_c0_seq1:1-311	+	94.6188	15.8904	-2.57397	4.68862e-14	5.98627e-12
ZHLZ.comp55051_c0_seq1	ZHLZ.comp55051_c0_seq1:1-1540	+	194.182	32.6125	-2.57391	3.35859e-27	7.74764e-25
ZHLZ.comp34836_c0_seq1	ZHLZ.comp34836_c0_seq1:1-387	+	79.8295	13.4793	-2.56618	4.73075e-12	5.20502e-10
ZHLZ.comp54462_c0_seq1	ZHLZ.comp54462_c0_seq1:1-533	+	250.658	42.3858	-2.56407	1.7825e-34	4.94861e-32
ZHLZ.comp55439_c0_seq1	ZHLZ.comp55439_c0_seq1:1-1886	+	136.651	23.2293	-2.55648	1.79845e-19	3.08913e-17
ZHLZ.comp48815_c0_seq1	ZHLZ.comp48815_c0_seq1:1-495	+	55.6283	9.46865	-2.55459	8.64127e-09	6.88864e-07
ZHLZ.comp59774_c0_seq1	ZHLZ.comp59774_c0_seq1:1-1930	+	151.682	25.9614	-2.54661	2.3936e-21	4.62741e-19
ZHLZ.comp26931_c0_seq2	ZHLZ.comp26931_c0_seq2:1-803	+	69.4811	11.9423	-2.54054	1.44553e-10	1.40011e-08
ZHLZ.comp58090_c0_seq1	ZHLZ.comp58090_c0_seq1:1-1600	+	12897.9	2224.09	-2.53585	0	0
ZHLZ.comp26932_c0_seq1	ZHLZ.comp26932_c0_seq1:1-2157	+	865.796	151.631	-2.51346	5.06986e-112	4.48316e-109
ZHLZ.comp27680_c0_seq1	ZHLZ.comp27680_c0_seq1:1-1162	+	102.216	17.9062	-2.51309	1.11783e-14	1.50359e-12
ZHLZ.comp58106_c0_seq5	ZHLZ.comp58106_c0_seq5:1-445	+	17.6077	3.08485	-2.51293	0.00134588	0.0427025
ZHLZ.comp35076_c0_seq1	ZHLZ.comp35076_c0_seq1:1-1605	+	44.34	7.86876	-2.4944	4.08985e-07	2.61438e-05
ZHLZ.comp27096_c1_seq1	ZHLZ.comp27096_c1_seq1:1-3052	+	166.9	29.7953	-2.48583	1.06121e-22	2.11142e-20
ZHLZ.comp35710_c0_seq1	ZHLZ.comp35710_c0_seq1:1-1121	+	120.156	21.6576	-2.47196	1.11784e-16	1.68918e-14
ZHLZ.comp46302_c0_seq2	ZHLZ.comp46302_c0_seq2:1-242	+	21.9964	3.97078	-2.46977	0.000391768	0.0144681
ZHLZ.comp57478_c0_seq52	ZHLZ.comp57478_c0_seq52:1-1346	+	24.6157	4.44375	-2.46973	0.000176345	0.00707023
ZHLZ.comp65452_c0_seq1	ZHLZ.comp65452_c0_seq1:1-1401	+	27.6619	4.99718	-2.46871	7.03791e-05	0.00309454
ZHLZ.comp26992_c1_seq1	ZHLZ.comp26992_c1_seq1:1-1412	+	414.832	75.3044	-2.46172	2.65821e-53	1.08489e-50
ZHLZ.comp36081_c0_seq1	ZHLZ.comp36081_c0_seq1:1-2233	+	69.7776	12.7167	-2.45604	3.10725e-10	2.89794e-08
ZHLZ.comp26825_c0_seq1	ZHLZ.comp26825_c0_seq1:1-1563	+	122.462	22.5217	-2.44295	9.58332e-17	1.45737e-14
ZHLZ.comp58843_c0_seq1	ZHLZ.comp58843_c0_seq1:1-2128	+	156.622	29.066	-2.42988	7.5025e-21	1.38857e-18
ZHLZ.comp55008_c0_seq1	ZHLZ.comp55008_c0_seq1:1-1537	+	4409.72	822.646	-2.42234	0	0
ZHLZ.comp35585_c0_seq1	ZHLZ.comp35585_c0_seq1:1-2088	+	895.455	167.809	-2.4158	2.31292e-110	2.00808e-107
ZHLZ.comp27224_c0_seq1	ZHLZ.comp27224_c0_seq1:1-1645	+	365.117	68.6438	-2.41116	5.7175e-46	1.99282e-43
ZHLZ.comp54254_c0_seq1	ZHLZ.comp54254_c0_seq1:1-2585	+	25.0669	4.71873	-2.40931	0.000193726	0.00771525
ZHLZ.comp45931_c1_seq1	ZHLZ.comp45931_c1_seq1:1-494	+	543.411	102.857	-2.4014	3.27742e-67	1.6828e-64
ZHLZ.comp54462_c1_seq1	ZHLZ.comp54462_c1_seq1:1-1622	+	380.922	72.7365	-2.38874	2.41146e-47	8.72347e-45
ZHLZ.comp47639_c0_seq1	ZHLZ.comp47639_c0_seq1:1-1607	+	38.8518	7.48066	-2.37674	4.21693e-06	0.000231451
ZHLZ.comp36248_c0_seq1	ZHLZ.comp36248_c0_seq1:1-416	+	50.4664	9.85254	-2.35676	1.8375e-07	1.22545e-05
ZHLZ.comp26919_c0_seq1	ZHLZ.comp26919_c0_seq1:1-811	+	515.002	101.536	-2.34259	7.1536e-62	3.48563e-59
ZHLZ.comp47873_c2_seq1	ZHLZ.comp47873_c2_seq1:1-548	+	299.582	59.6197	-2.32909	1.82025e-36	5.33244e-34
ZHLZ.comp55407_c0_seq1	ZHLZ.comp55407_c0_seq1:1-1238	+	60.1969	12.1498	-2.30876	1.89972e-08	1.4399e-06
ZHLZ.comp52512_c0_seq1	ZHLZ.comp52512_c0_seq1:1-1525	+	20.1116	4.07647	-2.30264	0.00118151	0.0381463
ZHLZ.comp50548_c0_seq1	ZHLZ.comp50548_c0_seq1:1-1194	+	66.2693	13.5338	-2.29177	4.37328e-09	3.61295e-07
ZHLZ.comp60916_c0_seq1	ZHLZ.comp60916_c0_seq1:1-2131	+	23.2869	4.76696	-2.28838	0.000509129	0.0182245
ZHLZ.comp47111_c0_seq1	ZHLZ.comp47111_c0_seq1:1-1297	+	150.934	30.9358	-2.28657	9.14258e-19	1.52114e-16
ZHLZ.comp26910_c0_seq1	ZHLZ.comp26910_c0_seq1:1-1949	+	460.068	95.5385	-2.26769	2.98417e-53	1.2076e-50
ZHLZ.comp58377_c0_seq1	ZHLZ.comp58377_c0_seq1:1-3076	+	172.229	35.798	-2.26638	5.77702e-21	1.08606e-18
ZHLZ.comp53568_c0_seq1	ZHLZ.comp53568_c0_seq1:1-1632	+	135.712	28.4068	-2.25624	9.23548e-17	1.40896e-14
ZHLZ.comp36842_c0_seq1	ZHLZ.comp36842_c0_seq1:1-1772	+	100.915	21.2045	-2.2507	8.19612e-13	9.52245e-11
ZHLZ.comp59807_c0_seq1	ZHLZ.comp59807_c0_seq1:1-2245	+	269.829	56.8932	-2.24572	1.46658e-31	3.78545e-29
ZHLZ.comp27625_c0_seq2	ZHLZ.comp27625_c0_seq2:1-1299	+	67.2318	14.342	-2.2289	6.44158e-09	5.17831e-07
ZHLZ.comp37484_c0_seq1	ZHLZ.comp37484_c0_seq1:1-1776	+	28.4039	6.09525	-2.22033	0.000167635	0.00675506
ZHLZ.comp61061_c0_seq1	ZHLZ.comp61061_c0_seq1:1-899	+	35.8313	7.76579	-2.20602	2.56817e-05	0.00123125
ZHLZ.comp47638_c0_seq1	ZHLZ.comp47638_c0_seq1:1-854	+	2630.16	572.02	-2.20101	1.83924e-284	4.39127e-281
CL713Contig1	CL713Contig1:1-712	+	24.8046	5.42602	-2.19264	0.000487512	0.0174769
ZHLZ.comp36248_c1_seq1	ZHLZ.comp36248_c1_seq1:1-361	+	25.5635	5.59533	-2.19179	0.000400803	0.0147562
ZHLZ.comp58958_c1_seq1	ZHLZ.comp58958_c1_seq1:1-6074	+	1125.11	246.407	-2.19095	5.60033e-122	5.34843e-119
ZHLZ.comp26881_c0_seq1	ZHLZ.comp26881_c0_seq1:1-1512	+	158.163	35.162	-2.16932	2.25171e-18	3.64479e-16
ZHLZ.comp45717_c0_seq1	ZHLZ.comp45717_c0_seq1:1-1591	+	7860.8	1750.58	-2.16684	0	0
ZHLZ.comp57839_c0_seq7	ZHLZ.comp57839_c0_seq7:1-1254	+	54.688	12.1981	-2.16457	2.83972e-07	1.86519e-05
ZHLZ.comp50068_c0_seq1	ZHLZ.comp50068_c0_seq1:1-880	+	41.1559	9.18142	-2.16431	8.46073e-06	0.000442022
ZHLZ.comp56552_c0_seq8	ZHLZ.comp56552_c0_seq8:1-371	+	135.837	30.4998	-2.155	7.20203e-16	1.04213e-13
ZHLZ.comp57765_c0_seq1	ZHLZ.comp57765_c0_seq1:1-2489	+	60.4422	13.6149	-2.15037	7.7377e-08	5.47382e-06
ZHLZ.comp27966_c0_seq1	ZHLZ.comp27966_c0_seq1:1-1642	+	80.1072	18.2134	-2.13693	7.29647e-10	6.5246e-08
ZHLZ.comp47873_c1_seq1	ZHLZ.comp47873_c1_seq1:1-816	+	1953.65	447.251	-2.12702	2.87089e-202	4.284e-199
ZHLZ.comp44095_c1_seq1	ZHLZ.comp44095_c1_seq1:1-452	+	314.672	72.4124	-2.11954	6.39195e-34	1.74412e-31
ZHLZ.comp27781_c0_seq1	ZHLZ.comp27781_c0_seq1:1-2072	+	268.445	61.9463	-2.11554	4.11329e-29	9.87003e-27
ZHLZ.comp55662_c0_seq1	ZHLZ.comp55662_c0_seq1:1-1678	+	235.981	54.4965	-2.11444	8.97951e-26	2.02255e-23
ZHLZ.comp59672_c0_seq1	ZHLZ.comp59672_c0_seq1:1-1393	+	125.122	29.0291	-2.10776	2.41899e-14	3.15598e-12
ZHLZ.comp49295_c0_seq1	ZHLZ.comp49295_c0_seq1:1-1093	+	62.0609	14.4255	-2.10506	8.04912e-08	5.66893e-06
ZHLZ.comp62774_c0_seq1	ZHLZ.comp62774_c0_seq1:1-1578	+	71.0608	16.566	-2.10083	9.80806e-09	7.72846e-07
ZHLZ.comp60787_c0_seq1	ZHLZ.comp60787_c0_seq1:1-885	+	51.6882	12.0545	-2.10026	1.01144e-06	6.04473e-05
ZHLZ.comp53180_c5_seq1	ZHLZ.comp53180_c5_seq1:1-1860	+	180.968	42.3741	-2.09448	6.73303e-20	1.19966e-17
ZHLZ.comp57331_c0_seq1	ZHLZ.comp57331_c0_seq1:1-2274	+	121.648	28.5452	-2.09139	7.47457e-14	9.31902e-12
ZHLZ.comp52787_c0_seq1	ZHLZ.comp52787_c0_seq1:1-1739	+	2621.5	617.881	-2.08499	1.40805e-263	3.05617e-260
ZHLZ.comp45709_c0_seq1	ZHLZ.comp45709_c0_seq1:1-1257	+	3962.67	935.749	-2.08228	0	0
ZHLZ.comp59648_c0_seq1	ZHLZ.comp59648_c0_seq1:1-987	+	543.885	128.772	-2.07848	6.87864e-56	3.01341e-53
ZHLZ.comp49399_c0_seq1	ZHLZ.comp49399_c0_seq1:1-901	+	66.8932	15.8454	-2.0778	3.36821e-08	2.49745e-06
ZHLZ.comp54918_c0_seq1	ZHLZ.comp54918_c0_seq1:1-2162	+	77.396	18.3953	-2.07292	3.04534e-09	2.56922e-07
ZHLZ.comp55606_c0_seq1	ZHLZ.comp55606_c0_seq1:1-1391	+	613.814	146.172	-2.07013	1.66606e-62	8.20165e-60
ZHLZ.comp27061_c1_seq1	ZHLZ.comp27061_c1_seq1:1-1024	+	982.564	235.196	-2.06269	1.79915e-98	1.32171e-95
ZHLZ.comp58790_c0_seq5	ZHLZ.comp58790_c0_seq5:1-592	+	27.3535	6.62527	-2.04567	0.000478657	0.0172111
ZHLZ.comp53566_c0_seq1	ZHLZ.comp53566_c0_seq1:1-934	+	146.104	35.5052	-2.04089	7.71362e-16	1.10944e-13
ZHLZ.comp46963_c3_seq1	ZHLZ.comp46963_c3_seq1:1-784	+	24.4937	6.00331	-2.02858	0.00101825	0.0333945
ZHLZ.comp53111_c0_seq1	ZHLZ.comp53111_c0_seq1:1-670	+	58.622	14.43	-2.02237	3.93976e-07	2.5252e-05
ZHLZ.comp26984_c0_seq1	ZHLZ.comp26984_c0_seq1:1-831	+	148.708	36.7437	-2.01691	7.4485e-16	1.07454e-13
ZHLZ.comp43299_c0_seq1	ZHLZ.comp43299_c0_seq1:1-1458	+	51.1819	12.6569	-2.01571	2.26675e-06	0.00012901
ZHLZ.comp36313_c0_seq1	ZHLZ.comp36313_c0_seq1:1-778	+	25.6737	6.35208	-2.01499	0.000814662	0.0275307
ZHLZ.comp53886_c0_seq5	ZHLZ.comp53886_c0_seq5:1-224	+	52.6361	13.0447	-2.01259	1.67179e-06	9.72349e-05
ZHLZ.comp43205_c0_seq1	ZHLZ.comp43205_c0_seq1:1-1429	+	42.612	10.5808	-2.00981	1.66854e-05	0.000827357
ZHLZ.comp59946_c0_seq1	ZHLZ.comp59946_c0_seq1:1-2318	+	148.828	36.9627	-2.0095	8.60604e-16	1.22671e-13
ZHLZ.comp59542_c0_seq1	ZHLZ.comp59542_c0_seq1:1-1682	+	1010.03	251.07	-2.00824	1.61231e-97	1.1491e-94
ZHLZ.comp52401_c0_seq1	ZHLZ.comp52401_c0_seq1:1-751	+	33.2211	8.27779	-2.00478	0.000147908	0.00603655
ZHLZ.comp60349_c0_seq1	ZHLZ.comp60349_c0_seq1:1-1169	+	120.67	30.1963	-1.99862	5.33604e-13	6.33834e-11
ZHLZ.comp45723_c1_seq1	ZHLZ.comp45723_c1_seq1:1-1488	+	42.4938	10.7938	-1.97705	2.14401e-05	0.00104255
ZHLZ.comp27263_c0_seq1	ZHLZ.comp27263_c0_seq1:1-809	+	92.6718	23.6833	-1.96826	3.96296e-10	3.64615e-08
ZHLZ.comp49048_c0_seq1	ZHLZ.comp49048_c0_seq1:1-1927	+	209.619	53.571	-1.96825	5.03087e-21	9.49523e-19
ZHLZ.comp48421_c0_seq1	ZHLZ.comp48421_c0_seq1:1-1690	+	1752.37	447.95	-1.9679	3.95377e-163	4.84093e-160
ZHLZ.comp60071_c0_seq1	ZHLZ.comp60071_c0_seq1:1-2352	+	183.206	46.9592	-1.96399	1.60437e-18	2.63266e-16
ZHLZ.comp35564_c0_seq1	ZHLZ.comp35564_c0_seq1:1-893	+	853.279	219.518	-1.95868	7.55248e-80	4.24281e-77
ZHLZ.comp42972_c0_seq1	ZHLZ.comp42972_c0_seq1:1-314	+	62.0276	16.0509	-1.95026	3.69392e-07	2.374e-05
ZHLZ.comp47429_c2_seq1	ZHLZ.comp47429_c2_seq1:1-544	+	35.2083	9.12046	-1.94874	0.000129082	0.00535518
ZHLZ.comp57620_c1_seq1	ZHLZ.comp57620_c1_seq1:1-2731	+	139.355	36.1267	-1.94763	2.67078e-14	3.45616e-12
ZHLZ.comp54069_c0_seq1	ZHLZ.comp54069_c0_seq1:1-3527	+	1099.55	285.288	-1.94642	1.8345e-101	1.39046e-98
ZHLZ.comp35493_c0_seq1	ZHLZ.comp35493_c0_seq1:1-1053	+	190.302	49.4088	-1.94545	6.11647e-19	1.03204e-16
ZHLZ.comp46937_c0_seq1	ZHLZ.comp46937_c0_seq1:1-2206	+	131.228	34.1456	-1.9423	1.66263e-13	2.01503e-11
ZHLZ.comp53305_c0_seq1	ZHLZ.comp53305_c0_seq1:1-1998	+	248.483	64.7412	-1.94039	3.68641e-24	7.82355e-22
ZHLZ.comp59891_c0_seq1	ZHLZ.comp59891_c0_seq1:1-1300	+	121.1	31.679	-1.9346	1.63053e-12	1.83631e-10
ZHLZ.comp57703_c1_seq1	ZHLZ.comp57703_c1_seq1:1-1440	+	3896.11	1026.33	-1.92454	0	0
ZHLZ.comp53308_c0_seq1	ZHLZ.comp53308_c0_seq1:1-1931	+	208.811	55.2068	-1.91928	2.92609e-20	5.29256e-18
ZHLZ.comp54786_c1_seq1	ZHLZ.comp54786_c1_seq1:1-1310	+	74.2435	19.6407	-1.91842	3.87218e-08	2.84462e-06
ZHLZ.comp44067_c0_seq1	ZHLZ.comp44067_c0_seq1:1-1249	+	108.42	28.9373	-1.90563	3.83784e-11	3.87444e-09
ZHLZ.comp57358_c0_seq6	ZHLZ.comp57358_c0_seq6:1-536	+	27.7981	7.42722	-1.90409	0.000822802	0.0277273
ZHLZ.comp52228_c0_seq1	ZHLZ.comp52228_c0_seq1:1-2092	+	81.2224	21.7106	-1.90348	1.08692e-08	8.53642e-07
ZHLZ.comp27205_c0_seq1	ZHLZ.comp27205_c0_seq1:1-1341	+	44.4994	11.9332	-1.8988	2.40354e-05	0.00116283
ZHLZ.comp60397_c0_seq1	ZHLZ.comp60397_c0_seq1:1-888	+	146.922	39.597	-1.89159	1.95327e-14	2.57654e-12
ZHLZ.comp37355_c0_seq1	ZHLZ.comp37355_c0_seq1:1-3103	+	1283.53	346.074	-1.89096	2.29375e-113	2.06658e-110
ZHLZ.comp49295_c1_seq1	ZHLZ.comp49295_c1_seq1:1-1116	+	34.793	9.41881	-1.88518	0.000203108	0.00804865
ZHLZ.comp62360_c0_seq1	ZHLZ.comp62360_c0_seq1:1-1935	+	32.5489	8.84766	-1.87924	0.000337062	0.0126236
ZHLZ.comp56140_c0_seq1	ZHLZ.comp56140_c0_seq1:1-2019	+	74.611	20.3004	-1.87788	5.79472e-08	4.18614e-06
ZHLZ.comp46485_c0_seq1	ZHLZ.comp46485_c0_seq1:1-2325	+	34.2572	9.33727	-1.87533	0.000240395	0.00933261
ZHLZ.comp35702_c0_seq1	ZHLZ.comp35702_c0_seq1:1-1946	+	613.028	167.659	-1.87042	3.02505e-54	1.2671e-51
ZHLZ.comp27061_c0_seq1	ZHLZ.comp27061_c0_seq1:1-539	+	497.258	136.366	-1.86651	3.34601e-44	1.12518e-41
ZHLZ.comp49927_c0_seq1	ZHLZ.comp49927_c0_seq1:1-2090	+	28.7782	7.90062	-1.86494	0.000802025	0.0271999
ZHLZ.comp51896_c0_seq1	ZHLZ.comp51896_c0_seq1:1-1340	+	379.855	104.42	-1.86305	4.4166e-34	1.21906e-31
ZHLZ.comp55051_c0_seq5	ZHLZ.comp55051_c0_seq5:1-938	+	1038.65	285.59	-1.86269	4.06775e-90	2.62485e-87
ZHLZ.comp59477_c0_seq1	ZHLZ.comp59477_c0_seq1:1-1059	+	1435.29	395.012	-1.86137	1.05074e-123	1.04529e-120
ZHLZ.comp59693_c0_seq1	ZHLZ.comp59693_c0_seq1:1-672	+	291.645	80.3109	-1.86055	1.67169e-26	3.81936e-24
ZHLZ.comp60107_c0_seq1	ZHLZ.comp60107_c0_seq1:1-1116	+	109.037	30.1542	-1.85439	8.14657e-11	8.00425e-09
ZHLZ.comp49959_c0_seq1	ZHLZ.comp49959_c0_seq1:1-2352	+	299.128	82.854	-1.85212	5.69299e-27	1.30695e-24
ZHLZ.comp27339_c0_seq1	ZHLZ.comp27339_c0_seq1:1-1914	+	175.161	48.5454	-1.85128	1.93922e-16	2.88472e-14
ZHLZ.comp60782_c0_seq1	ZHLZ.comp60782_c0_seq1:1-966	+	64.0143	17.7431	-1.85114	6.61888e-07	4.08872e-05
ZHLZ.comp56138_c0_seq4	ZHLZ.comp56138_c0_seq4:1-557	+	216.278	60.5928	-1.83567	1.05194e-19	1.84674e-17
ZHLZ.comp27000_c0_seq1	ZHLZ.comp27000_c0_seq1:1-1243	+	147.666	41.4777	-1.83193	6.68082e-14	8.39515e-12
ZHLZ.comp53936_c1_seq1	ZHLZ.comp53936_c1_seq1:1-2421	+	478.193	134.935	-1.82533	3.01109e-41	9.78113e-39
ZHLZ.comp48940_c0_seq1	ZHLZ.comp48940_c0_seq1:1-566	+	60.0326	16.9429	-1.82507	1.89122e-06	0.000109199
ZHLZ.comp44144_c0_seq1	ZHLZ.comp44144_c0_seq1:1-2234	+	105.989	29.9253	-1.82448	2.45743e-10	2.3329e-08
ZHLZ.comp59942_c0_seq1	ZHLZ.comp59942_c0_seq1:1-1988	+	99.3476	28.2226	-1.81563	1.02195e-09	9.03684e-08
ZHLZ.comp45274_c0_seq1	ZHLZ.comp45274_c0_seq1:1-2319	+	177.822	50.5196	-1.81552	3.11287e-16	4.55959e-14
ZHLZ.comp59577_c0_seq1	ZHLZ.comp59577_c0_seq1:1-528	+	39.3374	11.1796	-1.81503	0.000122476	0.00513012
ZHLZ.comp47873_c0_seq1	ZHLZ.comp47873_c0_seq1:1-736	+	889.565	252.915	-1.81445	1.46617e-74	7.95578e-72
ZHLZ.comp55155_c0_seq1	ZHLZ.comp55155_c0_seq1:1-1122	+	142.795	40.6898	-1.81121	2.72884e-13	3.28223e-11
ZHLZ.comp27050_c0_seq1	ZHLZ.comp27050_c0_seq1:1-688	+	56.3652	16.0763	-1.80987	4.47149e-06	0.000245141
ZHLZ.comp35529_c0_seq1	ZHLZ.comp35529_c0_seq1:1-862	+	27.183	7.75787	-1.80897	0.00144731	0.045348
ZHLZ.comp60133_c0_seq1	ZHLZ.comp60133_c0_seq1:1-399	+	80.6081	23.0513	-1.80608	4.294e-08	3.14483e-06
ZHLZ.comp48984_c0_seq1	ZHLZ.comp48984_c0_seq1:1-1548	+	35.753	10.2488	-1.80261	0.000269297	0.010362
ZHLZ.comp35837_c0_seq1	ZHLZ.comp35837_c0_seq1:1-1581	+	87.6033	25.1802	-1.7987	1.24389e-08	9.68953e-07
ZHLZ.comp60142_c0_seq1	ZHLZ.comp60142_c0_seq1:1-1540	+	118.218	34.1024	-1.7935	4.11624e-11	4.1293e-09
ZHLZ.comp56086_c0_seq1	ZHLZ.comp56086_c0_seq1:1-1956	+	79.1378	23.1299	-1.77461	8.46724e-08	5.93714e-06
ZHLZ.comp58541_c0_seq1	ZHLZ.comp58541_c0_seq1:1-4927	+	57.9124	16.9361	-1.77377	4.63081e-06	0.000252715
ZHLZ.comp26895_c0_seq1	ZHLZ.comp26895_c0_seq1:1-1024	+	149.927	44.0668	-1.7665	2.01161e-13	2.42567e-11
ZHLZ.comp47034_c0_seq1	ZHLZ.comp47034_c0_seq1:1-2621	+	64.4685	18.9823	-1.76394	1.48724e-06	8.68178e-05
ZHLZ.comp57898_c2_seq1	ZHLZ.comp57898_c2_seq1:1-631	+	28.3829	8.36023	-1.76341	0.00140947	0.0443663
ZHLZ.comp59604_c0_seq1	ZHLZ.comp59604_c0_seq1:1-791	+	468.62	138.143	-1.76226	1.82715e-38	5.59285e-36
ZHLZ.comp50461_c0_seq1	ZHLZ.comp50461_c0_seq1:1-1423	+	94.7256	27.9347	-1.7617	5.59214e-09	4.55683e-07
ZHLZ.comp45903_c0_seq1	ZHLZ.comp45903_c0_seq1:1-467	+	90.1232	26.5817	-1.76147	1.31131e-08	1.0165e-06
ZHLZ.comp59917_c0_seq1	ZHLZ.comp59917_c0_seq1:1-816	+	120.44	35.5446	-1.76061	5.05852e-11	5.02182e-09
ZHLZ.comp49947_c1_seq1	ZHLZ.comp49947_c1_seq1:1-244	+	112.241	33.2741	-1.75413	2.5502e-10	2.41138e-08
ZHLZ.comp27098_c0_seq1	ZHLZ.comp27098_c0_seq1:1-852	+	71.1782	21.3141	-1.73963	5.61012e-07	3.5156e-05
ZHLZ.comp54352_c0_seq1	ZHLZ.comp54352_c0_seq1:1-1645	+	30.6054	9.17952	-1.7373	0.00104555	0.0341958
ZHLZ.comp53323_c0_seq1	ZHLZ.comp53323_c0_seq1:1-1851	+	278.282	83.5393	-1.73602	5.08306e-23	1.01984e-20
ZHLZ.comp35723_c0_seq1	ZHLZ.comp35723_c0_seq1:1-665	+	118.612	35.7123	-1.73176	1.213e-10	1.17967e-08
ZHLZ.comp46706_c0_seq1	ZHLZ.comp46706_c0_seq1:1-877	+	100.434	30.3442	-1.72676	3.40558e-09	2.86302e-07
ZHLZ.comp58561_c2_seq2	ZHLZ.comp58561_c2_seq2:1-2102	+	80.4455	24.3409	-1.72463	1.25752e-07	8.54163e-06
ZHLZ.comp53363_c0_seq1	ZHLZ.comp53363_c0_seq1:1-1697	+	504.935	152.819	-1.72427	5.07608e-40	1.59466e-37
ZHLZ.comp52937_c1_seq1	ZHLZ.comp52937_c1_seq1:1-2530	+	89.0563	27.2458	-1.70868	3.3683e-08	2.49364e-06
ZHLZ.comp27016_c0_seq1	ZHLZ.comp27016_c0_seq1:1-1221	+	108.421	33.2629	-1.70466	1.19506e-09	1.04707e-07
ZHLZ.comp36590_c0_seq1	ZHLZ.comp36590_c0_seq1:1-726	+	33.8169	10.4267	-1.69746	0.000712017	0.0244249
ZHLZ.comp51503_c3_seq1	ZHLZ.comp51503_c3_seq1:1-609	+	45.0109	13.9111	-1.69404	9.65496e-05	0.00415346
ZHLZ.comp49661_c0_seq1	ZHLZ.comp49661_c0_seq1:1-655	+	132.651	41.1977	-1.687	2.51646e-11	2.58416e-09
ZHLZ.comp55899_c0_seq4	ZHLZ.comp55899_c0_seq4:1-1650	+	181.975	56.5385	-1.68643	5.57393e-15	7.56139e-13
ZHLZ.comp57943_c2_seq1	ZHLZ.comp57943_c2_seq1:1-726	+	34.6734	10.7778	-1.68577	0.000651415	0.0226224
ZHLZ.comp35454_c0_seq1	ZHLZ.comp35454_c0_seq1:1-1863	+	71.2853	22.2214	-1.68165	1.06525e-06	6.33458e-05
ZHLZ.comp51082_c0_seq1	ZHLZ.comp51082_c0_seq1:1-974	+	154.584	48.5236	-1.67163	8.54629e-13	9.88121e-11
ZHLZ.comp35311_c0_seq1	ZHLZ.comp35311_c0_seq1:1-1458	+	234.14	73.601	-1.66957	1.44238e-18	2.38322e-16
ZHLZ.comp60222_c0_seq1	ZHLZ.comp60222_c0_seq1:1-1833	+	59.3295	18.7549	-1.66148	1.03517e-05	0.000530367
ZHLZ.comp53033_c0_seq1	ZHLZ.comp53033_c0_seq1:1-1172	+	252.098	79.7818	-1.65985	1.04863e-19	1.84772e-17
ZHLZ.comp49114_c0_seq1	ZHLZ.comp49114_c0_seq1:1-1951	+	56.9014	18.0226	-1.65866	1.61209e-05	0.000801862
ZHLZ.comp55441_c1_seq1	ZHLZ.comp55441_c1_seq1:1-434	+	39.6615	12.6069	-1.65353	0.00032824	0.0123416
ZHLZ.comp53766_c0_seq1	ZHLZ.comp53766_c0_seq1:1-1756	+	39.224	12.4969	-1.65017	0.00036193	0.0134809
ZHLZ.comp53543_c0_seq1	ZHLZ.comp53543_c0_seq1:1-2855	+	252.848	80.5932	-1.64954	1.38905e-19	2.4032e-17
ZHLZ.comp35478_c0_seq1	ZHLZ.comp35478_c0_seq1:1-1903	+	75.5252	24.1142	-1.64708	7.74725e-07	4.7489e-05
ZHLZ.comp35350_c0_seq1	ZHLZ.comp35350_c0_seq1:1-1232	+	114.762	36.6747	-1.64579	1.14416e-09	1.00432e-07
ZHLZ.comp56132_c0_seq1	ZHLZ.comp56132_c0_seq1:1-2002	+	313.092	100.278	-1.64258	1.00521e-23	2.09606e-21
ZHLZ.comp52668_c0_seq1	ZHLZ.comp52668_c0_seq1:1-2076	+	180.148	57.765	-1.64092	2.73993e-14	3.53607e-12
ZHLZ.comp60035_c0_seq1	ZHLZ.comp60035_c0_seq1:1-1526	+	55.3725	17.7859	-1.63844	2.51062e-05	0.0012073
ZHLZ.comp53318_c0_seq1	ZHLZ.comp53318_c0_seq1:1-1207	+	75.7567	24.3388	-1.63812	8.30326e-07	5.05081e-05
ZHLZ.comp27066_c0_seq1	ZHLZ.comp27066_c0_seq1:1-1397	+	118.639	38.1688	-1.63611	7.21311e-10	6.46216e-08
ZHLZ.comp35457_c0_seq1	ZHLZ.comp35457_c0_seq1:1-709	+	145.247	46.8834	-1.63136	1.03263e-11	1.0885e-09
ZHLZ.comp59918_c0_seq1	ZHLZ.comp59918_c0_seq1:1-1475	+	87.4399	28.2263	-1.63125	1.31245e-07	8.88947e-06
ZHLZ.comp27096_c0_seq1	ZHLZ.comp27096_c0_seq1:1-1170	+	56.6584	18.3034	-1.63018	2.17988e-05	0.00105891
ZHLZ.comp54204_c0_seq1	ZHLZ.comp54204_c0_seq1:1-949	+	41.8855	13.618	-1.62094	0.00027897	0.0106739
ZHLZ.comp59529_c0_seq1	ZHLZ.comp59529_c0_seq1:1-887	+	341.624	111.098	-1.62058	3.11287e-25	6.78735e-23
ZHLZ.comp58816_c1_seq34	ZHLZ.comp58816_c1_seq34:1-1204	+	35.2457	11.5319	-1.61182	0.000904029	0.0300406
ZHLZ.comp27280_c1_seq1	ZHLZ.comp27280_c1_seq1:1-802	+	80.7333	26.5064	-1.60682	5.42275e-07	3.41612e-05
ZHLZ.comp49234_c0_seq1	ZHLZ.comp49234_c0_seq1:1-1493	+	353.04	116.023	-1.60542	1.15723e-25	2.59431e-23
ZHLZ.comp57755_c1_seq2	ZHLZ.comp57755_c1_seq2:1-1500	+	66.0499	21.7157	-1.60482	5.96298e-06	0.000321013
ZHLZ.comp36126_c0_seq1	ZHLZ.comp36126_c0_seq1:1-1156	+	75.3764	24.7849	-1.60465	1.32188e-06	7.77354e-05
ZHLZ.comp56552_c0_seq6	ZHLZ.comp56552_c0_seq6:1-636	+	32.8139	10.7921	-1.60433	0.00142026	0.0446766
ZHLZ.comp57667_c1_seq5	ZHLZ.comp57667_c1_seq5:1-2488	+	40.061	13.179	-1.60396	0.000424091	0.0154704
ZHLZ.comp47644_c0_seq1	ZHLZ.comp47644_c0_seq1:1-461	+	4680.49	1558.02	-1.58695	0	0
ZHLZ.comp54714_c0_seq1	ZHLZ.comp54714_c0_seq1:1-1073	+	119.852	40.0989	-1.57962	1.71149e-09	1.48322e-07
ZHLZ.comp45776_c0_seq1	ZHLZ.comp45776_c0_seq1:1-2029	+	156.455	52.347	-1.57957	5.92048e-12	6.4252e-10
ZHLZ.comp60203_c0_seq1	ZHLZ.comp60203_c0_seq1:1-1581	+	78.2105	26.1849	-1.57863	1.15644e-06	6.85128e-05
ZHLZ.comp49865_c0_seq1	ZHLZ.comp49865_c0_seq1:1-1541	+	39.289	13.1587	-1.57811	0.00056952	0.0200999
ZHLZ.comp48555_c0_seq1	ZHLZ.comp48555_c0_seq1:1-747	+	60.6044	20.3459	-1.57468	1.93567e-05	0.000951908
ZHLZ.comp53886_c0_seq1	ZHLZ.comp53886_c0_seq1:1-1464	+	72.5844	24.4331	-1.57082	3.06702e-06	0.000170891
ZHLZ.comp55093_c0_seq1	ZHLZ.comp55093_c0_seq1:1-1947	+	68.7464	23.1965	-1.56738	5.80791e-06	0.000313371
ZHLZ.comp51363_c1_seq1	ZHLZ.comp51363_c1_seq1:1-748	+	63.217	21.4198	-1.56137	1.46572e-05	0.000732878
ZHLZ.comp58513_c0_seq1	ZHLZ.comp58513_c0_seq1:1-2083	+	471.133	160.36	-1.55482	4.20906e-32	1.09232e-29
ZHLZ.comp58292_c1_seq1	ZHLZ.comp58292_c1_seq1:1-1259	+	46.074	15.6855	-1.55452	0.000227136	0.00889014
ZHLZ.comp47269_c0_seq1	ZHLZ.comp47269_c0_seq1:1-1609	+	442.623	151.048	-1.55107	3.77272e-30	9.38288e-28
ZHLZ.comp60515_c0_seq1	ZHLZ.comp60515_c0_seq1:1-1243	+	71.3414	24.5017	-1.54186	5.17412e-06	0.000280761
ZHLZ.comp56955_c0_seq1	ZHLZ.comp56955_c0_seq1:1-1500	+	86.7122	29.8476	-1.53862	5.27077e-07	3.33357e-05
ZHLZ.comp34871_c0_seq1	ZHLZ.comp34871_c0_seq1:1-1393	+	48.3739	16.6966	-1.53467	0.000184908	0.00738873
ZHLZ.comp27005_c0_seq1	ZHLZ.comp27005_c0_seq1:1-1057	+	120.254	41.5408	-1.53348	3.82914e-09	3.19101e-07
ZHLZ.comp48114_c0_seq1	ZHLZ.comp48114_c0_seq1:1-1479	+	298.174	103.238	-1.53018	2.0133e-20	3.66935e-18
ZHLZ.comp57293_c1_seq1	ZHLZ.comp57293_c1_seq1:1-2310	+	175.865	60.9548	-1.52866	1.18885e-12	1.36136e-10
ZHLZ.comp54462_c1_seq2	ZHLZ.comp54462_c1_seq2:1-966	+	55.1821	19.1845	-1.52426	7.14718e-05	0.0031397
ZHLZ.comp59504_c0_seq1	ZHLZ.comp59504_c0_seq1:1-1274	+	3010.7	1046.85	-1.52404	1.14012e-189	1.60123e-186
ZHLZ.comp52395_c0_seq1	ZHLZ.comp52395_c0_seq1:1-1526	+	52.3243	18.3	-1.51564	0.000118411	0.00498612
ZHLZ.comp45526_c0_seq1	ZHLZ.comp45526_c0_seq1:1-1394	+	123.355	43.2451	-1.51221	3.63977e-09	3.04383e-07
ZHLZ.comp58913_c0_seq1	ZHLZ.comp58913_c0_seq1:1-2523	+	1151.95	404.14	-1.51115	1.16523e-72	6.18234e-70
ZHLZ.comp50057_c0_seq1	ZHLZ.comp50057_c0_seq1:1-1384	+	1768.12	630.365	-1.48796	7.16738e-108	6.00438e-105
ZHLZ.comp26930_c0_seq1	ZHLZ.comp26930_c0_seq1:1-1392	+	1082.07	386.299	-1.486	1.44669e-66	7.34902e-64
ZHLZ.comp46634_c0_seq2	ZHLZ.comp46634_c0_seq2:1-1218	+	36.2497	12.9451	-1.48556	0.00162108	0.0497802
ZHLZ.comp46818_c0_seq1	ZHLZ.comp46818_c0_seq1:1-1750	+	143.561	51.2682	-1.48553	3.54003e-10	3.26964e-08
ZHLZ.comp49607_c1_seq1	ZHLZ.comp49607_c1_seq1:1-604	+	40.7298	14.6107	-1.47906	0.000870886	0.029142
ZHLZ.comp56126_c0_seq1	ZHLZ.comp56126_c0_seq1:1-3095	+	1145.15	411.402	-1.47692	1.16906e-69	6.06783e-67
ZHLZ.comp47635_c1_seq1	ZHLZ.comp47635_c1_seq1:1-409	+	59.9054	21.5287	-1.47642	5.53724e-05	0.00247806
ZHLZ.comp60066_c0_seq1	ZHLZ.comp60066_c0_seq1:1-629	+	86.8034	31.3648	-1.46861	1.3509e-06	7.92467e-05
ZHLZ.comp49947_c0_seq1	ZHLZ.comp49947_c0_seq1:1-412	+	247.476	89.4862	-1.46755	3.49627e-16	5.10552e-14
ZHLZ.comp26828_c0_seq1	ZHLZ.comp26828_c0_seq1:1-1248	+	77.314	28.1434	-1.45793	5.81436e-06	0.000313365
ZHLZ.comp55155_c1_seq2	ZHLZ.comp55155_c1_seq2:1-3535	+	216.059	78.8038	-1.45509	3.84303e-14	4.93302e-12
ZHLZ.comp56181_c2_seq67	ZHLZ.comp56181_c2_seq67:1-407	+	40.6425	14.8406	-1.45344	0.00104471	0.0341919
ZHLZ.comp59673_c0_seq1	ZHLZ.comp59673_c0_seq1:1-558	+	56.7921	20.7706	-1.45115	0.000108772	0.0046292
ZHLZ.comp51545_c0_seq3	ZHLZ.comp51545_c0_seq3:1-948	+	84.699	30.9884	-1.45062	2.30171e-06	0.000130688
ZHLZ.comp54484_c2_seq1	ZHLZ.comp54484_c2_seq1:1-1559	+	152.31	55.8889	-1.44638	2.59842e-10	2.45212e-08
ZHLZ.comp59514_c0_seq1	ZHLZ.comp59514_c0_seq1:1-901	+	270.941	100.666	-1.4284	7.16965e-17	1.10795e-14
ZHLZ.comp48345_c1_seq1	ZHLZ.comp48345_c1_seq1:1-1511	+	133.871	49.8382	-1.42552	4.76905e-09	3.91283e-07
ZHLZ.comp59626_c0_seq1	ZHLZ.comp59626_c0_seq1:1-812	+	52.9654	19.7799	-1.42102	0.000239729	0.00931433
ZHLZ.comp51868_c0_seq1	ZHLZ.comp51868_c0_seq1:1-1437	+	145.836	54.9566	-1.40798	1.46318e-09	1.27265e-07
ZHLZ.comp35990_c0_seq1	ZHLZ.comp35990_c0_seq1:1-1738	+	52.2392	19.8139	-1.39862	0.000318678	0.0120104
ZHLZ.comp27213_c0_seq1	ZHLZ.comp27213_c0_seq1:1-2365	+	397.202	150.883	-1.39644	3.59497e-23	7.24318e-21
ZHLZ.comp58834_c3_seq1	ZHLZ.comp58834_c3_seq1:1-725	+	321.446	123.048	-1.38536	8.05033e-19	1.34881e-16
ZHLZ.comp26934_c0_seq1	ZHLZ.comp26934_c0_seq1:1-2712	+	919.849	352.257	-1.38477	9.04547e-51	3.51163e-48
ZHLZ.comp26959_c1_seq1	ZHLZ.comp26959_c1_seq1:1-220	+	224.209	86.0201	-1.3821	1.53638e-13	1.87152e-11
ZHLZ.comp57446_c0_seq7	ZHLZ.comp57446_c0_seq7:1-1107	+	62.2422	23.8979	-1.38101	0.000101248	0.00433603
ZHLZ.comp56030_c3_seq2	ZHLZ.comp56030_c3_seq2:1-2188	+	83.9	32.2754	-1.37824	6.6073e-06	0.00035252
ZHLZ.comp59640_c0_seq1	ZHLZ.comp59640_c0_seq1:1-1775	+	387.494	149.075	-1.37814	3.50439e-22	6.94349e-20
ZHLZ.comp35600_c0_seq1	ZHLZ.comp35600_c0_seq1:1-1387	+	152.654	58.7617	-1.37732	1.24135e-09	1.08564e-07
ZHLZ.comp50780_c0_seq1	ZHLZ.comp50780_c0_seq1:1-331	+	209.065	80.8131	-1.37129	1.40935e-12	1.60233e-10
ZHLZ.comp57703_c0_seq1	ZHLZ.comp57703_c0_seq1:1-531	+	1945.55	753.668	-1.36818	2.41098e-103	1.88732e-100
ZHLZ.comp51517_c0_seq1	ZHLZ.comp51517_c0_seq1:1-1407	+	62.3187	24.3358	-1.35658	0.000127241	0.00529718
ZHLZ.comp55275_c1_seq1	ZHLZ.comp55275_c1_seq1:1-958	+	86.2815	33.7355	-1.35478	6.68058e-06	0.000355635
ZHLZ.comp50679_c0_seq1	ZHLZ.comp50679_c0_seq1:1-1330	+	132.826	52.0645	-1.35117	2.47083e-08	1.85219e-06
ZHLZ.comp54367_c0_seq1	ZHLZ.comp54367_c0_seq1:1-1347	+	54.3101	21.2996	-1.35039	0.000366377	0.0136359
ZHLZ.comp50204_c0_seq1	ZHLZ.comp50204_c0_seq1:1-846	+	61.4804	24.2006	-1.34508	0.000157808	0.00640775
ZHLZ.comp44095_c0_seq1	ZHLZ.comp44095_c0_seq1:1-728	+	368.504	145.465	-1.34101	2.75215e-20	4.99688e-18
ZHLZ.comp26913_c0_seq1	ZHLZ.comp26913_c0_seq1:1-1926	+	273.606	108.165	-1.33887	2.01464e-15	2.82114e-13
ZHLZ.comp57847_c0_seq7	ZHLZ.comp57847_c0_seq7:1-2286	+	52.0992	20.6059	-1.3382	0.000534046	0.0189741
ZHLZ.comp52766_c0_seq2	ZHLZ.comp52766_c0_seq2:1-2101	+	54.5201	21.5803	-1.33707	0.00040002	0.0147387
ZHLZ.comp53936_c0_seq1	ZHLZ.comp53936_c0_seq1:1-2242	+	528.887	209.535	-1.33577	3.07402e-28	7.23092e-26
ZHLZ.comp46161_c0_seq1	ZHLZ.comp46161_c0_seq1:1-1613	+	329.073	130.394	-1.33553	3.62606e-18	5.77159e-16
ZHLZ.comp35719_c0_seq1	ZHLZ.comp35719_c0_seq1:1-742	+	118.841	47.0976	-1.33531	1.78091e-07	1.18937e-05
ZHLZ.comp50415_c0_seq1	ZHLZ.comp50415_c0_seq1:1-802	+	64.8224	25.6994	-1.33476	0.000116016	0.00489819
ZHLZ.comp59476_c0_seq1	ZHLZ.comp59476_c0_seq1:1-1674	+	937.65	371.762	-1.33467	1.07189e-48	3.93723e-46
ZHLZ.comp57462_c2_seq2	ZHLZ.comp57462_c2_seq2:1-957	+	92.6878	36.947	-1.32692	4.51977e-06	0.000247504
ZHLZ.comp27006_c0_seq1	ZHLZ.comp27006_c0_seq1:1-1256	+	53.4127	21.3127	-1.32547	0.000505288	0.0181005
ZHLZ.comp46905_c0_seq1	ZHLZ.comp46905_c0_seq1:1-1098	+	213.336	85.4802	-1.31947	4.37878e-12	4.84007e-10
ZHLZ.comp26959_c0_seq1	ZHLZ.comp26959_c0_seq1:1-218	+	278.867	111.818	-1.31842	2.53906e-15	3.52449e-13
ZHLZ.comp50193_c0_seq3	ZHLZ.comp50193_c0_seq3:1-562	+	49.9259	20.0295	-1.31766	0.000821282	0.0276957
ZHLZ.comp43809_c0_seq1	ZHLZ.comp43809_c0_seq1:1-1004	+	92.0899	37.0144	-1.31496	5.73938e-06	0.000310375
ZHLZ.comp59434_c0_seq1	ZHLZ.comp59434_c0_seq1:1-1340	+	307.793	123.958	-1.31211	1.25414e-16	1.88323e-14
ZHLZ.comp35349_c0_seq1	ZHLZ.comp35349_c0_seq1:1-1310	+	155.759	62.7396	-1.31187	3.9276e-09	3.26169e-07
ZHLZ.comp59983_c0_seq1	ZHLZ.comp59983_c0_seq1:1-2104	+	91.7304	37.0033	-1.30975	6.43718e-06	0.000344599
ZHLZ.comp45313_c1_seq1	ZHLZ.comp45313_c1_seq1:1-203	+	202.304	81.6312	-1.30933	2.10631e-11	2.18174e-09
ZHLZ.comp46149_c0_seq1	ZHLZ.comp46149_c0_seq1:1-1330	+	98.4317	39.7524	-1.30808	3.03712e-06	0.000169422
ZHLZ.comp48084_c0_seq1	ZHLZ.comp48084_c0_seq1:1-1654	+	783.8	316.867	-1.30661	1.38632e-39	4.32666e-37
ZHLZ.comp49553_c0_seq1	ZHLZ.comp49553_c0_seq1:1-362	+	100.735	41.0635	-1.29464	2.85823e-06	0.000160569
ZHLZ.comp46693_c0_seq1	ZHLZ.comp46693_c0_seq1:1-217	+	81.0425	33.0763	-1.29288	2.74781e-05	0.00131211
ZHLZ.comp54801_c0_seq1	ZHLZ.comp54801_c0_seq1:1-2126	+	152.382	62.2362	-1.29187	9.1123e-09	7.22793e-07
ZHLZ.comp49213_c0_seq1	ZHLZ.comp49213_c0_seq1:1-1643	+	48.4317	19.7898	-1.29119	0.00120363	0.0387557
ZHLZ.comp59653_c0_seq1	ZHLZ.comp59653_c0_seq1:1-730	+	150.746	62.0292	-1.2811	1.39255e-08	1.06906e-06
ZHLZ.comp26923_c0_seq1	ZHLZ.comp26923_c0_seq1:1-1137	+	140.649	58.0562	-1.27658	4.65101e-08	3.39588e-06
ZHLZ.comp56070_c0_seq1	ZHLZ.comp56070_c0_seq1:1-1595	+	118.711	49.1192	-1.27309	5.49951e-07	3.45991e-05
ZHLZ.comp26763_c0_seq1	ZHLZ.comp26763_c0_seq1:1-1109	+	107.617	44.5796	-1.27145	1.90845e-06	0.000110061
ZHLZ.comp35974_c0_seq1	ZHLZ.comp35974_c0_seq1:1-1145	+	70.7346	29.3049	-1.27127	0.000112988	0.00479155
ZHLZ.comp53088_c0_seq1	ZHLZ.comp53088_c0_seq1:1-3093	+	75.1943	31.2327	-1.26757	7.16846e-05	0.00314615
ZHLZ.comp26981_c1_seq1	ZHLZ.comp26981_c1_seq1:1-530	+	55.1931	22.9409	-1.26657	0.000675275	0.0233153
ZHLZ.comp44220_c0_seq1	ZHLZ.comp44220_c0_seq1:1-870	+	53.5515	22.2707	-1.26578	0.00081786	0.0276192
ZHLZ.comp54988_c0_seq1	ZHLZ.comp54988_c0_seq1:1-2420	+	487.662	203.11	-1.26362	6.32814e-24	1.32533e-21
ZHLZ.comp50520_c0_seq2	ZHLZ.comp50520_c0_seq2:1-1020	+	420.256	175.613	-1.25887	1.03299e-20	1.89716e-18
ZHLZ.comp59533_c0_seq1	ZHLZ.comp59533_c0_seq1:1-1153	+	482.969	201.823	-1.25884	1.45054e-23	2.99848e-21
ZHLZ.comp198199_c0_seq1	ZHLZ.comp198199_c0_seq1:1-241	+	49.9553	20.9128	-1.25625	0.00132215	0.0420331
ZHLZ.comp46348_c1_seq1	ZHLZ.comp46348_c1_seq1:1-1542	+	281.749	117.97	-1.25599	2.42835e-14	3.15957e-12
ZHLZ.comp46255_c3_seq1	ZHLZ.comp46255_c3_seq1:1-1144	+	50.162	21.0336	-1.2539	0.00131583	0.0419161
ZHLZ.comp55115_c0_seq1	ZHLZ.comp55115_c0_seq1:1-1877	+	102.36	42.962	-1.25252	4.54513e-06	0.000248608
ZHLZ.comp53565_c0_seq1	ZHLZ.comp53565_c0_seq1:1-2290	+	81.2927	34.1433	-1.25152	4.44748e-05	0.00201874
ZHLZ.comp48853_c0_seq1	ZHLZ.comp48853_c0_seq1:1-2045	+	141.462	59.4557	-1.25053	7.34952e-08	5.21467e-06
ZHLZ.comp46466_c0_seq1	ZHLZ.comp46466_c0_seq1:1-1540	+	83.9108	35.2867	-1.24973	3.42861e-05	0.00159416
ZHLZ.comp58970_c2_seq2	ZHLZ.comp58970_c2_seq2:1-1921	+	212.643	89.4481	-1.24931	4.28957e-11	4.28517e-09
ZHLZ.comp35737_c0_seq1	ZHLZ.comp35737_c0_seq1:1-786	+	95.8583	40.4691	-1.24408	1.03088e-05	0.000529309
ZHLZ.comp58150_c3_seq1	ZHLZ.comp58150_c3_seq1:1-1529	+	99.7417	42.1203	-1.24368	6.86655e-06	0.000364721
ZHLZ.comp49836_c0_seq1	ZHLZ.comp49836_c0_seq1:1-1532	+	81.7511	34.5621	-1.24205	4.75684e-05	0.00214895
ZHLZ.comp51319_c0_seq1	ZHLZ.comp51319_c0_seq1:1-1045	+	72.1239	30.5703	-1.23835	0.000138812	0.00570429
ZHLZ.comp57459_c1_seq1	ZHLZ.comp57459_c1_seq1:1-1903	+	50.1279	21.2493	-1.2382	0.00149226	0.0464821
ZHLZ.comp35381_c0_seq1	ZHLZ.comp35381_c0_seq1:1-1554	+	55.3992	23.5229	-1.2358	0.000858101	0.0287545
ZHLZ.comp46030_c0_seq1	ZHLZ.comp46030_c0_seq1:1-895	+	52.3336	22.2402	-1.23457	0.00120811	0.0388213
ZHLZ.comp54426_c0_seq1	ZHLZ.comp54426_c0_seq1:1-2392	+	161.424	68.6542	-1.23344	1.34085e-08	1.03772e-06
ZHLZ.comp56552_c0_seq5	ZHLZ.comp56552_c0_seq5:1-1029	+	1224.67	522.345	-1.22932	6.16731e-55	2.62942e-52
ZHLZ.comp47107_c0_seq1	ZHLZ.comp47107_c0_seq1:1-1777	+	60.6113	25.8792	-1.22779	0.000526754	0.0187569
ZHLZ.comp27189_c0_seq1	ZHLZ.comp27189_c0_seq1:1-1724	+	326.123	139.391	-1.22628	9.43369e-16	1.34068e-13
ZHLZ.comp46813_c0_seq1	ZHLZ.comp46813_c0_seq1:1-242	+	132.081	56.6444	-1.22142	3.49823e-07	2.2543e-05
ZHLZ.comp59797_c0_seq1	ZHLZ.comp59797_c0_seq1:1-1598	+	315.958	135.705	-1.21926	3.60758e-15	4.96443e-13
ZHLZ.comp58930_c0_seq1	ZHLZ.comp58930_c0_seq1:1-1337	+	74.7535	32.1077	-1.21922	0.00013005	0.00538595
ZHLZ.comp35595_c0_seq1	ZHLZ.comp35595_c0_seq1:1-1823	+	90.2193	38.7913	-1.2177	2.6809e-05	0.00128272
ZHLZ.comp56138_c0_seq5	ZHLZ.comp56138_c0_seq5:1-228	+	279.401	120.245	-1.21636	1.54728e-13	1.88e-11
ZHLZ.comp35569_c0_seq1	ZHLZ.comp35569_c0_seq1:1-971	+	883.362	380.34	-1.21572	2.33318e-39	7.23452e-37
ZHLZ.comp46121_c0_seq1	ZHLZ.comp46121_c0_seq1:1-1525	+	149.508	64.4006	-1.21508	6.84087e-08	4.8755e-06
ZHLZ.comp53613_c0_seq1	ZHLZ.comp53613_c0_seq1:1-1134	+	56.8778	24.5049	-1.2148	0.000878098	0.0293628
ZHLZ.comp49817_c0_seq1	ZHLZ.comp49817_c0_seq1:1-2321	+	127.191	54.8105	-1.21447	6.55484e-07	4.05441e-05
ZHLZ.comp27138_c0_seq1	ZHLZ.comp27138_c0_seq1:1-1413	+	63.0223	27.1886	-1.21286	0.000470337	0.0169247
ZHLZ.comp27967_c0_seq1	ZHLZ.comp27967_c0_seq1:1-1009	+	175.082	75.7999	-1.20776	6.33976e-09	5.11368e-07
ZHLZ.comp59212_c4_seq1	ZHLZ.comp59212_c4_seq1:1-3547	+	52.6592	22.8009	-1.20759	0.00145065	0.0454231
ZHLZ.comp54829_c0_seq1	ZHLZ.comp54829_c0_seq1:1-1979	+	56.3351	24.4169	-1.20615	0.00100125	0.0328823
ZHLZ.comp55009_c0_seq1	ZHLZ.comp55009_c0_seq1:1-1520	+	112.082	48.6528	-1.20396	3.59508e-06	0.000198232
ZHLZ.comp51536_c0_seq1	ZHLZ.comp51536_c0_seq1:1-3867	+	53.7434	23.3991	-1.19963	0.00138292	0.0436743
ZHLZ.comp48409_c0_seq1	ZHLZ.comp48409_c0_seq1:1-895	+	97.8579	42.6398	-1.19849	1.61758e-05	0.000803755
ZHLZ.comp55487_c0_seq1	ZHLZ.comp55487_c0_seq1:1-2726	+	57.6966	25.1646	-1.19709	0.000941326	0.0311715
ZHLZ.comp59692_c0_seq1	ZHLZ.comp59692_c0_seq1:1-1846	+	260.602	113.713	-1.19645	2.1131e-12	2.35754e-10
ZHLZ.comp55619_c1_seq1	ZHLZ.comp55619_c1_seq1:1-1706	+	77.1457	33.6694	-1.19615	0.000132417	0.00547923
ZHLZ.comp35365_c0_seq1	ZHLZ.comp35365_c0_seq1:1-1291	+	184.487	80.5699	-1.19521	3.49411e-09	2.92714e-07
ZHLZ.comp59700_c0_seq1	ZHLZ.comp59700_c0_seq1:1-525	+	83.6254	36.6068	-1.19183	7.29552e-05	0.00319019
ZHLZ.comp46945_c0_seq1	ZHLZ.comp46945_c0_seq1:1-2153	+	300.85	132.111	-1.18729	6.44444e-14	8.11948e-12
ZHLZ.comp59602_c0_seq1	ZHLZ.comp59602_c0_seq1:1-1328	+	327.713	143.965	-1.18671	5.1552e-15	7.03331e-13
ZHLZ.comp48374_c0_seq2	ZHLZ.comp48374_c0_seq2:1-736	+	94.124	41.3799	-1.18563	2.80681e-05	0.00133627
ZHLZ.comp57758_c0_seq1	ZHLZ.comp57758_c0_seq1:1-1591	+	101.624	44.7314	-1.18388	1.38283e-05	0.000693609
ZHLZ.comp26946_c0_seq1	ZHLZ.comp26946_c0_seq1:1-1056	+	323.721	143.553	-1.17317	1.40397e-14	1.87265e-12
ZHLZ.comp35583_c0_seq1	ZHLZ.comp35583_c0_seq1:1-632	+	256.931	114.096	-1.17113	7.6282e-12	8.16714e-10
ZHLZ.comp47698_c0_seq1	ZHLZ.comp47698_c0_seq1:1-3017	+	153.649	68.303	-1.16962	1.24218e-07	8.44947e-06
ZHLZ.comp57725_c2_seq11	ZHLZ.comp57725_c2_seq11:1-845	+	145.125	64.6808	-1.16589	2.99568e-07	1.95153e-05
ZHLZ.comp36000_c0_seq1	ZHLZ.comp36000_c0_seq1:1-2111	+	499.916	223.578	-1.16091	2.66419e-21	5.10914e-19
ZHLZ.comp45931_c0_seq1	ZHLZ.comp45931_c0_seq1:1-300	+	77.1107	34.5804	-1.15698	0.000208026	0.00820266
ZHLZ.comp45546_c0_seq1	ZHLZ.comp45546_c0_seq1:1-1226	+	759.218	341.717	-1.15171	4.35297e-31	1.10563e-28
ZHLZ.comp47898_c1_seq1	ZHLZ.comp47898_c1_seq1:1-743	+	203.682	91.8514	-1.14894	2.0865e-09	1.78873e-07
ZHLZ.comp55502_c0_seq1	ZHLZ.comp55502_c0_seq1:1-2407	+	143.232	65.0163	-1.13948	6.15326e-07	3.8159e-05
ZHLZ.comp26757_c0_seq1	ZHLZ.comp26757_c0_seq1:1-2093	+	134.973	61.4653	-1.13483	1.41732e-06	8.29392e-05
ZHLZ.comp26966_c0_seq1	ZHLZ.comp26966_c0_seq1:1-950	+	183.914	83.8723	-1.13276	1.90634e-08	1.44263e-06
ZHLZ.comp59958_c0_seq1	ZHLZ.comp59958_c0_seq1:1-1118	+	98.274	44.9049	-1.12994	4.1514e-05	0.00189154
ZHLZ.comp51503_c1_seq1	ZHLZ.comp51503_c1_seq1:1-1191	+	119.172	54.469	-1.12954	6.41212e-06	0.000343642
ZHLZ.comp56613_c0_seq1	ZHLZ.comp56613_c0_seq1:1-1660	+	111.65	51.059	-1.12875	1.27238e-05	0.000641576
ZHLZ.comp58384_c0_seq1	ZHLZ.comp58384_c0_seq1:1-1044	+	85.7739	39.278	-1.12682	0.000133596	0.00551848
ZHLZ.comp35373_c0_seq1	ZHLZ.comp35373_c0_seq1:1-1658	+	127.268	58.3001	-1.1263	3.30359e-06	0.000183004
ZHLZ.comp57139_c0_seq1	ZHLZ.comp57139_c0_seq1:1-2106	+	133.632	61.4025	-1.1219	2.04469e-06	0.00011707
ZHLZ.comp59452_c0_seq1	ZHLZ.comp59452_c0_seq1:1-970	+	199.585	91.7866	-1.12065	6.70762e-09	5.37409e-07
ZHLZ.comp59571_c0_seq1	ZHLZ.comp59571_c0_seq1:1-1038	+	363.267	167.183	-1.1196	5.43517e-15	7.39416e-13
ZHLZ.comp60177_c0_seq1	ZHLZ.comp60177_c0_seq1:1-1689	+	105.197	48.7077	-1.11087	2.96981e-05	0.00140686
ZHLZ.comp53003_c0_seq1	ZHLZ.comp53003_c0_seq1:1-1117	+	159.134	73.8258	-1.10805	2.98886e-07	1.95241e-05
ZHLZ.comp39253_c0_seq1	ZHLZ.comp39253_c0_seq1:1-1650	+	184.629	85.7051	-1.10718	3.47762e-08	2.57059e-06
ZHLZ.comp26781_c0_seq1	ZHLZ.comp26781_c0_seq1:1-1374	+	172.745	80.1988	-1.10699	9.59648e-08	6.67991e-06
ZHLZ.comp35523_c0_seq1	ZHLZ.comp35523_c0_seq1:1-2843	+	651.503	303.178	-1.10361	4.98693e-25	1.08241e-22
ZHLZ.comp43537_c0_seq1	ZHLZ.comp43537_c0_seq1:1-970	+	80.3162	37.4223	-1.10179	0.000292995	0.0111392
ZHLZ.comp48345_c0_seq1	ZHLZ.comp48345_c0_seq1:1-1461	+	150.251	70.121	-1.09946	7.66141e-07	4.70231e-05
ZHLZ.comp49888_c0_seq1	ZHLZ.comp49888_c0_seq1:1-1258	+	118.44	55.3405	-1.09775	1.17031e-05	0.000593874
ZHLZ.comp45931_c3_seq1	ZHLZ.comp45931_c3_seq1:1-1246	+	429.972	201.475	-1.09364	8.4968e-17	1.3046e-14
ZHLZ.comp35490_c0_seq1	ZHLZ.comp35490_c0_seq1:1-2394	+	290.586	136.17	-1.09356	7.80557e-12	8.3012e-10
ZHLZ.comp56138_c0_seq3	ZHLZ.comp56138_c0_seq3:1-568	+	80.0974	37.5644	-1.09239	0.00033293	0.0124786
ZHLZ.comp35522_c0_seq1	ZHLZ.comp35522_c0_seq1:1-221	+	113.792	53.4195	-1.09096	1.93867e-05	0.000952404
ZHLZ.comp56115_c0_seq1	ZHLZ.comp56115_c0_seq1:1-2739	+	98.9437	46.4674	-1.09039	6.84981e-05	0.00302018
ZHLZ.comp66504_c0_seq1	ZHLZ.comp66504_c0_seq1:1-1259	+	105.445	49.6111	-1.08776	4.11228e-05	0.0018773
ZHLZ.comp26827_c0_seq1	ZHLZ.comp26827_c0_seq1:1-1549	+	116.52	54.9077	-1.0855	1.68589e-05	0.00083509
ZHLZ.comp26880_c0_seq1	ZHLZ.comp26880_c0_seq1:1-1155	+	92.1538	43.5682	-1.08077	0.000138265	0.00568674
ZHLZ.comp58037_c1_seq1	ZHLZ.comp58037_c1_seq1:1-1308	+	855.486	404.705	-1.07987	3.72062e-31	9.50072e-29
ZHLZ.comp51503_c0_seq1	ZHLZ.comp51503_c0_seq1:1-683	+	116.178	54.9849	-1.07923	1.92204e-05	0.00094618
ZHLZ.comp45027_c0_seq1	ZHLZ.comp45027_c0_seq1:1-1188	+	582.015	275.641	-1.07827	1.17219e-21	2.28463e-19
ZHLZ.comp47375_c0_seq1	ZHLZ.comp47375_c0_seq1:1-2234	+	112.492	53.3547	-1.07614	2.73706e-05	0.00130828
ZHLZ.comp45504_c1_seq1	ZHLZ.comp45504_c1_seq1:1-1064	+	64.4771	30.6511	-1.07285	0.00154338	0.0477939
ZHLZ.comp55186_c0_seq1	ZHLZ.comp55186_c0_seq1:1-1512	+	577.672	274.681	-1.07249	2.59836e-21	5.003e-19
ZHLZ.comp26951_c0_seq1	ZHLZ.comp26951_c0_seq1:1-807	+	335.574	159.973	-1.0688	6.03436e-13	7.13235e-11
ZHLZ.comp46360_c0_seq1	ZHLZ.comp46360_c0_seq1:1-1180	+	70.0489	33.4215	-1.06759	0.00101818	0.0334153
ZHLZ.comp59154_c3_seq16	ZHLZ.comp59154_c3_seq16:1-820	+	289.514	138.16	-1.06729	2.41457e-11	2.49024e-09
ZHLZ.comp56570_c0_seq1	ZHLZ.comp56570_c0_seq1:1-3298	+	101.436	48.4145	-1.06706	7.75483e-05	0.0033725
ZHLZ.comp44995_c0_seq1	ZHLZ.comp44995_c0_seq1:1-4209	+	153.372	73.5184	-1.06086	1.34226e-06	7.8837e-05
ZHLZ.comp61770_c0_seq1	ZHLZ.comp61770_c0_seq1:1-1384	+	70.4536	33.8655	-1.05686	0.00109736	0.0356462
ZHLZ.comp59572_c0_seq1	ZHLZ.comp59572_c0_seq1:1-969	+	138.337	67.2515	-1.04055	6.52204e-06	0.00034875
ZHLZ.comp35590_c0_seq1	ZHLZ.comp35590_c0_seq1:1-1059	+	1101	536.38	-1.03749	6.52613e-37	1.92364e-34
ZHLZ.comp59609_c0_seq1	ZHLZ.comp59609_c0_seq1:1-560	+	149.202	72.7	-1.03724	3.03277e-06	0.000169576
ZHLZ.comp50560_c0_seq1	ZHLZ.comp50560_c0_seq1:1-1418	+	157.158	76.6177	-1.03647	1.68337e-06	9.75515e-05
ZHLZ.comp59705_c0_seq1	ZHLZ.comp59705_c0_seq1:1-4798	+	636.247	310.38	-1.03555	6.03277e-22	1.18548e-19
ZHLZ.comp59736_c0_seq1	ZHLZ.comp59736_c0_seq1:1-1785	+	172.923	84.3979	-1.03485	5.29497e-07	3.34445e-05
ZHLZ.comp54943_c0_seq1	ZHLZ.comp54943_c0_seq1:1-2171	+	126.813	61.9036	-1.03461	1.75613e-05	0.000868085
ZHLZ.comp51817_c0_seq1	ZHLZ.comp51817_c0_seq1:1-946	+	116.431	56.863	-1.03391	3.9273e-05	0.00180147
ZHLZ.comp35639_c0_seq1	ZHLZ.comp35639_c0_seq1:1-3715	+	163.455	79.8526	-1.03348	1.11583e-06	6.6189e-05
ZHLZ.comp45884_c0_seq1	ZHLZ.comp45884_c0_seq1:1-704	+	82.1845	40.1687	-1.03279	0.000558661	0.0197458
ZHLZ.comp49339_c1_seq1	ZHLZ.comp49339_c1_seq1:1-417	+	151.334	74.1166	-1.02987	3.00259e-06	0.000168085
ZHLZ.comp52210_c1_seq1	ZHLZ.comp52210_c1_seq1:1-1872	+	163.517	80.0879	-1.02978	1.20583e-06	7.10861e-05
ZHLZ.comp60154_c0_seq1	ZHLZ.comp60154_c0_seq1:1-1506	+	119.946	58.7803	-1.02898	3.25665e-05	0.00152459
ZHLZ.comp45188_c0_seq1	ZHLZ.comp45188_c0_seq1:1-1188	+	220.206	108.256	-1.02441	2.06604e-08	1.55854e-06
ZHLZ.comp57757_c0_seq1	ZHLZ.comp57757_c0_seq1:1-583	+	115.839	56.9823	-1.02354	4.84949e-05	0.00218873
ZHLZ.comp47468_c2_seq1	ZHLZ.comp47468_c2_seq1:1-925	+	72.8216	36.1051	-1.01216	0.00143462	0.0450094
ZHLZ.comp46128_c0_seq1	ZHLZ.comp46128_c0_seq1:1-604	+	196.442	97.567	-1.00964	1.75553e-07	1.17407e-05
ZHLZ.comp43545_c0_seq1	ZHLZ.comp43545_c0_seq1:1-641	+	161.587	80.3706	-1.00757	2.26431e-06	0.000129025
ZHLZ.comp57462_c0_seq1	ZHLZ.comp57462_c0_seq1:1-832	+	157.767	78.5139	-1.00678	3.03302e-06	0.000169391
ZHLZ.comp59511_c0_seq1	ZHLZ.comp59511_c0_seq1:1-1110	+	444.311	221.125	-1.00671	4.66875e-15	6.40625e-13
ZHLZ.comp45315_c0_seq1	ZHLZ.comp45315_c0_seq1:1-1312	+	96.7297	48.19	-1.00523	0.000262097	0.0101094
ZHLZ.comp51003_c0_seq1	ZHLZ.comp51003_c0_seq1:1-931	+	327.936	163.627	-1.003	1.97565e-11	2.05085e-09
ZHLZ.comp49974_c0_seq1	ZHLZ.comp49974_c0_seq1:1-1190	+	141.617	70.7802	-1.00058	1.09521e-05	0.000558733
ZHLZ.comp35508_c0_seq1	ZHLZ.comp35508_c0_seq1:1-1086	+	134.473	268.953	1.00004	8.15474e-14	1.01405e-11
ZHLZ.comp54546_c0_seq1	ZHLZ.comp54546_c0_seq1:1-1726	+	69.853	140.15	1.00458	6.36438e-08	4.57689e-06
ZHLZ.comp50063_c0_seq1	ZHLZ.comp50063_c0_seq1:1-1583	+	24.1673	48.5129	1.00531	0.00145537	0.0455407
ZHLZ.comp55945_c1_seq1	ZHLZ.comp55945_c1_seq1:1-1077	+	132.641	266.849	1.0085	7.18093e-14	8.99992e-12
ZHLZ.comp48859_c0_seq1	ZHLZ.comp48859_c0_seq1:1-1740	+	33.1373	67.2403	1.02087	0.000150516	0.00613251
ZHLZ.comp58970_c0_seq2	ZHLZ.comp58970_c0_seq2:1-3613	+	72.7851	147.816	1.02209	1.85693e-08	1.4097e-06
ZHLZ.comp47439_c0_seq1	ZHLZ.comp47439_c0_seq1:1-372	+	77.0305	156.676	1.02428	6.62916e-09	5.32015e-07
ZHLZ.comp36035_c0_seq1	ZHLZ.comp36035_c0_seq1:1-806	+	40.4904	82.4335	1.02565	2.54227e-05	0.00122129
ZHLZ.comp57723_c2_seq1	ZHLZ.comp57723_c2_seq1:1-1275	+	55.8748	113.804	1.02628	7.41634e-07	4.55775e-05
ZHLZ.comp49592_c0_seq1	ZHLZ.comp49592_c0_seq1:1-619	+	32.1479	65.4855	1.02645	0.000173101	0.00695772
ZHLZ.comp43344_c0_seq1	ZHLZ.comp43344_c0_seq1:1-2510	+	39.1946	79.8886	1.02733	3.31804e-05	0.00155029
ZHLZ.comp35384_c0_seq1	ZHLZ.comp35384_c0_seq1:1-804	+	105.283	215.841	1.0357	6.7348e-12	7.24309e-10
ZHLZ.comp60872_c0_seq1	ZHLZ.comp60872_c0_seq1:1-1547	+	24.8101	50.9602	1.03844	0.000834957	0.0280775
ZHLZ.comp43974_c0_seq1	ZHLZ.comp43974_c0_seq1:1-1371	+	25.582	52.5815	1.03943	0.000683753	0.0235569
ZHLZ.comp48606_c0_seq2	ZHLZ.comp48606_c0_seq2:1-1516	+	70.5049	145.619	1.0464	1.35168e-08	1.0444e-06
ZHLZ.comp55750_c0_seq1	ZHLZ.comp55750_c0_seq1:1-1765	+	53.554	111.432	1.0571	5.58687e-07	3.50563e-05
ZHLZ.comp44562_c0_seq1	ZHLZ.comp44562_c0_seq1:1-735	+	23.5884	49.3605	1.06528	0.000809039	0.0273989
ZHLZ.comp60072_c0_seq1	ZHLZ.comp60072_c0_seq1:1-1021	+	30.0881	63.0004	1.06617	0.000152708	0.0062165
ZHLZ.comp29449_c0_seq1	ZHLZ.comp29449_c0_seq1:1-311	+	20.9553	44.077	1.07271	0.00146595	0.0458119
ZHLZ.comp56261_c0_seq1	ZHLZ.comp56261_c0_seq1:1-1743	+	71.0127	149.461	1.07362	4.56705e-09	3.76002e-07
ZHLZ.comp51996_c0_seq1	ZHLZ.comp51996_c0_seq1:1-997	+	88.9691	187.729	1.07728	4.50778e-11	4.4844e-09
ZHLZ.comp52165_c0_seq1	ZHLZ.comp52165_c0_seq1:1-939	+	45.5634	96.3206	1.07997	2.28896e-06	0.000130119
ZHLZ.comp50471_c1_seq1	ZHLZ.comp50471_c1_seq1:1-862	+	111.156	236.535	1.08947	9.06615e-14	1.12155e-11
ZHLZ.comp46496_c0_seq1	ZHLZ.comp46496_c0_seq1:1-2008	+	43.2949	92.2821	1.09185	3.12024e-06	0.000173654
ZHLZ.comp36082_c1_seq1	ZHLZ.comp36082_c1_seq1:1-739	+	23.8983	50.9775	1.09295	0.000524375	0.0186861
ZHLZ.comp26980_c0_seq1	ZHLZ.comp26980_c0_seq1:1-1387	+	94.1175	200.944	1.09426	5.50487e-12	6.01518e-10
ZHLZ.comp59169_c0_seq6	ZHLZ.comp59169_c0_seq6:1-1920	+	24.9262	53.3679	1.09831	0.000369533	0.0137427
ZHLZ.comp43691_c0_seq1	ZHLZ.comp43691_c0_seq1:1-979	+	62.7831	135.172	1.10635	1.21644e-08	9.49122e-07
ZHLZ.comp35657_c0_seq1	ZHLZ.comp35657_c0_seq1:1-538	+	60.013	129.22	1.10648	2.53244e-08	1.8954e-06
ZHLZ.comp36082_c2_seq1	ZHLZ.comp36082_c2_seq1:1-1371	+	19.7036	42.4686	1.10794	0.00139037	0.0438808
ZHLZ.comp45864_c0_seq1	ZHLZ.comp45864_c0_seq1:1-1890	+	69.0561	149.25	1.11189	1.87328e-09	1.61756e-07
ZHLZ.comp51600_c0_seq1	ZHLZ.comp51600_c0_seq1:1-1528	+	51.4093	111.902	1.12213	1.63181e-07	1.09439e-05
ZHLZ.comp56982_c0_seq1	ZHLZ.comp56982_c0_seq1:1-1248	+	53.1571	115.889	1.12441	9.43392e-08	6.57634e-06
ZHLZ.comp59094_c4_seq1	ZHLZ.comp59094_c4_seq1:1-666	+	38.1707	83.3606	1.1269	5.79247e-06	0.000312892
ZHLZ.comp43556_c0_seq1	ZHLZ.comp43556_c0_seq1:1-473	+	23.9278	52.6133	1.13674	0.000289588	0.011036
ZHLZ.comp59806_c0_seq1	ZHLZ.comp59806_c0_seq1:1-799	+	30.914	68.061	1.13857	3.67321e-05	0.00169632
ZHLZ.comp26906_c0_seq2	ZHLZ.comp26906_c0_seq2:1-716	+	23.7627	52.3685	1.14	0.000290698	0.0110695
ZHLZ.comp50474_c1_seq1	ZHLZ.comp50474_c1_seq1:1-814	+	44.4317	98.4154	1.14729	6.03092e-07	3.75466e-05
ZHLZ.comp47338_c0_seq1	ZHLZ.comp47338_c0_seq1:1-1429	+	35.8059	79.445	1.14976	7.10868e-06	0.000375494
ZHLZ.comp58531_c1_seq1	ZHLZ.comp58531_c1_seq1:1-1794	+	17.9695	39.9431	1.1524	0.00142684	0.0448242
ZHLZ.comp55879_c1_seq1	ZHLZ.comp55879_c1_seq1:1-854	+	22.2821	49.5781	1.15382	0.000376239	0.0139703
ZHLZ.comp54538_c0_seq1	ZHLZ.comp54538_c0_seq1:1-1139	+	87.1588	196.246	1.17095	8.61808e-13	9.94014e-11
ZHLZ.comp50082_c0_seq1	ZHLZ.comp50082_c0_seq1:1-3433	+	25.2005	56.7759	1.17183	0.000119048	0.00500853
ZHLZ.comp45736_c0_seq1	ZHLZ.comp45736_c0_seq1:1-1874	+	24.2108	54.6675	1.17503	0.000154743	0.00628863
ZHLZ.comp48229_c0_seq1	ZHLZ.comp48229_c0_seq1:1-2014	+	26.69	60.3709	1.17755	6.83664e-05	0.00301716
ZHLZ.comp53530_c0_seq1	ZHLZ.comp53530_c0_seq1:1-4309	+	60.1339	136.374	1.18132	1.98997e-09	1.71213e-07
ZHLZ.comp52468_c0_seq1	ZHLZ.comp52468_c0_seq1:1-1043	+	26.52	60.1862	1.18235	6.68101e-05	0.00295393
ZHLZ.comp60008_c0_seq1	ZHLZ.comp60008_c0_seq1:1-762	+	30.2933	68.818	1.18379	1.9773e-05	0.000970379
ZHLZ.comp43875_c0_seq1	ZHLZ.comp43875_c0_seq1:1-1912	+	45.4166	103.182	1.1839	1.73364e-07	1.16105e-05
ZHLZ.comp48599_c1_seq1	ZHLZ.comp48599_c1_seq1:1-1442	+	31.4294	71.6433	1.18872	1.25909e-05	0.000636895
ZHLZ.comp43249_c0_seq1	ZHLZ.comp43249_c0_seq1:1-2554	+	16.781	38.3002	1.19052	0.00139131	0.0438815
ZHLZ.comp43955_c0_seq1	ZHLZ.comp43955_c0_seq1:1-1343	+	19.5773	44.6974	1.19101	0.000552114	0.0195578
ZHLZ.comp59618_c0_seq1	ZHLZ.comp59618_c0_seq1:1-1494	+	736.426	1685.74	1.19477	1.73109e-100	1.29158e-97
ZHLZ.comp52547_c0_seq1	ZHLZ.comp52547_c0_seq1:1-1126	+	20.3679	46.728	1.19799	0.000390469	0.0144313
ZHLZ.comp59440_c0_seq1	ZHLZ.comp59440_c0_seq1:1-804	+	25.0291	57.7104	1.20522	7.55224e-05	0.0032934
ZHLZ.comp60802_c0_seq1	ZHLZ.comp60802_c0_seq1:1-1123	+	24.5643	56.7369	1.20772	8.47902e-05	0.00367406
ZHLZ.comp60839_c0_seq1	ZHLZ.comp60839_c0_seq1:1-1791	+	16.5274	38.2033	1.20884	0.00124966	0.0400486
ZHLZ.comp55333_c1_seq1	ZHLZ.comp55333_c1_seq1:1-7133	+	38.0666	88.0163	1.20925	9.58896e-07	5.75229e-05
ZHLZ.comp55631_c0_seq1	ZHLZ.comp55631_c0_seq1:1-1516	+	45.3187	104.819	1.20972	8.85726e-08	6.19243e-06
ZHLZ.comp27688_c0_seq1	ZHLZ.comp27688_c0_seq1:1-919	+	109.675	253.959	1.21136	7.79765e-17	1.20111e-14
ZHLZ.comp46062_c0_seq1	ZHLZ.comp46062_c0_seq1:1-2095	+	68.0336	158.038	1.21595	4.34252e-11	4.32901e-09
ZHLZ.comp26793_c0_seq1	ZHLZ.comp26793_c0_seq1:1-1267	+	39.108	91.7389	1.23007	4.11734e-07	2.62493e-05
ZHLZ.comp61050_c0_seq1	ZHLZ.comp61050_c0_seq1:1-1730	+	16.5638	38.8589	1.23021	0.000982038	0.0323179
ZHLZ.comp47875_c0_seq1	ZHLZ.comp47875_c0_seq1:1-1490	+	19.5823	46.0656	1.23414	0.0003227	0.0121428
ZHLZ.comp60518_c0_seq1	ZHLZ.comp60518_c0_seq1:1-989	+	42.6311	101.088	1.24563	8.19685e-08	5.76447e-06
ZHLZ.comp59448_c0_seq1	ZHLZ.comp59448_c0_seq1:1-894	+	583.965	1396.64	1.25801	9.48166e-90	6.03679e-87
ZHLZ.comp35570_c0_seq1	ZHLZ.comp35570_c0_seq1:1-2180	+	974.279	2332.52	1.25948	5.6787e-149	6.30613e-146
ZHLZ.comp54428_c2_seq1	ZHLZ.comp54428_c2_seq1:1-730	+	16.9691	40.6454	1.26018	0.000607203	0.0213667
ZHLZ.comp59619_c0_seq1	ZHLZ.comp59619_c0_seq1:1-799	+	91.6524	219.72	1.26142	1.49426e-15	2.0986e-13
ZHLZ.comp35293_c0_seq1	ZHLZ.comp35293_c0_seq1:1-1257	+	48.7396	116.885	1.26192	5.89389e-09	4.78638e-07
ZHLZ.comp60143_c0_seq1	ZHLZ.comp60143_c0_seq1:1-809	+	16.2652	39.3913	1.27609	0.000661603	0.0229261
ZHLZ.comp53676_c0_seq1	ZHLZ.comp53676_c0_seq1:1-673	+	54.1472	131.331	1.27825	4.81463e-10	4.39586e-08
ZHLZ.comp48841_c0_seq1	ZHLZ.comp48841_c0_seq1:1-548	+	53.1532	129.224	1.28165	6.15483e-10	5.57684e-08
ZHLZ.comp45740_c0_seq1	ZHLZ.comp45740_c0_seq1:1-1311	+	140.841	342.927	1.28383	6.04596e-24	1.27181e-21
ZHLZ.comp30332_c0_seq1	ZHLZ.comp30332_c0_seq1:1-1739	+	23.8732	58.2798	1.2876	3.07333e-05	0.00145158
ZHLZ.comp58269_c0_seq29	ZHLZ.comp58269_c0_seq29:1-696	+	14.2956	34.9106	1.28809	0.00125242	0.0401102
ZHLZ.comp43557_c0_seq1	ZHLZ.comp43557_c0_seq1:1-1128	+	45.14	110.293	1.28886	9.58851e-09	7.56795e-07
ZHLZ.comp53486_c2_seq1	ZHLZ.comp53486_c2_seq1:1-1075	+	15.4569	37.7804	1.28939	0.000782142	0.0266012
ZHLZ.comp53995_c0_seq1	ZHLZ.comp53995_c0_seq1:1-1979	+	20.2364	49.4779	1.28983	0.000120557	0.00506309
ZHLZ.comp57017_c0_seq1	ZHLZ.comp57017_c0_seq1:1-2998	+	21.4644	52.5528	1.29182	7.27946e-05	0.00318608
ZHLZ.comp49333_c0_seq1	ZHLZ.comp49333_c0_seq1:1-1175	+	64.4406	157.921	1.29316	5.89756e-12	6.41491e-10
ZHLZ.comp51990_c0_seq1	ZHLZ.comp51990_c0_seq1:1-2004	+	15.3541	38.0669	1.30991	0.000651387	0.0226378
ZHLZ.comp55114_c0_seq1	ZHLZ.comp55114_c0_seq1:1-1494	+	13.2197	32.7766	1.30998	0.00155828	0.0481616
ZHLZ.comp60101_c0_seq1	ZHLZ.comp60101_c0_seq1:1-1988	+	74.4106	185.168	1.31525	4.65682e-14	5.9616e-12
ZHLZ.comp46581_c2_seq1	ZHLZ.comp46581_c2_seq1:1-424	+	41.8289	104.622	1.32261	1.26756e-08	9.84186e-07
ZHLZ.comp60988_c0_seq1	ZHLZ.comp60988_c0_seq1:1-3341	+	29.1107	72.955	1.32546	1.94717e-06	0.000111889
ZHLZ.comp48524_c0_seq1	ZHLZ.comp48524_c0_seq1:1-2079	+	18.5212	46.5792	1.33051	0.000137548	0.00566214
ZHLZ.comp26943_c0_seq1	ZHLZ.comp26943_c0_seq1:1-781	+	180.746	454.915	1.33163	8.8335e-33	2.36971e-30
ZHLZ.comp27616_c0_seq1	ZHLZ.comp27616_c0_seq1:1-3025	+	62.9549	158.805	1.33487	1.71222e-12	1.92377e-10
ZHLZ.comp26823_c0_seq1	ZHLZ.comp26823_c0_seq1:1-888	+	13.8098	34.9152	1.33816	0.0009196	0.0305155
ZHLZ.comp52113_c0_seq3	ZHLZ.comp52113_c0_seq3:1-1979	+	21.1037	53.402	1.3394	4.11001e-05	0.00187806
ZHLZ.comp52953_c0_seq1	ZHLZ.comp52953_c0_seq1:1-1298	+	12.5139	31.758	1.34359	0.00152674	0.0474015
ZHLZ.comp54760_c2_seq1	ZHLZ.comp54760_c2_seq1:1-471	+	14.6817	37.3896	1.34862	0.000564617	0.0199416
ZHLZ.comp27587_c0_seq1	ZHLZ.comp27587_c0_seq1:1-1953	+	62.8165	161.134	1.35905	6.16086e-13	7.24599e-11
ZHLZ.comp59532_c0_seq1	ZHLZ.comp59532_c0_seq1:1-897	+	82.6374	211.98	1.35906	1.51994e-16	2.26809e-14
ZHLZ.comp52382_c0_seq4	ZHLZ.comp52382_c0_seq4:1-1825	+	17.8142	45.9484	1.36699	0.000114115	0.00483078
ZHLZ.comp59474_c0_seq1	ZHLZ.comp59474_c0_seq1:1-1369	+	72.4611	187.757	1.37359	5.02563e-15	6.87618e-13
ZHLZ.comp45310_c1_seq1	ZHLZ.comp45310_c1_seq1:1-1215	+	1002.84	2610.77	1.38038	5.47848e-189	7.47436e-186
ZHLZ.comp59072_c0_seq1	ZHLZ.comp59072_c0_seq1:1-1814	+	65.2439	170.076	1.38226	7.37244e-14	9.21574e-12
ZHLZ.comp46682_c3_seq1	ZHLZ.comp46682_c3_seq1:1-271	+	16.43	43.1293	1.39234	0.000153134	0.00622855
ZHLZ.comp44422_c0_seq1	ZHLZ.comp44422_c0_seq1:1-1658	+	19.8635	52.1614	1.39286	3.11858e-05	0.00146715
ZHLZ.comp53918_c0_seq1	ZHLZ.comp53918_c0_seq1:1-2591	+	11.7028	30.7748	1.3949	0.00136444	0.0432052
ZHLZ.comp47576_c0_seq1	ZHLZ.comp47576_c0_seq1:1-2511	+	19.3963	51.163	1.39932	3.50753e-05	0.00162768
ZHLZ.comp44638_c0_seq1	ZHLZ.comp44638_c0_seq1:1-956	+	56.2797	149.379	1.40829	1.23258e-12	1.40806e-10
ZHLZ.comp56113_c0_seq1	ZHLZ.comp56113_c0_seq1:1-1693	+	20.1875	53.6083	1.40899	2.0851e-05	0.00101598
ZHLZ.comp51059_c0_seq1	ZHLZ.comp51059_c0_seq1:1-1008	+	60.8782	161.711	1.40942	1.43427e-13	1.75161e-11
ZHLZ.comp59455_c0_seq1	ZHLZ.comp59455_c0_seq1:1-1830	+	615.744	1639.96	1.41326	3.32219e-123	3.2375e-120
ZHLZ.comp27019_c0_seq1	ZHLZ.comp27019_c0_seq1:1-1642	+	49.9761	133.299	1.41536	1.67822e-11	1.74971e-09
ZHLZ.comp59311_c0_seq1	ZHLZ.comp59311_c0_seq1:1-792	+	20.8857	55.8611	1.41933	1.26589e-05	0.000639656
ZHLZ.comp46581_c1_seq1	ZHLZ.comp46581_c1_seq1:1-340	+	17.9974	48.1618	1.4201	5.00509e-05	0.00225045
ZHLZ.comp59437_c0_seq1	ZHLZ.comp59437_c0_seq1:1-2182	+	856.708	2303.17	1.42675	1.45048e-174	1.87195e-171
ZHLZ.comp88038_c0_seq1	ZHLZ.comp88038_c0_seq1:1-1063	+	16.0057	43.0773	1.42834	0.000117841	0.00496647
ZHLZ.comp44576_c0_seq1	ZHLZ.comp44576_c0_seq1:1-267	+	16.024	43.1878	1.43039	0.000113716	0.00481814
ZHLZ.comp35464_c0_seq1	ZHLZ.comp35464_c0_seq1:1-1647	+	15.6315	42.1745	1.43191	0.000135343	0.00558095
ZHLZ.comp54417_c0_seq1	ZHLZ.comp54417_c0_seq1:1-2235	+	36.7719	99.3263	1.43357	4.57827e-09	3.76277e-07
ZHLZ.comp55235_c3_seq5	ZHLZ.comp55235_c3_seq5:1-369	+	18.4704	49.9571	1.43547	3.17076e-05	0.00148876
ZHLZ.comp60172_c0_seq1	ZHLZ.comp60172_c0_seq1:1-1146	+	28.2822	76.5951	1.43736	2.51237e-07	1.66161e-05
ZHLZ.comp54309_c0_seq1	ZHLZ.comp54309_c0_seq1:1-2174	+	33.9249	91.9922	1.43917	1.54699e-08	1.18382e-06
ZHLZ.comp52051_c1_seq1	ZHLZ.comp52051_c1_seq1:1-1111	+	21.7175	58.903	1.43948	5.99145e-06	0.000322182
ZHLZ.comp49432_c0_seq1	ZHLZ.comp49432_c0_seq1:1-1285	+	15.97	43.3879	1.44193	0.000100442	0.00430538
ZHLZ.comp47798_c0_seq1	ZHLZ.comp47798_c0_seq1:1-1179	+	945.777	2570.08	1.44224	1.79813e-197	2.6019e-194
ZHLZ.comp45451_c0_seq1	ZHLZ.comp45451_c0_seq1:1-340	+	11.6325	31.9541	1.45784	0.000771121	0.0262825
ZHLZ.comp60505_c0_seq1	ZHLZ.comp60505_c0_seq1:1-463	+	12.7864	35.1554	1.45914	0.000416289	0.0152091
ZHLZ.comp26841_c0_seq1	ZHLZ.comp26841_c0_seq1:1-750	+	13.399	36.8422	1.45923	0.000302223	0.0114444
ZHLZ.comp46581_c0_seq1	ZHLZ.comp46581_c0_seq1:1-328	+	32.4581	89.265	1.45952	1.85106e-08	1.40749e-06
ZHLZ.comp53833_c0_seq1	ZHLZ.comp53833_c0_seq1:1-2437	+	46.7276	129.285	1.46821	1.06475e-11	1.11989e-09
ZHLZ.comp44576_c1_seq1	ZHLZ.comp44576_c1_seq1:1-605	+	17.5149	48.5246	1.47013	3.07356e-05	0.00145025
ZHLZ.comp26949_c0_seq1	ZHLZ.comp26949_c0_seq1:1-1252	+	33.9143	94.0285	1.4712	6.43983e-09	5.18564e-07
ZHLZ.comp26892_c0_seq1	ZHLZ.comp26892_c0_seq1:1-1198	+	29.1724	81.1114	1.4753	6.60437e-08	4.72811e-06
ZHLZ.comp26977_c0_seq1	ZHLZ.comp26977_c0_seq1:1-968	+	216.906	605.018	1.47991	1.75608e-49	6.65512e-47
ZHLZ.comp28764_c0_seq1	ZHLZ.comp28764_c0_seq1:1-1578	+	12.7367	35.7543	1.48913	0.000307442	0.0116236
ZHLZ.comp27320_c0_seq1	ZHLZ.comp27320_c0_seq1:1-2362	+	23.0736	64.7854	1.48943	1.18154e-06	6.98266e-05
ZHLZ.comp52699_c1_seq3	ZHLZ.comp52699_c1_seq3:1-1631	+	15.9678	44.8367	1.48951	5.29641e-05	0.0023725
ZHLZ.comp49556_c0_seq1	ZHLZ.comp49556_c0_seq1:1-3847	+	67.6142	189.874	1.48964	8.84919e-17	1.35435e-14
ZHLZ.comp27065_c0_seq1	ZHLZ.comp27065_c0_seq1:1-511	+	66.4454	187.128	1.49378	1.2909e-16	1.93234e-14
ZHLZ.comp44377_c0_seq1	ZHLZ.comp44377_c0_seq1:1-646	+	43.1644	121.672	1.49508	2.45881e-11	2.5304e-09
ZHLZ.comp58667_c0_seq1	ZHLZ.comp58667_c0_seq1:1-1798	+	23.2143	65.8783	1.50479	8.07272e-07	4.92942e-05
ZHLZ.comp27536_c0_seq1	ZHLZ.comp27536_c0_seq1:1-2388	+	26.9473	76.5955	1.50712	1.00748e-07	6.99243e-06
ZHLZ.comp49709_c0_seq1	ZHLZ.comp49709_c0_seq1:1-919	+	19.3257	55.0553	1.51036	6.14354e-06	0.000329989
ZHLZ.comp44576_c3_seq1	ZHLZ.comp44576_c3_seq1:1-313	+	9.93388	28.5077	1.52092	0.00108017	0.0351596
ZHLZ.comp51371_c2_seq1	ZHLZ.comp51371_c2_seq1:1-2663	+	20.4002	58.9502	1.53091	2.34335e-06	0.000132895
ZHLZ.comp55581_c1_seq1	ZHLZ.comp55581_c1_seq1:1-408	+	33.4707	96.7562	1.53146	1.44657e-09	1.2605e-07
ZHLZ.comp59480_c0_seq1	ZHLZ.comp59480_c0_seq1:1-267	+	10.1547	29.3795	1.53266	0.000851301	0.0285467
ZHLZ.comp56698_c0_seq1	ZHLZ.comp56698_c0_seq1:1-3476	+	35.4511	102.708	1.53465	4.31339e-10	3.96093e-08
ZHLZ.comp59717_c0_seq1	ZHLZ.comp59717_c0_seq1:1-1490	+	53.4884	155.886	1.54319	1.17106e-14	1.57077e-12
ZHLZ.comp59348_c6_seq1	ZHLZ.comp59348_c6_seq1:1-1577	+	54.0865	158.018	1.54675	7.0411e-15	9.49773e-13
ZHLZ.comp38843_c0_seq1	ZHLZ.comp38843_c0_seq1:1-2788	+	21.9837	64.3893	1.55039	6.48233e-07	4.01476e-05
ZHLZ.comp54402_c0_seq1	ZHLZ.comp54402_c0_seq1:1-2165	+	73.1067	215.311	1.55835	6.748e-20	1.19786e-17
ZHLZ.comp49038_c0_seq1	ZHLZ.comp49038_c0_seq1:1-1273	+	19.5791	57.9543	1.5656	2.01507e-06	0.000115651
ZHLZ.comp59682_c0_seq1	ZHLZ.comp59682_c0_seq1:1-799	+	16.749	49.702	1.56923	1.04633e-05	0.00053551
ZHLZ.comp48244_c0_seq1	ZHLZ.comp48244_c0_seq1:1-650	+	13.5087	40.2474	1.57501	7.0151e-05	0.00308736
ZHLZ.comp51403_c0_seq2	ZHLZ.comp51403_c0_seq2:1-3395	+	11.5836	34.5312	1.57582	0.000229709	0.00896145
ZHLZ.comp26549_c0_seq1	ZHLZ.comp26549_c0_seq1:1-2509	+	8.61533	25.7074	1.57721	0.00147073	0.0459313
ZHLZ.comp50561_c0_seq1	ZHLZ.comp50561_c0_seq1:1-2757	+	20.3092	60.6534	1.57846	1.01954e-06	6.08549e-05
ZHLZ.comp55284_c1_seq2	ZHLZ.comp55284_c1_seq2:1-804	+	10.2406	30.587	1.57862	0.000518129	0.0184912
ZHLZ.comp35701_c0_seq1	ZHLZ.comp35701_c0_seq1:1-1903	+	129.535	387.641	1.58138	3.61549e-35	1.01555e-32
ZHLZ.comp49654_c0_seq1	ZHLZ.comp49654_c0_seq1:1-2378	+	78.9329	236.253	1.58163	4.4405e-22	8.76191e-20
ZHLZ.comp55219_c0_seq1	ZHLZ.comp55219_c0_seq1:1-1902	+	10.4886	31.4062	1.58223	0.000427139	0.0155697
ZHLZ.comp27721_c0_seq1	ZHLZ.comp27721_c0_seq1:1-1242	+	34.4677	103.344	1.58414	1.59986e-10	1.54022e-08
ZHLZ.comp50479_c1_seq1	ZHLZ.comp50479_c1_seq1:1-406	+	8.94499	26.8562	1.5861	0.00110297	0.0358043
ZHLZ.comp60410_c0_seq1	ZHLZ.comp60410_c0_seq1:1-933	+	10.451	31.4025	1.58724	0.000415694	0.0151989
ZHLZ.comp27002_c0_seq1	ZHLZ.comp27002_c0_seq1:1-831	+	268.051	807.323	1.59064	6.8244e-72	3.58101e-69
ZHLZ.comp45056_c0_seq1	ZHLZ.comp45056_c0_seq1:1-556	+	127.056	385.585	1.60158	1.48238e-35	4.26415e-33
ZHLZ.comp35561_c0_seq1	ZHLZ.comp35561_c0_seq1:1-559	+	9.52259	28.9426	1.60377	0.000644496	0.0224637
ZHLZ.comp59706_c0_seq1	ZHLZ.comp59706_c0_seq1:1-2816	+	134.283	409.348	1.60805	7.81112e-38	2.34584e-35
ZHLZ.comp48038_c0_seq1	ZHLZ.comp48038_c0_seq1:1-1650	+	202.267	618.822	1.61326	1.54719e-56	6.90467e-54
ZHLZ.comp34696_c0_seq1	ZHLZ.comp34696_c0_seq1:1-463	+	9.93902	30.4116	1.61345	0.0004454	0.0161368
ZHLZ.comp44377_c1_seq1	ZHLZ.comp44377_c1_seq1:1-620	+	28.0439	86.2243	1.62041	3.0315e-09	2.56208e-07
ZHLZ.comp48082_c0_seq1	ZHLZ.comp48082_c0_seq1:1-1355	+	7.91209	24.4158	1.62568	0.00156607	0.0483083
ZHLZ.comp58966_c2_seq1	ZHLZ.comp58966_c2_seq1:1-1694	+	10.5724	32.7618	1.63171	0.000240759	0.00933916
ZHLZ.comp36478_c0_seq1	ZHLZ.comp36478_c0_seq1:1-813	+	16.7053	51.813	1.63301	3.83457e-06	0.00021095
ZHLZ.comp60975_c0_seq1	ZHLZ.comp60975_c0_seq1:1-1765	+	120.581	374.439	1.63473	1.77979e-35	5.08903e-33
ZHLZ.comp52590_c0_seq1	ZHLZ.comp52590_c0_seq1:1-1009	+	81.7972	254.688	1.63861	9.88255e-25	2.11615e-22
ZHLZ.comp51796_c0_seq1	ZHLZ.comp51796_c0_seq1:1-594	+	10.1759	31.8263	1.64506	0.000274237	0.0105181
ZHLZ.comp60383_c0_seq1	ZHLZ.comp60383_c0_seq1:1-838	+	30.0986	94.4033	1.64914	3.45563e-10	3.19786e-08
ZHLZ.comp56954_c0_seq16	ZHLZ.comp56954_c0_seq16:1-460	+	33.0938	104.065	1.65285	4.11342e-11	4.13516e-09
ZHLZ.comp52382_c0_seq3	ZHLZ.comp52382_c0_seq3:1-1846	+	24.5106	77.3809	1.65857	1.1703e-08	9.16113e-07
ZHLZ.comp54843_c0_seq1	ZHLZ.comp54843_c0_seq1:1-1478	+	13.4975	42.8041	1.66506	2.10842e-05	0.00102629
ZHLZ.comp51158_c0_seq1	ZHLZ.comp51158_c0_seq1:1-1990	+	7.88732	25.021	1.66553	0.00114473	0.0371094
ZHLZ.comp43245_c0_seq1	ZHLZ.comp43245_c0_seq1:1-747	+	7.85859	24.9664	1.66765	0.00114821	0.0371969
ZHLZ.comp27709_c0_seq1	ZHLZ.comp27709_c0_seq1:1-440	+	21.8217	69.7075	1.67555	5.04088e-08	3.66931e-06
ZHLZ.comp59715_c0_seq1	ZHLZ.comp59715_c0_seq1:1-1189	+	720.48	2313.65	1.68314	4.04135e-218	6.89209e-215
ZHLZ.comp59992_c0_seq1	ZHLZ.comp59992_c0_seq1:1-626	+	34.3315	112.527	1.71267	2.16388e-12	2.40296e-10
ZHLZ.comp44406_c0_seq1	ZHLZ.comp44406_c0_seq1:1-892	+	14.445	47.3561	1.71298	5.19633e-06	0.000281646
ZHLZ.comp59430_c0_seq1	ZHLZ.comp59430_c0_seq1:1-1215	+	301.748	991.467	1.71622	7.37584e-97	5.17947e-94
ZHLZ.comp43845_c0_seq1	ZHLZ.comp43845_c0_seq1:1-578	+	18.1179	59.5449	1.71656	3.11256e-07	2.02215e-05
ZHLZ.comp43590_c1_seq1	ZHLZ.comp43590_c1_seq1:1-227	+	13.8069	45.5282	1.72137	7.39476e-06	0.000388884
ZHLZ.comp49351_c1_seq1	ZHLZ.comp49351_c1_seq1:1-642	+	36.1105	119.1	1.72168	4.15986e-13	4.99089e-11
ZHLZ.comp55633_c0_seq1	ZHLZ.comp55633_c0_seq1:1-2332	+	17.3118	57.2178	1.72471	4.88309e-07	3.09247e-05
ZHLZ.comp56443_c1_seq1	ZHLZ.comp56443_c1_seq1:1-3292	+	15.3236	50.7486	1.72761	2.10532e-06	0.000120396
ZHLZ.comp58973_c0_seq9	ZHLZ.comp58973_c0_seq9:1-1111	+	9.58259	31.8433	1.7325	0.000167274	0.0067462
ZHLZ.comp45543_c0_seq2	ZHLZ.comp45543_c0_seq2:1-763	+	23.5052	78.1605	1.73346	3.65414e-09	3.05051e-07
ZHLZ.comp59384_c0_seq14	ZHLZ.comp59384_c0_seq14:1-394	+	115.597	385.297	1.73687	2.6637e-39	8.20607e-37
ZHLZ.comp58440_c5_seq11	ZHLZ.comp58440_c5_seq11:1-902	+	16.822	56.0712	1.73691	5.64973e-07	3.53116e-05
ZHLZ.comp60165_c0_seq1	ZHLZ.comp60165_c0_seq1:1-796	+	7.56233	25.3511	1.74515	0.000740626	0.0253336
ZHLZ.comp50970_c0_seq1	ZHLZ.comp50970_c0_seq1:1-1867	+	22.4363	75.3025	1.74686	5.92124e-09	4.79229e-07
ZHLZ.comp47058_c0_seq1	ZHLZ.comp47058_c0_seq1:1-1834	+	9.49406	31.9611	1.75122	0.00014648	0.00598339
ZHLZ.comp35654_c0_seq1	ZHLZ.comp35654_c0_seq1:1-1886	+	31.2711	105.541	1.7549	4.87005e-12	5.34597e-10
ZHLZ.comp50039_c0_seq1	ZHLZ.comp50039_c0_seq1:1-1554	+	12.8694	43.4365	1.75496	9.31471e-06	0.000483464
ZHLZ.comp51769_c0_seq1	ZHLZ.comp51769_c0_seq1:1-1229	+	8.2375	27.8604	1.75794	0.000379837	0.014082
ZHLZ.comp55463_c0_seq1	ZHLZ.comp55463_c0_seq1:1-1671	+	19.843	67.2354	1.76059	3.27536e-08	2.43238e-06
ZHLZ.comp51125_c0_seq1	ZHLZ.comp51125_c0_seq1:1-1247	+	17.8928	60.6881	1.76203	1.49783e-07	1.00736e-05
ZHLZ.comp59969_c0_seq1	ZHLZ.comp59969_c0_seq1:1-1761	+	19.7187	67.4518	1.77429	2.66133e-08	1.98564e-06
ZHLZ.comp57119_c7_seq1	ZHLZ.comp57119_c7_seq1:1-1554	+	8.38752	28.7474	1.77712	0.000278072	0.0106481
ZHLZ.comp49620_c0_seq1	ZHLZ.comp49620_c0_seq1:1-221	+	9.11687	31.324	1.78066	0.000145203	0.00594139
ZHLZ.comp43886_c0_seq1	ZHLZ.comp43886_c0_seq1:1-805	+	25.1834	86.5799	1.78156	2.64327e-10	2.48463e-08
ZHLZ.comp55902_c0_seq1	ZHLZ.comp55902_c0_seq1:1-1514	+	12.0758	41.6049	1.78463	1.16166e-05	0.000590109
ZHLZ.comp60785_c0_seq1	ZHLZ.comp60785_c0_seq1:1-859	+	26.8725	92.7118	1.78662	5.74921e-11	5.68386e-09
ZHLZ.comp48244_c1_seq1	ZHLZ.comp48244_c1_seq1:1-509	+	8.79646	30.3987	1.78901	0.000174208	0.00699043
ZHLZ.comp49248_c0_seq1	ZHLZ.comp49248_c0_seq1:1-458	+	7.71216	26.8043	1.79726	0.00040757	0.0149592
ZHLZ.comp56032_c0_seq1	ZHLZ.comp56032_c0_seq1:1-1446	+	6.12399	21.3061	1.79872	0.00161382	0.0495892
ZHLZ.comp56129_c0_seq1	ZHLZ.comp56129_c0_seq1:1-1984	+	66.8124	232.947	1.80181	1.64061e-25	3.64376e-23
ZHLZ.comp45543_c0_seq1	ZHLZ.comp45543_c0_seq1:1-766	+	15.3273	53.4817	1.80294	5.6278e-07	3.52206e-05
ZHLZ.comp51734_c0_seq1	ZHLZ.comp51734_c0_seq1:1-1767	+	10.4171	36.7134	1.81735	3.09316e-05	0.00145806
ZHLZ.comp26570_c0_seq1	ZHLZ.comp26570_c0_seq1:1-1009	+	6.90271	24.392	1.82117	0.000672392	0.0232326
ZHLZ.comp57119_c8_seq1	ZHLZ.comp57119_c8_seq1:1-226	+	52.0602	184.307	1.82386	8.20201e-21	1.51218e-18
ZHLZ.comp58471_c0_seq3	ZHLZ.comp58471_c0_seq3:1-1551	+	146.488	519.629	1.8267	9.54401e-56	4.10573e-53
ZHLZ.comp58758_c0_seq1	ZHLZ.comp58758_c0_seq1:1-2792	+	11.2256	39.8397	1.82741	1.32824e-05	0.000668331
ZHLZ.comp48080_c2_seq1	ZHLZ.comp48080_c2_seq1:1-849	+	9.37552	33.6086	1.84186	5.81604e-05	0.00258586
ZHLZ.comp48273_c0_seq1	ZHLZ.comp48273_c0_seq1:1-546	+	6.74252	24.1723	1.84199	0.000650751	0.0226322
ZHLZ.comp34537_c0_seq1	ZHLZ.comp34537_c0_seq1:1-1477	+	9.21213	33.1538	1.84757	6.31794e-05	0.00279859
ZHLZ.comp57685_c0_seq10	ZHLZ.comp57685_c0_seq10:1-753	+	6.73889	24.2726	1.84875	0.000616072	0.0216468
ZHLZ.comp48558_c0_seq1	ZHLZ.comp48558_c0_seq1:1-822	+	6.59687	23.7858	1.85025	0.000694738	0.0239181
ZHLZ.comp55755_c1_seq1	ZHLZ.comp55755_c1_seq1:1-1509	+	138.796	500.55	1.85055	1.28326e-54	5.42275e-52
ZHLZ.comp43590_c0_seq1	ZHLZ.comp43590_c0_seq1:1-814	+	14.3929	52.1589	1.85756	4.78047e-07	3.03553e-05
ZHLZ.comp53601_c0_seq1	ZHLZ.comp53601_c0_seq1:1-466	+	14.8926	53.9928	1.85817	2.99543e-07	1.95403e-05
ZHLZ.comp61057_c0_seq1	ZHLZ.comp61057_c0_seq1:1-2044	+	7.9345	28.8309	1.8614	0.00017816	0.00713699
ZHLZ.comp56227_c0_seq1	ZHLZ.comp56227_c0_seq1:1-2236	+	13.672	49.7813	1.86438	8.2189e-07	5.00587e-05
ZHLZ.comp54857_c0_seq1	ZHLZ.comp54857_c0_seq1:1-2551	+	15.5624	56.849	1.86907	1.31502e-07	8.8943e-06
ZHLZ.comp36075_c0_seq1	ZHLZ.comp36075_c0_seq1:1-2207	+	10.0309	36.7069	1.8716	2.19908e-05	0.00106716
ZHLZ.comp56131_c0_seq1	ZHLZ.comp56131_c0_seq1:1-1646	+	6.16571	22.6013	1.87407	0.000860309	0.0288083
ZHLZ.comp50405_c0_seq1	ZHLZ.comp50405_c0_seq1:1-838	+	10.8046	39.6428	1.87541	1.00685e-05	0.00051864
ZHLZ.comp36137_c0_seq1	ZHLZ.comp36137_c0_seq1:1-1708	+	20.0539	74.0113	1.88386	1.44454e-09	1.26103e-07
ZHLZ.comp49001_c1_seq1	ZHLZ.comp49001_c1_seq1:1-768	+	8.90686	32.9656	1.88797	5.26796e-05	0.00236198
ZHLZ.comp40054_c0_seq1	ZHLZ.comp40054_c0_seq1:1-1562	+	6.0514	22.4482	1.89126	0.000837137	0.0281112
ZHLZ.comp53639_c0_seq1	ZHLZ.comp53639_c0_seq1:1-1223	+	8.39995	31.3003	1.89772	7.73217e-05	0.00336571
ZHLZ.comp53278_c0_seq1	ZHLZ.comp53278_c0_seq1:1-1752	+	98.3619	367.591	1.90193	6.38478e-42	2.10262e-39
ZHLZ.comp37113_c0_seq1	ZHLZ.comp37113_c0_seq1:1-1507	+	18.0905	67.9416	1.90906	5.06835e-09	4.15127e-07
ZHLZ.comp54170_c0_seq1	ZHLZ.comp54170_c0_seq1:1-1609	+	9.90957	37.2227	1.90929	1.51477e-05	0.000756607
ZHLZ.comp60257_c0_seq1	ZHLZ.comp60257_c0_seq1:1-1346	+	18.8314	71.4498	1.92379	1.71872e-09	1.48679e-07
ZHLZ.comp31410_c0_seq1	ZHLZ.comp31410_c0_seq1:1-1113	+	13.0071	49.4234	1.92589	5.38327e-07	3.39573e-05
ZHLZ.comp26941_c0_seq1	ZHLZ.comp26941_c0_seq1:1-829	+	77.5938	295.297	1.92815	1.45683e-34	4.06812e-32
ZHLZ.comp59114_c1_seq1	ZHLZ.comp59114_c1_seq1:1-2463	+	5.48389	20.9325	1.93247	0.00108056	0.0351485
ZHLZ.comp54415_c0_seq1	ZHLZ.comp54415_c0_seq1:1-1072	+	8.37656	32.0322	1.93509	5.19129e-05	0.00232979
ZHLZ.comp50228_c0_seq1	ZHLZ.comp50228_c0_seq1:1-1364	+	5.08795	19.5389	1.94119	0.00154173	0.0477735
ZHLZ.comp56124_c0_seq1	ZHLZ.comp56124_c0_seq1:1-955	+	36.1005	140.294	1.95836	1.44119e-17	2.26376e-15
ZHLZ.comp60886_c0_seq1	ZHLZ.comp60886_c0_seq1:1-909	+	9.38606	36.719	1.96794	1.19994e-05	0.00060762
ZHLZ.comp59503_c0_seq1	ZHLZ.comp59503_c0_seq1:1-676	+	14.7186	57.701	1.97096	3.95678e-08	2.90231e-06
ZHLZ.comp55946_c0_seq2	ZHLZ.comp55946_c0_seq2:1-1304	+	5.53189	21.7012	1.97193	0.00075305	0.0257217
ZHLZ.comp57327_c0_seq1	ZHLZ.comp57327_c0_seq1:1-2895	+	23.8176	93.888	1.97891	2.15847e-12	2.40254e-10
ZHLZ.comp50534_c0_seq1	ZHLZ.comp50534_c0_seq1:1-977	+	10.4641	41.2891	1.98031	3.16573e-06	0.000175775
ZHLZ.comp49623_c0_seq1	ZHLZ.comp49623_c0_seq1:1-826	+	12.7685	50.6414	1.98773	2.31213e-07	1.53342e-05
ZHLZ.comp26556_c0_seq1	ZHLZ.comp26556_c0_seq1:1-558	+	12.5264	49.9759	1.99626	2.58345e-07	1.7039e-05
ZHLZ.comp35674_c0_seq1	ZHLZ.comp35674_c0_seq1:1-975	+	9.23543	36.8884	1.99792	9.50667e-06	0.000492357
ZHLZ.comp52430_c0_seq1	ZHLZ.comp52430_c0_seq1:1-1278	+	10.4519	41.9683	2.00553	2.20095e-06	0.000125715
ZHLZ.comp47918_c0_seq1	ZHLZ.comp47918_c0_seq1:1-632	+	8.06844	32.4261	2.00679	3.14427e-05	0.00147778
ZHLZ.comp43854_c0_seq1	ZHLZ.comp43854_c0_seq1:1-1049	+	8.39423	33.8562	2.01195	2.04293e-05	0.00100053
ZHLZ.comp53366_c0_seq1	ZHLZ.comp53366_c0_seq1:1-486	+	15.2522	61.657	2.01525	8.67472e-09	6.90377e-07
ZHLZ.comp48399_c0_seq1	ZHLZ.comp48399_c0_seq1:1-1290	+	14.1726	57.4034	2.01803	2.73911e-08	2.04049e-06
ZHLZ.comp54645_c0_seq1	ZHLZ.comp54645_c0_seq1:1-1595	+	9.46632	38.3855	2.01969	5.45043e-06	0.000295083
ZHLZ.comp25146_c0_seq1	ZHLZ.comp25146_c0_seq1:1-638	+	13.295	54.0373	2.02307	6.66331e-08	4.76317e-06
ZHLZ.comp51221_c0_seq2	ZHLZ.comp51221_c0_seq2:1-1404	+	4.48236	18.3677	2.03484	0.00158193	0.0486719
ZHLZ.comp35755_c0_seq1	ZHLZ.comp35755_c0_seq1:1-507	+	6.52524	26.7666	2.03633	0.000135959	0.00560155
ZHLZ.comp35402_c0_seq2	ZHLZ.comp35402_c0_seq2:1-1215	+	8.33242	34.218	2.03795	1.58899e-05	0.000791198
ZHLZ.comp27051_c0_seq1	ZHLZ.comp27051_c0_seq1:1-759	+	110.149	454.02	2.0433	6.99708e-56	3.03743e-53
ZHLZ.comp49458_c2_seq1	ZHLZ.comp49458_c2_seq1:1-750	+	5.47237	22.6178	2.04722	0.000434058	0.0157737
ZHLZ.comp26637_c0_seq1	ZHLZ.comp26637_c0_seq1:1-1346	+	5.7104	23.6175	2.04819	0.000322655	0.0121507
ZHLZ.comp60282_c0_seq1	ZHLZ.comp60282_c0_seq1:1-1317	+	10.3124	42.9293	2.05758	1.16206e-06	6.876e-05
ZHLZ.comp55937_c0_seq12	ZHLZ.comp55937_c0_seq12:1-3241	+	10.4379	43.5419	2.06057	9.54465e-07	5.73291e-05
ZHLZ.comp56208_c2_seq1	ZHLZ.comp56208_c2_seq1:1-532	+	9.07075	37.9683	2.0655	4.58588e-06	0.000250549
ZHLZ.comp42402_c0_seq1	ZHLZ.comp42402_c0_seq1:1-662	+	5.37318	22.5732	2.07076	0.000401669	0.0147767
ZHLZ.comp37399_c0_seq1	ZHLZ.comp37399_c0_seq1:1-2032	+	6.58585	27.6694	2.07085	8.91889e-05	0.00385766
ZHLZ.comp55042_c0_seq1	ZHLZ.comp55042_c0_seq1:1-1626	+	7.75605	32.6244	2.07256	2.07418e-05	0.00101272
ZHLZ.comp59443_c0_seq1	ZHLZ.comp59443_c0_seq1:1-1054	+	86.6121	365.684	2.07796	3.11123e-46	1.09238e-43
ZHLZ.comp59675_c0_seq1	ZHLZ.comp59675_c0_seq1:1-1394	+	33.8142	142.917	2.07948	4.35995e-19	7.40897e-17
ZHLZ.comp59405_c1_seq1	ZHLZ.comp59405_c1_seq1:1-3312	+	9.95878	42.721	2.1009	9.08996e-07	5.48742e-05
ZHLZ.comp41023_c0_seq1	ZHLZ.comp41023_c0_seq1:1-266	+	4.39511	18.9473	2.10802	0.00105054	0.034312
ZHLZ.comp54886_c0_seq1	ZHLZ.comp54886_c0_seq1:1-1415	+	16.5244	71.3889	2.1111	1.94307e-10	1.85567e-08
ZHLZ.comp50885_c0_seq1	ZHLZ.comp50885_c0_seq1:1-1564	+	20.1667	87.3207	2.11435	1.83141e-12	2.05285e-10
ZHLZ.comp35859_c0_seq1	ZHLZ.comp35859_c0_seq1:1-1008	+	38.9403	169.649	2.12322	7.09056e-23	1.41666e-20
ZHLZ.comp54526_c2_seq1	ZHLZ.comp54526_c2_seq1:1-845	+	17.3385	75.8671	2.1295	4.22858e-11	4.2331e-09
ZHLZ.comp60464_c0_seq1	ZHLZ.comp60464_c0_seq1:1-703	+	12.9503	56.7402	2.13139	1.14963e-08	9.01408e-07
ZHLZ.comp57957_c0_seq11	ZHLZ.comp57957_c0_seq11:1-360	+	10.2952	45.3227	2.13826	3.21836e-07	2.08521e-05
ZHLZ.comp47689_c0_seq1	ZHLZ.comp47689_c0_seq1:1-1463	+	65.272	289.403	2.14854	2.33367e-38	7.09778e-36
ZHLZ.comp46060_c0_seq1	ZHLZ.comp46060_c0_seq1:1-787	+	29.647	133.139	2.16698	1.07547e-18	1.78315e-16
ZHLZ.comp47372_c0_seq1	ZHLZ.comp47372_c0_seq1:1-1830	+	6.53803	29.3948	2.16863	3.33588e-05	0.00155558
ZHLZ.comp64185_c0_seq1	ZHLZ.comp64185_c0_seq1:1-3347	+	6.56976	29.6769	2.17543	2.95846e-05	0.00140287
ZHLZ.comp55628_c0_seq1	ZHLZ.comp55628_c0_seq1:1-2156	+	7.33772	33.1637	2.1762	1.00497e-05	0.000518232
ZHLZ.comp27539_c0_seq1	ZHLZ.comp27539_c0_seq1:1-1682	+	19.5653	88.7616	2.18164	4.64588e-13	5.56004e-11
ZHLZ.comp51441_c0_seq2	ZHLZ.comp51441_c0_seq2:1-903	+	9.20051	41.7843	2.18318	6.83069e-07	4.21411e-05
ZHLZ.comp45166_c0_seq1	ZHLZ.comp45166_c0_seq1:1-2438	+	54.4523	249.093	2.19362	5.09935e-34	1.39942e-31
ZHLZ.comp49692_c0_seq1	ZHLZ.comp49692_c0_seq1:1-971	+	10.3238	47.4214	2.19956	1.07649e-07	7.4175e-06
ZHLZ.comp58601_c1_seq32	ZHLZ.comp58601_c1_seq32:1-2363	+	3.91591	18.034	2.2033	0.00103896	0.0340271
ZHLZ.comp44447_c0_seq1	ZHLZ.comp44447_c0_seq1:1-538	+	5.87184	27.0469	2.20358	5.89768e-05	0.00261972
ZHLZ.comp27943_c0_seq1	ZHLZ.comp27943_c0_seq1:1-1685	+	8.34068	38.4302	2.204	1.67889e-06	9.741e-05
ZHLZ.comp58977_c1_seq1	ZHLZ.comp58977_c1_seq1:1-642	+	5.11437	23.6735	2.21064	0.000166605	0.0067249
ZHLZ.comp56208_c1_seq1	ZHLZ.comp56208_c1_seq1:1-828	+	6.21861	28.8241	2.21261	3.23216e-05	0.0015161
ZHLZ.comp55880_c0_seq1	ZHLZ.comp55880_c0_seq1:1-1149	+	18.488	86.0554	2.21868	6.32771e-13	7.42395e-11
ZHLZ.comp56909_c2_seq1	ZHLZ.comp56909_c2_seq1:1-675	+	3.90621	18.1872	2.21908	0.000942576	0.0311912
ZHLZ.comp45671_c0_seq1	ZHLZ.comp45671_c0_seq1:1-840	+	18.3301	85.9607	2.22946	5.62971e-13	6.67058e-11
ZHLZ.comp34476_c0_seq2	ZHLZ.comp34476_c0_seq2:1-915	+	3.75155	17.6176	2.23146	0.00109365	0.0355499
ZHLZ.comp49248_c1_seq1	ZHLZ.comp49248_c1_seq1:1-643	+	8.35595	39.4656	2.23972	9.70953e-07	5.81002e-05
ZHLZ.comp49790_c0_seq1	ZHLZ.comp49790_c0_seq1:1-1928	+	265.155	1252.67	2.2401	8.99319e-168	1.13009e-164
ZHLZ.comp33079_c0_seq1	ZHLZ.comp33079_c0_seq1:1-227	+	68.2677	323.794	2.2458	7.58332e-45	2.58651e-42
ZHLZ.comp47722_c0_seq1	ZHLZ.comp47722_c0_seq1:1-2847	+	13.691	65.0869	2.24914	2.8932e-10	2.70889e-08
ZHLZ.comp59066_c0_seq1	ZHLZ.comp59066_c0_seq1:1-4807	+	8.63128	41.3308	2.25957	4.7308e-07	3.012e-05
ZHLZ.comp48704_c0_seq1	ZHLZ.comp48704_c0_seq1:1-1083	+	4.06535	19.484	2.26084	0.000541377	0.019206
ZHLZ.comp39318_c0_seq1	ZHLZ.comp39318_c0_seq1:1-1656	+	5.88815	28.2438	2.26205	3.09512e-05	0.00145755
ZHLZ.comp59555_c0_seq1	ZHLZ.comp59555_c0_seq1:1-853	+	5.16152	24.7606	2.26218	9.57515e-05	0.00412284
ZHLZ.comp59687_c0_seq1	ZHLZ.comp59687_c0_seq1:1-2078	+	5.87745	28.2648	2.26574	3.02285e-05	0.00142915
ZHLZ.comp28482_c0_seq1	ZHLZ.comp28482_c0_seq1:1-223	+	53.7645	260.569	2.27694	5.70516e-37	1.69209e-34
ZHLZ.comp55946_c1_seq1	ZHLZ.comp55946_c1_seq1:1-599	+	3.61281	17.5155	2.27744	0.000989391	0.0325375
ZHLZ.comp58249_c2_seq1	ZHLZ.comp58249_c2_seq1:1-2438	+	9.87631	47.917	2.27849	5.06682e-08	3.68259e-06
ZHLZ.comp35510_c0_seq1	ZHLZ.comp35510_c0_seq1:1-1106	+	9.28855	45.1084	2.27987	1.23233e-07	8.40645e-06
ZHLZ.comp52600_c0_seq1	ZHLZ.comp52600_c0_seq1:1-3897	+	19.3468	94.2244	2.28401	1.98658e-14	2.61325e-12
ZHLZ.comp45394_c0_seq1	ZHLZ.comp45394_c0_seq1:1-1184	+	10.3994	50.6999	2.28548	1.9703e-08	1.48867e-06
ZHLZ.comp53366_c1_seq1	ZHLZ.comp53366_c1_seq1:1-1580	+	14.4366	70.4127	2.2861	3.64739e-11	3.68997e-09
ZHLZ.comp35722_c0_seq1	ZHLZ.comp35722_c0_seq1:1-2618	+	44.1716	215.576	2.28701	5.05095e-31	1.27613e-28
ZHLZ.comp45183_c0_seq1	ZHLZ.comp45183_c0_seq1:1-1014	+	7.08946	34.9088	2.29984	2.93664e-06	0.00016478
ZHLZ.comp48839_c1_seq1	ZHLZ.comp48839_c1_seq1:1-1104	+	5.47508	27.0004	2.30203	3.8914e-05	0.00178843
ZHLZ.comp51677_c0_seq1	ZHLZ.comp51677_c0_seq1:1-1134	+	5.98829	29.7102	2.31074	1.52926e-05	0.000763047
ZHLZ.comp59195_c0_seq1	ZHLZ.comp59195_c0_seq1:1-1860	+	14.2025	70.4934	2.31134	2.69687e-11	2.75757e-09
ZHLZ.comp59384_c0_seq20	ZHLZ.comp59384_c0_seq20:1-218	+	41.6475	208.342	2.32265	1.56746e-30	3.93937e-28
ZHLZ.comp63264_c0_seq1	ZHLZ.comp63264_c0_seq1:1-705	+	4.05753	20.334	2.32522	0.000330701	0.0124243
ZHLZ.comp54945_c1_seq2	ZHLZ.comp54945_c1_seq2:1-1847	+	3.24566	16.3087	2.32906	0.00129086	0.0412308
ZHLZ.comp53392_c0_seq1	ZHLZ.comp53392_c0_seq1:1-568	+	7.22585	36.3214	2.32958	1.56281e-06	9.11183e-05
ZHLZ.comp54094_c0_seq1	ZHLZ.comp54094_c0_seq1:1-1885	+	24.7557	124.999	2.33608	4.48726e-19	7.59826e-17
ZHLZ.comp122381_c0_seq1	ZHLZ.comp122381_c0_seq1:1-633	+	3.45806	17.5661	2.34476	0.0008018	0.0272116
ZHLZ.comp53820_c0_seq4	ZHLZ.comp53820_c0_seq4:1-1745	+	25.131	128.274	2.35169	1.15093e-19	2.01312e-17
ZHLZ.comp58685_c0_seq2	ZHLZ.comp58685_c0_seq2:1-1371	+	3.17507	16.2207	2.35298	0.00124899	0.040054
ZHLZ.comp49001_c0_seq2	ZHLZ.comp49001_c0_seq2:1-854	+	4.63119	23.7213	2.35673	9.36855e-05	0.00404848
ZHLZ.comp50831_c0_seq1	ZHLZ.comp50831_c0_seq1:1-1122	+	3.43631	17.7406	2.36812	0.000706154	0.0242762
ZHLZ.comp43393_c0_seq1	ZHLZ.comp43393_c0_seq1:1-2270	+	24.7758	129.112	2.38162	4.88557e-20	8.80342e-18
ZHLZ.comp26874_c0_seq1	ZHLZ.comp26874_c0_seq1:1-915	+	11.8255	61.7044	2.38347	2.30578e-10	2.19329e-08
ZHLZ.comp43729_c0_seq1	ZHLZ.comp43729_c0_seq1:1-2056	+	6.70254	34.977	2.38363	1.81455e-06	0.000104899
ZHLZ.comp56603_c3_seq1	ZHLZ.comp56603_c3_seq1:1-3737	+	5.12532	26.795	2.38625	2.91332e-05	0.00138422
ZHLZ.comp45823_c0_seq1	ZHLZ.comp45823_c0_seq1:1-1468	+	302.678	1582.41	2.38627	1.11776e-226	1.97682e-223
ZHLZ.comp57292_c1_seq2	ZHLZ.comp57292_c1_seq2:1-2028	+	17.3189	90.6951	2.38868	1.41534e-14	1.88256e-12
ZHLZ.comp60279_c0_seq1	ZHLZ.comp60279_c0_seq1:1-692	+	8.15967	43.1608	2.40314	1.00575e-07	6.9906e-06
ZHLZ.comp45069_c0_seq1	ZHLZ.comp45069_c0_seq1:1-1337	+	10.6977	56.8816	2.41066	9.11068e-10	8.08632e-08
ZHLZ.comp54192_c0_seq1	ZHLZ.comp54192_c0_seq1:1-1406	+	3.66217	19.7363	2.43008	0.000291157	0.0110781
ZHLZ.comp54606_c0_seq1	ZHLZ.comp54606_c0_seq1:1-1634	+	49.1247	265.31	2.43316	2.51097e-40	8.04706e-38
ZHLZ.comp50012_c0_seq2	ZHLZ.comp50012_c0_seq2:1-1000	+	3.88041	20.9639	2.43363	0.000186267	0.00743059
ZHLZ.comp56214_c0_seq2	ZHLZ.comp56214_c0_seq2:1-873	+	18.0076	97.3576	2.43469	7.93023e-16	1.13717e-13
ZHLZ.comp47323_c0_seq1	ZHLZ.comp47323_c0_seq1:1-469	+	12.6759	69.4532	2.45395	8.35369e-12	8.86438e-10
ZHLZ.comp47333_c0_seq1	ZHLZ.comp47333_c0_seq1:1-1623	+	20.2919	111.261	2.45497	5.16603e-18	8.19545e-16
ZHLZ.comp43694_c0_seq1	ZHLZ.comp43694_c0_seq1:1-470	+	3.65178	20.0698	2.45835	0.000236707	0.00921188
ZHLZ.comp49709_c0_seq2	ZHLZ.comp49709_c0_seq2:1-651	+	29.4978	162.369	2.4606	1.29037e-25	2.87928e-23
ZHLZ.comp47262_c0_seq1	ZHLZ.comp47262_c0_seq1:1-1366	+	11.5814	63.7566	2.46077	5.53336e-11	5.48182e-09
ZHLZ.comp58471_c2_seq1	ZHLZ.comp58471_c2_seq1:1-465	+	124.105	684.607	2.46371	1.51714e-102	1.16847e-99
ZHLZ.comp47496_c0_seq1	ZHLZ.comp47496_c0_seq1:1-1316	+	111.954	622.255	2.4746	8.30584e-94	5.66589e-91
ZHLZ.comp57553_c0_seq1	ZHLZ.comp57553_c0_seq1:1-1633	+	2.90938	16.2483	2.48151	0.000886463	0.0295804
ZHLZ.comp48235_c1_seq1	ZHLZ.comp48235_c1_seq1:1-341	+	2.62604	14.7225	2.48706	0.0015344	0.0475773
ZHLZ.comp58777_c6_seq9	ZHLZ.comp58777_c6_seq9:1-1111	+	3.20166	17.9692	2.48863	0.000463156	0.016704
ZHLZ.comp35300_c0_seq1	ZHLZ.comp35300_c0_seq1:1-1225	+	35.3521	198.541	2.48957	2.54748e-31	6.54005e-29
ZHLZ.comp45303_c0_seq1	ZHLZ.comp45303_c0_seq1:1-665	+	3.40387	19.1685	2.49349	0.000294734	0.0111964
ZHLZ.comp56988_c0_seq1	ZHLZ.comp56988_c0_seq1:1-4486	+	16.3242	91.9513	2.49386	2.20702e-15	3.0815e-13
ZHLZ.comp27570_c0_seq1	ZHLZ.comp27570_c0_seq1:1-956	+	3.46056	19.5698	2.49955	0.000249993	0.00966592
ZHLZ.comp26869_c0_seq1	ZHLZ.comp26869_c0_seq1:1-1203	+	9.6148	54.3984	2.50024	1.0161e-09	9.00181e-08
ZHLZ.comp50377_c0_seq1	ZHLZ.comp50377_c0_seq1:1-1281	+	10.5051	59.6897	2.50639	1.50102e-10	1.44799e-08
ZHLZ.comp62050_c0_seq1	ZHLZ.comp62050_c0_seq1:1-753	+	8.95215	50.8891	2.50705	3.31765e-09	2.79402e-07
ZHLZ.comp36200_c0_seq1	ZHLZ.comp36200_c0_seq1:1-646	+	9.12576	51.9717	2.50971	2.21807e-09	1.89473e-07
ZHLZ.comp47536_c0_seq1	ZHLZ.comp47536_c0_seq1:1-1972	+	12.7273	73.1527	2.52298	1.11476e-12	1.27958e-10
ZHLZ.comp80953_c0_seq1	ZHLZ.comp80953_c0_seq1:1-802	+	2.91546	16.8232	2.52866	0.000634933	0.0222115
ZHLZ.comp47736_c0_seq1	ZHLZ.comp47736_c0_seq1:1-1325	+	10.4379	60.4161	2.5331	9.17249e-11	8.99375e-09
ZHLZ.comp26762_c0_seq1	ZHLZ.comp26762_c0_seq1:1-1192	+	22.4329	129.987	2.53468	1.9391e-21	3.76398e-19
ZHLZ.comp50934_c0_seq1	ZHLZ.comp50934_c0_seq1:1-1597	+	9.09622	53.0977	2.54531	1.12864e-09	9.92514e-08
ZHLZ.comp36370_c0_seq1	ZHLZ.comp36370_c0_seq1:1-719	+	3.04444	17.9197	2.5573	0.000390356	0.0144383
ZHLZ.comp59193_c0_seq1	ZHLZ.comp59193_c0_seq1:1-1614	+	5.16291	30.4247	2.55899	3.78685e-06	0.000208565
ZHLZ.comp50579_c0_seq1	ZHLZ.comp50579_c0_seq1:1-1033	+	6.30891	37.2282	2.56093	3.12772e-07	2.02924e-05
ZHLZ.comp35625_c0_seq1	ZHLZ.comp35625_c0_seq1:1-1805	+	13.5466	80.0838	2.56358	6.04689e-14	7.6794e-12
ZHLZ.comp59633_c0_seq1	ZHLZ.comp59633_c0_seq1:1-941	+	24.9802	148.175	2.56845	1.58624e-24	3.38145e-22
ZHLZ.comp27192_c0_seq1	ZHLZ.comp27192_c0_seq1:1-1044	+	33.6662	199.846	2.56952	1.62325e-32	4.28242e-30
ZHLZ.comp47333_c1_seq1	ZHLZ.comp47333_c1_seq1:1-379	+	18.1144	107.989	2.57568	2.35843e-18	3.80463e-16
ZHLZ.comp59668_c1_seq1	ZHLZ.comp59668_c1_seq1:1-1286	+	156.113	935.829	2.58365	1.75957e-146	1.90958e-143
ZHLZ.comp61273_c0_seq1	ZHLZ.comp61273_c0_seq1:1-476	+	3.23995	19.446	2.58543	0.000202911	0.0080475
ZHLZ.comp54869_c0_seq1	ZHLZ.comp54869_c0_seq1:1-2249	+	2891.56	17387.1	2.5881	0	0
ZHLZ.comp40197_c0_seq1	ZHLZ.comp40197_c0_seq1:1-971	+	2.35679	14.1779	2.58875	0.00150088	0.0467199
ZHLZ.comp27950_c0_seq1	ZHLZ.comp27950_c0_seq1:1-1461	+	3.06461	18.4833	2.59245	0.000286438	0.0109422
ZHLZ.comp56266_c0_seq1	ZHLZ.comp56266_c0_seq1:1-754	+	58.3592	355.777	2.60794	2.26258e-57	1.03885e-54
ZHLZ.comp43694_c1_seq1	ZHLZ.comp43694_c1_seq1:1-591	+	2.94621	18.1508	2.6231	0.000299086	0.0113436
ZHLZ.comp51310_c0_seq1	ZHLZ.comp51310_c0_seq1:1-725	+	42.784	264.462	2.62792	2.0124e-43	6.67319e-41
ZHLZ.comp26902_c0_seq1	ZHLZ.comp26902_c0_seq1:1-779	+	18.3605	113.788	2.63167	1.19831e-19	2.08074e-17
ZHLZ.comp35860_c0_seq1	ZHLZ.comp35860_c0_seq1:1-1366	+	4.66168	28.9424	2.63426	4.73759e-06	0.000257659
ZHLZ.comp53994_c0_seq1	ZHLZ.comp53994_c0_seq1:1-624	+	2.31205	14.3624	2.63505	0.00126384	0.0404219
ZHLZ.comp46255_c1_seq3	ZHLZ.comp46255_c1_seq3:1-2091	+	7.0543	44.0798	2.64354	1.53651e-08	1.17769e-06
ZHLZ.comp59466_c0_seq1	ZHLZ.comp59466_c0_seq1:1-1395	+	43.8111	275.338	2.65184	1.55432e-45	5.3783e-43
ZHLZ.comp47430_c1_seq1	ZHLZ.comp47430_c1_seq1:1-1426	+	667.929	4199.21	2.65235	0	0
ZHLZ.comp34560_c0_seq1	ZHLZ.comp34560_c0_seq1:1-1012	+	14.4773	91.5042	2.66005	2.91363e-16	4.28089e-14
ZHLZ.comp49452_c0_seq1	ZHLZ.comp49452_c0_seq1:1-1763	+	4.33151	27.4529	2.66402	7.39371e-06	0.000389258
ZHLZ.comp60552_c0_seq1	ZHLZ.comp60552_c0_seq1:1-1552	+	2.30794	14.6449	2.66572	0.00105805	0.0345337
ZHLZ.comp57922_c0_seq1	ZHLZ.comp57922_c0_seq1:1-1216	+	2877.99	18335.4	2.6715	0	0
ZHLZ.comp61088_c0_seq1	ZHLZ.comp61088_c0_seq1:1-591	+	7.23926	46.2895	2.67677	5.41381e-09	4.42662e-07
ZHLZ.comp59128_c0_seq1	ZHLZ.comp59128_c0_seq1:1-1784	+	4.54544	29.1963	2.68329	3.50403e-06	0.000193883
ZHLZ.comp49009_c0_seq1	ZHLZ.comp49009_c0_seq1:1-1400	+	10.7138	69.2541	2.69243	8.27121e-13	9.58638e-11
ZHLZ.comp58755_c0_seq3	ZHLZ.comp58755_c0_seq3:1-1605	+	2.75866	17.9002	2.69794	0.00027049	0.0103911
ZHLZ.comp34719_c0_seq1	ZHLZ.comp34719_c0_seq1:1-557	+	47.7392	310.886	2.70314	3.87288e-52	1.51585e-49
ZHLZ.comp43497_c0_seq1	ZHLZ.comp43497_c0_seq1:1-1250	+	3.99981	26.0588	2.70377	1.08732e-05	0.000555301
ZHLZ.comp59830_c0_seq1	ZHLZ.comp59830_c0_seq1:1-1364	+	5.78093	37.6976	2.7051	1.20785e-07	8.25125e-06
ZHLZ.comp54113_c0_seq1	ZHLZ.comp54113_c0_seq1:1-842	+	41.5657	274.318	2.72238	1.58779e-46	5.61618e-44
ZHLZ.comp47430_c0_seq1	ZHLZ.comp47430_c0_seq1:1-1627	+	1079.43	7173.95	2.7325	0	0
ZHLZ.comp50884_c0_seq1	ZHLZ.comp50884_c0_seq1:1-1663	+	2.99151	19.9056	2.73423	0.00011064	0.00470453
ZHLZ.comp57143_c0_seq1	ZHLZ.comp57143_c0_seq1:1-2391	+	3.48512	23.2853	2.74014	2.84231e-05	0.00135183
ZHLZ.comp44152_c0_seq1	ZHLZ.comp44152_c0_seq1:1-571	+	15.5955	105.404	2.75673	4.1832e-19	7.13401e-17
ZHLZ.comp35988_c0_seq1	ZHLZ.comp35988_c0_seq1:1-2200	+	10.1533	68.923	2.76304	4.80562e-13	5.72252e-11
ZHLZ.comp51870_c0_seq1	ZHLZ.comp51870_c0_seq1:1-2847	+	2.45512	16.8762	2.78112	0.000331702	0.0124423
ZHLZ.comp27739_c0_seq1	ZHLZ.comp27739_c0_seq1:1-848	+	4.22396	29.0693	2.78283	2.45277e-06	0.000138771
ZHLZ.comp56988_c1_seq6	ZHLZ.comp56988_c1_seq6:1-714	+	8.84888	60.9198	2.78334	8.97775e-12	9.50547e-10
ZHLZ.comp56214_c1_seq2	ZHLZ.comp56214_c1_seq2:1-828	+	12.1368	84.1038	2.79278	9.84266e-16	1.39465e-13
ZHLZ.comp49885_c0_seq1	ZHLZ.comp49885_c0_seq1:1-1952	+	260.111	1807.62	2.79689	5.17967e-304	1.37408e-300
ZHLZ.comp26634_c0_seq1	ZHLZ.comp26634_c0_seq1:1-1977	+	8.55569	59.8045	2.8053	1.16251e-11	1.21735e-09
ZHLZ.comp57013_c0_seq1	ZHLZ.comp57013_c0_seq1:1-1698	+	2.66616	18.7561	2.81452	0.000141497	0.00580467
ZHLZ.comp58156_c2_seq1	ZHLZ.comp58156_c2_seq1:1-849	+	1.8751	13.3049	2.82692	0.00131877	0.0419538
ZHLZ.comp33771_c0_seq1	ZHLZ.comp33771_c0_seq1:1-1539	+	8.37229	59.6734	2.83339	9.78955e-12	1.03421e-09
ZHLZ.comp56738_c0_seq1	ZHLZ.comp56738_c0_seq1:1-1550	+	9.62881	69.3084	2.8476	1.89324e-13	2.28871e-11
ZHLZ.comp49262_c0_seq1	ZHLZ.comp49262_c0_seq1:1-539	+	2.30746	16.6273	2.84918	0.000313476	0.011833
ZHLZ.comp56130_c0_seq1	ZHLZ.comp56130_c0_seq1:1-745	+	27.5789	200.478	2.86181	4.46685e-36	1.30059e-33
ZHLZ.comp60869_c0_seq1	ZHLZ.comp60869_c0_seq1:1-517	+	4.76319	34.6318	2.8621	1.86561e-07	1.24246e-05
ZHLZ.comp50838_c0_seq2	ZHLZ.comp50838_c0_seq2:1-486	+	1.84255	13.5581	2.87938	0.00107379	0.0350236
ZHLZ.comp58026_c0_seq1	ZHLZ.comp58026_c0_seq1:1-4116	+	7.65692	56.6455	2.88713	2.18223e-11	2.25549e-09
ZHLZ.comp35337_c0_seq1	ZHLZ.comp35337_c0_seq1:1-1910	+	10.6009	78.7512	2.89312	2.79767e-15	3.86103e-13
ZHLZ.comp35874_c1_seq1	ZHLZ.comp35874_c1_seq1:1-372	+	1.87227	13.9173	2.89402	0.000895976	0.0298353
ZHLZ.comp46620_c2_seq1	ZHLZ.comp46620_c2_seq1:1-2481	+	65.8806	496.032	2.91251	4.98544e-88	3.09168e-85
ZHLZ.comp36047_c0_seq1	ZHLZ.comp36047_c0_seq1:1-1084	+	1.8587	14.0387	2.91704	0.000813998	0.0275278
ZHLZ.comp57076_c2_seq1	ZHLZ.comp57076_c2_seq1:1-1561	+	7.77625	58.958	2.92254	6.55149e-12	7.06185e-10
ZHLZ.comp47871_c0_seq1	ZHLZ.comp47871_c0_seq1:1-1526	+	195.507	1486.62	2.92674	3.8705e-261	8.03567e-258
ZHLZ.comp54276_c0_seq1	ZHLZ.comp54276_c0_seq1:1-925	+	14.1986	108.252	2.93057	1.1973e-20	2.19051e-18
ZHLZ.comp48884_c0_seq1	ZHLZ.comp48884_c0_seq1:1-2869	+	4.61248	35.6057	2.94849	8.40835e-08	5.90452e-06
ZHLZ.comp35874_c0_seq1	ZHLZ.comp35874_c0_seq1:1-964	+	1.96105	15.176	2.95209	0.000465217	0.0167657
ZHLZ.comp35052_c0_seq1	ZHLZ.comp35052_c0_seq1:1-915	+	6.08948	47.2374	2.95554	6.47915e-10	5.83747e-08
ZHLZ.comp59151_c1_seq1	ZHLZ.comp59151_c1_seq1:1-1254	+	12.1397	94.6604	2.96303	2.01955e-18	3.29132e-16
ZHLZ.comp53380_c0_seq1	ZHLZ.comp53380_c0_seq1:1-821	+	3.06007	24.0298	2.97319	9.94193e-06	0.000513785
ZHLZ.comp49915_c1_seq1	ZHLZ.comp49915_c1_seq1:1-544	+	4.61823	36.3016	2.97462	5.57562e-08	4.03396e-06
ZHLZ.comp49915_c0_seq1	ZHLZ.comp49915_c0_seq1:1-822	+	6.68765	52.6295	2.9763	6.06658e-11	5.98523e-09
ZHLZ.comp59930_c0_seq1	ZHLZ.comp59930_c0_seq1:1-1142	+	58.5703	461.146	2.97698	1.39322e-83	8.21326e-81
ZHLZ.comp53530_c0_seq2	ZHLZ.comp53530_c0_seq2:1-2368	+	2.11138	16.8944	3.00029	0.000199299	0.00792401
ZHLZ.comp34651_c0_seq1	ZHLZ.comp34651_c0_seq1:1-373	+	2.134	17.4552	3.03202	0.000145373	0.00594323
ZHLZ.comp58474_c5_seq1	ZHLZ.comp58474_c5_seq1:1-619	+	3.49608	28.9251	3.04851	9.49154e-07	5.70819e-05
ZHLZ.comp52311_c0_seq1	ZHLZ.comp52311_c0_seq1:1-413	+	2.46937	20.513	3.05432	3.60479e-05	0.00166633
ZHLZ.comp35055_c0_seq1	ZHLZ.comp35055_c0_seq1:1-1319	+	1.62184	13.5893	3.06677	0.000755351	0.0257634
ZHLZ.comp51198_c0_seq2	ZHLZ.comp51198_c0_seq2:1-957	+	2.6252	22.2543	3.08358	1.55228e-05	0.000773725
ZHLZ.comp59950_c0_seq1	ZHLZ.comp59950_c0_seq1:1-1544	+	11.2773	95.6916	3.08497	3.17833e-19	5.43973e-17
ZHLZ.comp45833_c0_seq1	ZHLZ.comp45833_c0_seq1:1-1725	+	2.37929	20.2247	3.08752	3.76169e-05	0.0017355
ZHLZ.comp61327_c0_seq1	ZHLZ.comp61327_c0_seq1:1-478	+	3.48658	30.4829	3.12812	3.60824e-07	2.32206e-05
ZHLZ.comp58629_c1_seq1	ZHLZ.comp58629_c1_seq1:1-809	+	2.61351	22.8833	3.13023	1.03321e-05	0.000529933
ZHLZ.comp49125_c1_seq1	ZHLZ.comp49125_c1_seq1:1-1213	+	1.64052	14.4696	3.1408	0.000444973	0.0161336
ZHLZ.comp25006_c0_seq1	ZHLZ.comp25006_c0_seq1:1-1760	+	1.34265	11.9113	3.14918	0.00142319	0.044739
ZHLZ.comp27793_c0_seq1	ZHLZ.comp27793_c0_seq1:1-1220	+	34.0086	304.691	3.16338	8.8385e-59	4.13772e-56
ZHLZ.comp56675_c0_seq2	ZHLZ.comp56675_c0_seq2:1-1480	+	9.56321	85.9165	3.16737	8.8396e-18	1.39307e-15
ZHLZ.comp52173_c0_seq1	ZHLZ.comp52173_c0_seq1:1-720	+	6.14951	55.3188	3.16923	5.46808e-12	5.98868e-10
ZHLZ.comp59464_c0_seq1	ZHLZ.comp59464_c0_seq1:1-565	+	2.20128	19.9579	3.18055	3.37853e-05	0.00157393
ZHLZ.comp43227_c1_seq1	ZHLZ.comp43227_c1_seq1:1-1740	+	25.4034	231.227	3.18622	2.68174e-45	9.21266e-43
ZHLZ.comp48606_c0_seq1	ZHLZ.comp48606_c0_seq1:1-1728	+	35.9153	327.562	3.1891	1.79843e-63	8.94551e-61
ZHLZ.comp51919_c0_seq1	ZHLZ.comp51919_c0_seq1:1-1147	+	3.73008	34.1778	3.19578	5.42476e-08	3.93077e-06
ZHLZ.comp57076_c1_seq1	ZHLZ.comp57076_c1_seq1:1-653	+	3.0474	27.9897	3.19925	8.55523e-07	5.19086e-05
ZHLZ.comp27317_c0_seq1	ZHLZ.comp27317_c0_seq1:1-647	+	16.2241	149.066	3.19974	6.57704e-30	1.61887e-27
ZHLZ.comp31272_c0_seq1	ZHLZ.comp31272_c0_seq1:1-787	+	1.58033	14.5274	3.20048	0.000390062	0.0144387
ZHLZ.comp52123_c0_seq1	ZHLZ.comp52123_c0_seq1:1-737	+	1.7888	16.4443	3.20052	0.00016098	0.00652543
ZHLZ.comp56788_c0_seq1	ZHLZ.comp56788_c0_seq1:1-1365	+	4.71976	43.7472	3.21241	7.08299e-10	6.35752e-08
ZHLZ.comp58909_c1_seq21	ZHLZ.comp58909_c1_seq21:1-219	+	2.15806	20.1481	3.22284	2.80356e-05	0.00133606
ZHLZ.comp48510_c0_seq1	ZHLZ.comp48510_c0_seq1:1-1733	+	17.8987	167.207	3.22371	1.53926e-33	4.17621e-31
ZHLZ.comp41249_c0_seq1	ZHLZ.comp41249_c0_seq1:1-657	+	4.12681	38.744	3.23087	6.07465e-09	4.90813e-07
ZHLZ.comp51304_c0_seq1	ZHLZ.comp51304_c0_seq1:1-1075	+	2.61471	24.591	3.23341	3.58783e-06	0.000198061
ZHLZ.comp56764_c0_seq1	ZHLZ.comp56764_c0_seq1:1-2600	+	1.27242	12.0003	3.23742	0.00120059	0.0386837
ZHLZ.comp54773_c0_seq1	ZHLZ.comp54773_c0_seq1:1-1271	+	42.2533	404.189	3.25789	3.13611e-79	1.74131e-76
ZHLZ.comp49905_c0_seq1	ZHLZ.comp49905_c0_seq1:1-621	+	1.48205	14.2107	3.26131	0.000407845	0.0149463
ZHLZ.comp46021_c0_seq1	ZHLZ.comp46021_c0_seq1:1-471	+	2.27091	21.8592	3.2669	1.14784e-05	0.000583711
ZHLZ.comp58304_c0_seq4	ZHLZ.comp58304_c0_seq4:1-1114	+	1.5407	14.8401	3.26784	0.000299993	0.011369
ZHLZ.comp51638_c0_seq1	ZHLZ.comp51638_c0_seq1:1-1875	+	1.18071	11.4945	3.28322	0.00143364	0.0450084
ZHLZ.comp56230_c0_seq1	ZHLZ.comp56230_c0_seq1:1-2635	+	2.34112	22.9152	3.29103	6.6289e-06	0.000353277
ZHLZ.comp53469_c0_seq1	ZHLZ.comp53469_c0_seq1:1-906	+	1.37276	13.4635	3.2939	0.000551275	0.0195427
ZHLZ.comp37311_c1_seq1	ZHLZ.comp37311_c1_seq1:1-590	+	1.55992	15.323	3.29615	0.000227475	0.00889612
ZHLZ.comp56675_c0_seq1	ZHLZ.comp56675_c0_seq1:1-1762	+	6.26802	62.5164	3.31815	8.28131e-14	1.02712e-11
ZHLZ.comp53469_c0_seq2	ZHLZ.comp53469_c0_seq2:1-700	+	1.84781	18.5742	3.32941	4.60535e-05	0.00208445
ZHLZ.comp53640_c1_seq1	ZHLZ.comp53640_c1_seq1:1-814	+	52.2241	527.42	3.33616	9.83575e-105	7.82778e-102
ZHLZ.comp66269_c0_seq1	ZHLZ.comp66269_c0_seq1:1-328	+	1.51673	15.3658	3.34069	0.000206352	0.0081434
ZHLZ.comp37006_c0_seq1	ZHLZ.comp37006_c0_seq1:1-1357	+	3.42779	34.9295	3.3491	2.13354e-08	1.60692e-06
ZHLZ.comp26963_c0_seq1	ZHLZ.comp26963_c0_seq1:1-1905	+	48.2864	492.164	3.34945	3.6983e-98	2.67572e-95
ZHLZ.comp52590_c0_seq2	ZHLZ.comp52590_c0_seq2:1-985	+	31.4403	323.27	3.36205	2.67453e-65	1.34433e-62
ZHLZ.comp55458_c1_seq2	ZHLZ.comp55458_c1_seq2:1-1084	+	1.58334	16.3182	3.36544	0.000125368	0.00523289
ZHLZ.comp53640_c0_seq1	ZHLZ.comp53640_c0_seq1:1-846	+	38.2525	396.898	3.37514	5.52153e-80	3.13879e-77
ZHLZ.comp65585_c0_seq1	ZHLZ.comp65585_c0_seq1:1-1063	+	3.15903	33.0967	3.38913	4.32691e-08	3.16408e-06
ZHLZ.comp53234_c1_seq3	ZHLZ.comp53234_c1_seq3:1-1057	+	1.76498	18.5533	3.39395	4.07982e-05	0.00186784
ZHLZ.comp56960_c0_seq1	ZHLZ.comp56960_c0_seq1:1-1186	+	1.19548	12.6164	3.39964	0.000710421	0.0243877
ZHLZ.comp43227_c0_seq1	ZHLZ.comp43227_c0_seq1:1-863	+	28.045	297.639	3.40775	7.10932e-61	3.39477e-58
ZHLZ.comp52392_c0_seq1	ZHLZ.comp52392_c0_seq1:1-1265	+	1.27813	13.5648	3.40776	0.000441982	0.0160373
ZHLZ.comp58148_c0_seq3	ZHLZ.comp58148_c0_seq3:1-352	+	1.20132	12.7582	3.40873	0.000654507	0.0227132
ZHLZ.comp59576_c0_seq1	ZHLZ.comp59576_c0_seq1:1-389	+	36.5763	393.174	3.42619	3.84925e-80	2.21452e-77
ZHLZ.comp35521_c0_seq1	ZHLZ.comp35521_c0_seq1:1-1880	+	65.2292	702.202	3.4283	1.08687e-141	1.10424e-138
ZHLZ.comp54928_c0_seq1	ZHLZ.comp54928_c0_seq1:1-2267	+	1.61294	17.5001	3.4396	6.20315e-05	0.00275029
ZHLZ.comp55798_c0_seq1	ZHLZ.comp55798_c0_seq1:1-2117	+	1.36298	15.0902	3.46878	0.000190958	0.00761139
ZHLZ.comp58022_c0_seq5	ZHLZ.comp58022_c0_seq5:1-2548	+	2.43082	26.9764	3.47218	6.04093e-07	3.756e-05
ZHLZ.comp27273_c0_seq1	ZHLZ.comp27273_c0_seq1:1-1410	+	1.12905	12.5453	3.47397	0.000665368	0.0230232
ZHLZ.comp56960_c0_seq2	ZHLZ.comp56960_c0_seq2:1-922	+	1.21404	13.5064	3.47576	0.000412271	0.0150853
ZHLZ.comp47192_c0_seq1	ZHLZ.comp47192_c0_seq1:1-752	+	1.65388	18.5938	3.4909	3.31182e-05	0.0015489
ZHLZ.comp53234_c1_seq2	ZHLZ.comp53234_c1_seq2:1-1808	+	2.47644	27.9953	3.49885	3.44068e-07	2.22322e-05
ZHLZ.comp56228_c3_seq1	ZHLZ.comp56228_c3_seq1:1-390	+	2.74256	31.0756	3.50219	7.76302e-08	5.48361e-06
ZHLZ.comp52857_c0_seq1	ZHLZ.comp52857_c0_seq1:1-1891	+	2.24935	25.5324	3.50475	1.1095e-06	6.58951e-05
ZHLZ.comp74487_c0_seq1	ZHLZ.comp74487_c0_seq1:1-2107	+	1.34584	15.2921	3.50621	0.000163006	0.00659635
ZHLZ.comp101183_c0_seq1	ZHLZ.comp101183_c0_seq1:1-527	+	1.2744	14.5499	3.51312	0.000232902	0.0090786
ZHLZ.comp60915_c0_seq1	ZHLZ.comp60915_c0_seq1:1-1014	+	3.06637	35.1409	3.51855	1.04753e-08	8.24066e-07
ZHLZ.comp27432_c0_seq1	ZHLZ.comp27432_c0_seq1:1-1662	+	6.92952	79.5406	3.52086	7.17429e-18	1.13437e-15
ZHLZ.comp59832_c0_seq1	ZHLZ.comp59832_c0_seq1:1-440	+	9.27138	107.681	3.53784	1.03986e-23	2.15888e-21
ZHLZ.comp51956_c0_seq1	ZHLZ.comp51956_c0_seq1:1-1882	+	7.4544	87.0607	3.54586	1.67131e-19	2.88111e-17
ZHLZ.comp60906_c0_seq1	ZHLZ.comp60906_c0_seq1:1-715	+	1.80905	21.1742	3.549	8.34786e-06	0.000437082
ZHLZ.comp27261_c0_seq1	ZHLZ.comp27261_c0_seq1:1-1160	+	5.21076	61.1823	3.55355	3.50524e-14	4.51156e-12
ZHLZ.comp48033_c0_seq1	ZHLZ.comp48033_c0_seq1:1-964	+	13.8822	163.091	3.55437	3.61122e-35	1.02035e-32
ZHLZ.comp49351_c1_seq3	ZHLZ.comp49351_c1_seq3:1-426	+	19.5609	230.22	3.55697	5.91646e-49	2.20716e-46
ZHLZ.comp54060_c0_seq1	ZHLZ.comp54060_c0_seq1:1-925	+	4.16815	49.1224	3.5589	1.09122e-11	1.1452e-09
ZHLZ.comp49208_c0_seq1	ZHLZ.comp49208_c0_seq1:1-1746	+	2.35068	27.9224	3.57027	2.92885e-07	1.91583e-05
ZHLZ.comp59600_c0_seq1	ZHLZ.comp59600_c0_seq1:1-593	+	21.1412	251.336	3.57149	1.98026e-53	8.15166e-51
ZHLZ.comp54227_c0_seq1	ZHLZ.comp54227_c0_seq1:1-1027	+	2.44627	29.273	3.58092	1.47198e-07	9.91378e-06
ZHLZ.comp53281_c0_seq1	ZHLZ.comp53281_c0_seq1:1-634	+	5.0612	61.5235	3.60359	2.22864e-14	2.92362e-12
ZHLZ.comp54713_c0_seq1	ZHLZ.comp54713_c0_seq1:1-959	+	6.45853	79.5884	3.62328	3.25436e-18	5.19729e-16
ZHLZ.comp53509_c0_seq1	ZHLZ.comp53509_c0_seq1:1-1442	+	1.39725	17.87	3.67688	3.41188e-05	0.00158792
ZHLZ.comp47993_c2_seq1	ZHLZ.comp47993_c2_seq1:1-424	+	1.23199	15.9569	3.69512	8.76556e-05	0.00379478
ZHLZ.comp57944_c0_seq1	ZHLZ.comp57944_c0_seq1:1-3002	+	3.51324	45.5713	3.69725	3.35655e-11	3.41018e-09
ZHLZ.comp52311_c1_seq1	ZHLZ.comp52311_c1_seq1:1-237	+	2.30902	30.3678	3.71719	5.89951e-08	4.2554e-06
ZHLZ.comp34107_c0_seq1	ZHLZ.comp34107_c0_seq1:1-241	+	1.03213	13.9961	3.76133	0.00021995	0.00861592
ZHLZ.comp49737_c0_seq1	ZHLZ.comp49737_c0_seq1:1-883	+	0	13.4588	3.77087	0.000287562	0.0109676
ZHLZ.comp52412_c0_seq1	ZHLZ.comp52412_c0_seq1:1-1046	+	1.33171	18.1859	3.77147	2.49271e-05	0.00119989
ZHLZ.comp54579_c0_seq1	ZHLZ.comp54579_c0_seq1:1-2383	+	1.26303	17.4711	3.79001	3.49993e-05	0.00162573
ZHLZ.comp53473_c0_seq1	ZHLZ.comp53473_c0_seq1:1-1679	+	2.04447	28.3708	3.79461	1.32444e-07	8.9453e-06
ZHLZ.comp34058_c1_seq1	ZHLZ.comp34058_c1_seq1:1-358	+	1.18119	16.4336	3.79834	5.91289e-05	0.00262404
ZHLZ.comp52706_c0_seq1	ZHLZ.comp52706_c0_seq1:1-1853	+	1.22157	17.1131	3.80829	4.09903e-05	0.00187484
ZHLZ.comp35874_c2_seq1	ZHLZ.comp35874_c2_seq1:1-413	+	1.08412	15.2423	3.81348	0.0001076	0.0045875
ZHLZ.comp54430_c1_seq1	ZHLZ.comp54430_c1_seq1:1-1726	+	0	10.5667	3.84565	0.00122524	0.0393452
ZHLZ.comp56927_c0_seq1	ZHLZ.comp56927_c0_seq1:1-1496	+	8.72933	125.95	3.85084	5.94649e-29	1.41976e-26
ZHLZ.comp31897_c0_seq1	ZHLZ.comp31897_c0_seq1:1-1034	+	1.34716	19.478	3.85385	1.12197e-05	0.000571775
ZHLZ.comp36010_c1_seq1	ZHLZ.comp36010_c1_seq1:1-613	+	2.88105	41.6849	3.85486	1.31034e-10	1.27175e-08
ZHLZ.comp60163_c0_seq1	ZHLZ.comp60163_c0_seq1:1-2653	+	12.0856	176.763	3.87046	4.55628e-40	1.44084e-37
ZHLZ.comp27793_c1_seq1	ZHLZ.comp27793_c1_seq1:1-340	+	7.60865	113.166	3.89466	2.38162e-26	5.41547e-24
ZHLZ.comp55291_c1_seq1	ZHLZ.comp55291_c1_seq1:1-3165	+	0	11.0725	3.90572	0.00088435	0.0295305
ZHLZ.comp48801_c0_seq1	ZHLZ.comp48801_c0_seq1:1-879	+	1.24514	19.3654	3.9591	1.01147e-05	0.000520458
ZHLZ.comp58685_c0_seq1	ZHLZ.comp58685_c0_seq1:1-1406	+	7.76662	121.11	3.96289	2.35589e-28	5.56911e-26
ZHLZ.comp57437_c1_seq2	ZHLZ.comp57437_c1_seq2:1-855	+	1.92013	30.047	3.96795	3.74205e-08	2.75751e-06
ZHLZ.comp59560_c0_seq1	ZHLZ.comp59560_c0_seq1:1-1840	+	10.5851	165.839	3.96968	3.07138e-38	9.28236e-36
ZHLZ.comp26723_c0_seq1	ZHLZ.comp26723_c0_seq1:1-578	+	0	15.5733	3.97577	7.37928e-05	0.00322091
ZHLZ.comp59556_c0_seq1	ZHLZ.comp59556_c0_seq1:1-857	+	22.2622	356.793	4.00242	1.41911e-80	8.26389e-78
ZHLZ.comp57959_c2_seq1	ZHLZ.comp57959_c2_seq1:1-797	+	0	11.5401	4.00687	0.000627168	0.0219559
ZHLZ.comp54420_c0_seq1	ZHLZ.comp54420_c0_seq1:1-1360	+	58.3086	941.765	4.01359	8.1715e-210	1.30066e-206
ZHLZ.comp50872_c0_seq1	ZHLZ.comp50872_c0_seq1:1-1537	+	13.4001	216.459	4.01378	1.12329e-49	4.29107e-47
ZHLZ.comp50640_c0_seq1	ZHLZ.comp50640_c0_seq1:1-1619	+	4.67068	77.026	4.04364	8.20958e-19	1.37068e-16
ZHLZ.comp26555_c0_seq1	ZHLZ.comp26555_c0_seq1:1-1136	+	1.29189	21.3371	4.04581	3.12683e-06	0.000173817
ZHLZ.comp56023_c0_seq1	ZHLZ.comp56023_c0_seq1:1-3058	+	71.8007	1190.27	4.05115	5.35279e-266	1.21715e-262
ZHLZ.comp49212_c0_seq1	ZHLZ.comp49212_c0_seq1:1-870	+	0	9.71524	4.1606	0.00152783	0.0474044
ZHLZ.comp60846_c0_seq1	ZHLZ.comp60846_c0_seq1:1-1502	+	6.4753	115.863	4.16133	6.96698e-28	1.62283e-25
ZHLZ.comp35596_c0_seq1	ZHLZ.comp35596_c0_seq1:1-1445	+	52.0211	933.881	4.16607	3.32388e-212	5.47306e-209
ZHLZ.comp58328_c3_seq1	ZHLZ.comp58328_c3_seq1:1-1241	+	2.18478	39.6009	4.17997	1.4908e-10	1.44103e-08
ZHLZ.comp53276_c0_seq1	ZHLZ.comp53276_c0_seq1:1-2251	+	38.8974	713.08	4.19632	4.31959e-163	5.15662e-160
ZHLZ.comp52543_c0_seq1	ZHLZ.comp52543_c0_seq1:1-632	+	1.81048	34.1327	4.23671	2.41082e-09	2.05203e-07
ZHLZ.comp69597_c0_seq1	ZHLZ.comp69597_c0_seq1:1-513	+	0	11.086	4.25193	0.000664651	0.0230151
ZHLZ.comp50639_c0_seq1	ZHLZ.comp50639_c0_seq1:1-670	+	0	11.3274	4.25317	0.000579869	0.0204349
ZHLZ.comp46833_c0_seq1	ZHLZ.comp46833_c0_seq1:1-1077	+	4.18038	79.9545	4.25747	6.02094e-20	1.0768e-17
ZHLZ.comp43937_c0_seq1	ZHLZ.comp43937_c0_seq1:1-207	+	0	9.56855	4.2583	0.00155955	0.0481696
ZHLZ.comp51729_c0_seq1	ZHLZ.comp51729_c0_seq1:1-2238	+	2.42298	46.6874	4.26818	2.7202e-12	3.01374e-10
ZHLZ.comp59561_c0_seq1	ZHLZ.comp59561_c0_seq1:1-852	+	158.414	3080.69	4.28148	0	0
ZHLZ.comp61797_c0_seq1	ZHLZ.comp61797_c0_seq1:1-655	+	2.12667	41.6168	4.2905	3.86991e-11	3.89857e-09
ZHLZ.comp57828_c1_seq1	ZHLZ.comp57828_c1_seq1:1-2983	+	0	10.992	4.31994	0.000669228	0.02314
ZHLZ.comp43081_c0_seq1	ZHLZ.comp43081_c0_seq1:1-980	+	0	10.0655	4.33135	0.00112475	0.0364864
ZHLZ.comp63593_c0_seq1	ZHLZ.comp63593_c0_seq1:1-988	+	0	14.7478	4.33622	8.01998e-05	0.00348147
ZHLZ.comp25638_c0_seq1	ZHLZ.comp25638_c0_seq1:1-473	+	0	12.8113	4.34349	0.000235856	0.00918626
ZHLZ.comp52493_c0_seq1	ZHLZ.comp52493_c0_seq1:1-1719	+	0	15.6293	4.34902	4.85212e-05	0.00218785
ZHLZ.comp34651_c1_seq1	ZHLZ.comp34651_c1_seq1:1-905	+	4.78249	99.6142	4.38052	9.32805e-25	2.00641e-22
ZHLZ.comp52892_c0_seq1	ZHLZ.comp52892_c0_seq1:1-449	+	0	10.5697	4.40186	0.000808778	0.0274095
ZHLZ.comp41433_c0_seq1	ZHLZ.comp41433_c0_seq1:1-210	+	1.06605	22.5991	4.40592	9.62778e-07	5.76833e-05
ZHLZ.comp49635_c0_seq1	ZHLZ.comp49635_c0_seq1:1-1739	+	11.8579	253.576	4.4185	1.34749e-60	6.37071e-58
ZHLZ.comp22459_c0_seq1	ZHLZ.comp22459_c0_seq1:1-260	+	0	10.7105	4.42095	0.000737855	0.0252569
ZHLZ.comp59032_c1_seq1	ZHLZ.comp59032_c1_seq1:1-1029	+	0	21.2879	4.42485	1.94392e-06	0.000111836
ZHLZ.comp36261_c0_seq1	ZHLZ.comp36261_c0_seq1:1-863	+	2.33468	51.4698	4.46243	1.23316e-13	1.51765e-11
ZHLZ.comp48415_c2_seq1	ZHLZ.comp48415_c2_seq1:1-426	+	0	10.3118	4.46434	0.000905327	0.0300628
ZHLZ.comp57069_c0_seq10	ZHLZ.comp57069_c0_seq10:1-717	+	0	11.2413	4.49074	0.000522682	0.0186397
ZHLZ.comp28492_c0_seq1	ZHLZ.comp28492_c0_seq1:1-292	+	0	11.3501	4.50463	0.000487134	0.0174896
ZHLZ.comp45514_c0_seq1	ZHLZ.comp45514_c0_seq1:1-2043	+	26.3842	603.865	4.51648	6.11925e-143	6.35218e-140
ZHLZ.comp28437_c0_seq1	ZHLZ.comp28437_c0_seq1:1-449	+	0	11.5306	4.5274	0.000433485	0.0157649
ZHLZ.comp45687_c0_seq1	ZHLZ.comp45687_c0_seq1:1-521	+	0	15.508	4.53613	4.45845e-05	0.00201988
ZHLZ.comp27960_c0_seq1	ZHLZ.comp27960_c0_seq1:1-971	+	2.58735	60.2865	4.54229	8.20279e-16	1.17273e-13
ZHLZ.comp51662_c0_seq1	ZHLZ.comp51662_c0_seq1:1-663	+	0	10.7076	4.57187	0.000680826	0.023473
ZHLZ.comp59754_c0_seq1	ZHLZ.comp59754_c0_seq1:1-762	+	0	15.6732	4.58536	3.91682e-05	0.00179839
ZHLZ.comp57984_c3_seq2	ZHLZ.comp57984_c3_seq2:1-517	+	0	12.5934	4.6546	0.000219	0.00859284
ZHLZ.comp29242_c0_seq1	ZHLZ.comp29242_c0_seq1:1-422	+	0	13.0584	4.70691	0.000162804	0.00659376
ZHLZ.comp58775_c0_seq39	ZHLZ.comp58775_c0_seq39:1-418	+	0	13.2772	4.73088	0.000141665	0.0058016
ZHLZ.comp29159_c0_seq1	ZHLZ.comp29159_c0_seq1:1-372	+	0	13.7065	4.77679	0.000107922	0.00459712
ZHLZ.comp56181_c4_seq1	ZHLZ.comp56181_c4_seq1:1-1077	+	0	12.8736	4.80063	0.000173102	0.00695189
ZHLZ.comp46725_c0_seq1	ZHLZ.comp46725_c0_seq1:1-520	+	0	25.758	4.8248	1.0616e-07	7.33608e-06
ZHLZ.comp51522_c0_seq1	ZHLZ.comp51522_c0_seq1:1-1280	+	0	27.6849	4.83251	3.5407e-08	2.61317e-06
ZHLZ.comp22459_c1_seq1	ZHLZ.comp22459_c1_seq1:1-207	+	0	14.4002	4.84802	6.96875e-05	0.00306979
ZHLZ.comp44015_c0_seq1	ZHLZ.comp44015_c0_seq1:1-1883	+	1.04359	31.2752	4.90539	4.33762e-09	3.5897e-07
ZHLZ.comp49465_c0_seq1	ZHLZ.comp49465_c0_seq1:1-260	+	0	20.1388	4.91033	2.45789e-06	0.000138896
ZHLZ.comp45562_c0_seq1	ZHLZ.comp45562_c0_seq1:1-567	+	0	17.916	4.97335	8.54925e-06	0.000446158
ZHLZ.comp58825_c1_seq1	ZHLZ.comp58825_c1_seq1:1-588	+	1.1845	37.4873	4.98405	1.19492e-10	1.16685e-08
ZHLZ.comp116634_c0_seq1	ZHLZ.comp116634_c0_seq1:1-433	+	0	9.23927	5.00748	0.00137987	0.043607
ZHLZ.comp50819_c0_seq1	ZHLZ.comp50819_c0_seq1:1-1910	+	1.66698	54.9308	5.04231	5.91794e-15	8.00532e-13
ZHLZ.comp42124_c0_seq1	ZHLZ.comp42124_c0_seq1:1-213	+	0	16.6646	5.05871	1.70211e-05	0.000842253
ZHLZ.comp58442_c3_seq2	ZHLZ.comp58442_c3_seq2:1-359	+	2.63295	88.6037	5.07261	3.41648e-23	6.91272e-21
ZHLZ.comp58911_c1_seq1	ZHLZ.comp58911_c1_seq1:1-1956	+	0	9.44447	5.07714	0.00119994	0.0386889
ZHLZ.comp54773_c0_seq2	ZHLZ.comp54773_c0_seq2:1-1235	+	12.3667	425.261	5.10382	7.48916e-105	6.06127e-102
ZHLZ.comp116674_c0_seq1	ZHLZ.comp116674_c0_seq1:1-1261	+	0	15.6918	5.11214	2.94505e-05	0.0013979
ZHLZ.comp58825_c0_seq6	ZHLZ.comp58825_c0_seq6:1-1126	+	1.59055	57.2475	5.16962	1.37667e-15	1.93916e-13
ZHLZ.comp49797_c0_seq1	ZHLZ.comp49797_c0_seq1:1-1890	+	35.2848	1330.93	5.23724	0	0
ZHLZ.comp51437_c0_seq1	ZHLZ.comp51437_c0_seq1:1-389	+	0	9.78019	5.2569	0.000947354	0.0313059
ZHLZ.comp47763_c0_seq1	ZHLZ.comp47763_c0_seq1:1-936	+	2.94985	114.501	5.27857	1.11629e-29	2.73353e-27
ZHLZ.comp57796_c0_seq1	ZHLZ.comp57796_c0_seq1:1-1481	+	1.00774	39.4202	5.28974	3.14817e-11	3.20529e-09
ZHLZ.comp43654_c0_seq1	ZHLZ.comp43654_c0_seq1:1-2557	+	0	32.1504	5.31537	1.99933e-09	1.71708e-07
ZHLZ.comp56428_c3_seq6	ZHLZ.comp56428_c3_seq6:1-1131	+	0	22.229	5.33731	6.08642e-07	3.77936e-05
ZHLZ.comp57246_c3_seq4	ZHLZ.comp57246_c3_seq4:1-1468	+	1.59278	64.7237	5.34468	1.69755e-17	2.65769e-15
ZHLZ.comp47068_c0_seq1	ZHLZ.comp47068_c0_seq1:1-1213	+	0	31.5422	5.37753	2.77103e-09	2.35026e-07
ZHLZ.comp44446_c0_seq1	ZHLZ.comp44446_c0_seq1:1-809	+	0	13.09	5.41187	0.000127796	0.00531105
ZHLZ.comp46429_c0_seq1	ZHLZ.comp46429_c0_seq1:1-1007	+	0	14.9759	5.43647	4.16559e-05	0.0018962
ZHLZ.comp58442_c6_seq1	ZHLZ.comp58442_c6_seq1:1-941	+	8.14168	355.933	5.45014	7.95892e-89	5.00061e-86
ZHLZ.comp40738_c0_seq1	ZHLZ.comp40738_c0_seq1:1-424	+	0	21.9696	5.45744	6.89424e-07	4.24783e-05
ZHLZ.comp53712_c0_seq1	ZHLZ.comp53712_c0_seq1:1-1503	+	0	14.8745	5.48988	4.39666e-05	0.00199757
ZHLZ.comp50176_c0_seq1	ZHLZ.comp50176_c0_seq1:1-835	+	0	21.6306	5.50404	8.34193e-07	5.06788e-05
ZHLZ.comp48552_c0_seq2	ZHLZ.comp48552_c0_seq2:1-252	+	0	18.0544	5.51497	6.7402e-06	0.000358409
ZHLZ.comp46826_c0_seq1	ZHLZ.comp46826_c0_seq1:1-725	+	0	15.8509	5.52981	2.46087e-05	0.00118816
ZHLZ.comp49964_c0_seq1	ZHLZ.comp49964_c0_seq1:1-806	+	3.76511	175.524	5.54283	9.07937e-45	3.07482e-42
ZHLZ.comp25168_c0_seq1	ZHLZ.comp25168_c0_seq1:1-385	+	0	15.3321	5.56868	3.33449e-05	0.00155645
ZHLZ.comp57892_c1_seq26	ZHLZ.comp57892_c1_seq26:1-723	+	0	16.3559	5.57107	1.82199e-05	0.000898778
ZHLZ.comp27363_c0_seq2	ZHLZ.comp27363_c0_seq2:1-289	+	0	12.2822	5.57187	0.000204165	0.00808383
ZHLZ.comp55452_c0_seq2	ZHLZ.comp55452_c0_seq2:1-636	+	0	21.43	5.63842	9.28508e-07	5.59813e-05
ZHLZ.comp49558_c1_seq1	ZHLZ.comp49558_c1_seq1:1-239	+	0	10.4208	5.64567	0.000623287	0.0218843
ZHLZ.comp26200_c0_seq1	ZHLZ.comp26200_c0_seq1:1-259	+	0	14.8406	5.68673	4.44869e-05	0.00201737
ZHLZ.comp47117_c0_seq1	ZHLZ.comp47117_c0_seq1:1-1553	+	3.60383	193.671	5.74793	3.15993e-49	1.18811e-46
ZHLZ.comp117514_c0_seq1	ZHLZ.comp117514_c0_seq1:1-345	+	0	42.689	5.75022	4.39196e-12	4.84343e-10
ZHLZ.comp125729_c0_seq1	ZHLZ.comp125729_c0_seq1:1-218	+	0	25.7279	5.81686	7.70067e-08	5.45571e-06
ZHLZ.comp55090_c0_seq1	ZHLZ.comp55090_c0_seq1:1-1463	+	1.03714	58.4839	5.81736	5.38765e-16	7.84347e-14
ZHLZ.comp320957_c0_seq1	ZHLZ.comp320957_c0_seq1:1-284	+	0	9.9435	5.82691	0.000835503	0.0280761
ZHLZ.comp27363_c0_seq1	ZHLZ.comp27363_c0_seq1:1-408	+	0	18.6976	5.93869	4.69699e-06	0.000255742
ZHLZ.comp55945_c1_seq2	ZHLZ.comp55945_c1_seq2:1-1019	+	6.54205	427.512	6.03008	4.7073e-106	3.87549e-103
ZHLZ.comp96580_c0_seq1	ZHLZ.comp96580_c0_seq1:1-459	+	0	28.8394	6.05573	1.35313e-08	1.04384e-06
ZHLZ.comp50706_c0_seq1	ZHLZ.comp50706_c0_seq1:1-630	+	0	13.6342	6.10985	9.52308e-05	0.00410412
ZHLZ.comp40423_c0_seq1	ZHLZ.comp40423_c0_seq1:1-579	+	0	12.3626	6.16874	0.000204714	0.00809883
ZHLZ.comp50529_c0_seq1	ZHLZ.comp50529_c0_seq1:1-879	+	0	68.7605	6.20224	2.08054e-18	3.37917e-16
ZHLZ.comp55073_c1_seq3	ZHLZ.comp55073_c1_seq3:1-893	+	0	13.2203	6.30565	0.000127319	0.00529584
ZHLZ.comp26285_c0_seq1	ZHLZ.comp26285_c0_seq1:1-282	+	0	40.0561	6.32395	2.60432e-11	2.66864e-09
ZHLZ.comp42011_c0_seq1	ZHLZ.comp42011_c0_seq1:1-633	+	0	12.7331	6.33999	0.00017125	0.00689492
ZHLZ.comp39999_c0_seq1	ZHLZ.comp39999_c0_seq1:1-668	+	0	18.3191	6.35743	6.60078e-06	0.000352566
ZHLZ.comp48673_c0_seq1	ZHLZ.comp48673_c0_seq1:1-1332	+	0	75.7636	6.37151	5.11072e-20	9.17451e-18
ZHLZ.comp37558_c0_seq1	ZHLZ.comp37558_c0_seq1:1-1790	+	0	45.2144	6.38246	1.48329e-12	1.68239e-10
ZHLZ.comp35736_c0_seq1	ZHLZ.comp35736_c0_seq1:1-2559	+	4.56857	383.211	6.39025	2.87454e-94	1.98931e-91
ZHLZ.comp43882_c0_seq1	ZHLZ.comp43882_c0_seq1:1-1229	+	0	10.8506	6.48142	0.000541306	0.0192178
ZHLZ.comp53444_c0_seq1	ZHLZ.comp53444_c0_seq1:1-1495	+	1.19797	115.487	6.59099	2.11004e-29	5.11455e-27
ZHLZ.comp43419_c0_seq1	ZHLZ.comp43419_c0_seq1:1-1729	+	0	10.7071	6.73227	0.00063634	0.0222444
ZHLZ.comp57069_c0_seq4	ZHLZ.comp57069_c0_seq4:1-1753	+	0	29.5001	6.85174	1.6006e-08	1.22288e-06
ZHLZ.comp25030_c0_seq1	ZHLZ.comp25030_c0_seq1:1-571	+	0	10.3721	6.89539	0.0008197	0.0276618
ZHLZ.comp30482_c0_seq1	ZHLZ.comp30482_c0_seq1:1-618	+	0	15.4538	6.99979	4.6832e-05	0.00211768
ZHLZ.comp32275_c0_seq1	ZHLZ.comp32275_c0_seq1:1-902	+	0	64.0504	7.00114	1.15788e-16	1.74416e-14
ZHLZ.comp58000_c5_seq1	ZHLZ.comp58000_c5_seq1:1-955	+	0	67.2517	7.01234	2.08714e-17	3.25696e-15
ZHLZ.comp27815_c1_seq1	ZHLZ.comp27815_c1_seq1:1-413	+	0	58.8324	7.12459	2.58258e-15	3.57452e-13
ZHLZ.comp44263_c0_seq1	ZHLZ.comp44263_c0_seq1:1-711	+	2.48394	355.808	7.16232	4.6511e-84	2.77618e-81
ZHLZ.comp58037_c3_seq10	ZHLZ.comp58037_c3_seq10:1-646	+	0	22.0697	7.1628	1.31223e-06	7.7263e-05
ZHLZ.comp31057_c0_seq1	ZHLZ.comp31057_c0_seq1:1-1221	+	0	12.335	7.24194	0.000310461	0.0117285
ZHLZ.comp27815_c0_seq1	ZHLZ.comp27815_c0_seq1:1-282	+	0	27.6777	7.29362	6.97904e-08	4.95917e-06
ZHLZ.comp44263_c1_seq1	ZHLZ.comp44263_c1_seq1:1-429	+	2.43526	391.667	7.32941	3.20629e-91	2.12644e-88
ZHLZ.comp55105_c1_seq1	ZHLZ.comp55105_c1_seq1:1-1626	+	0	10.9994	7.48987	0.000745	0.0254649
ZHLZ.comp45601_c0_seq1	ZHLZ.comp45601_c0_seq1:1-448	+	0	10.7684	7.59949	0.00089589	0.0298532
ZHLZ.comp113368_c0_seq1	ZHLZ.comp113368_c0_seq1:1-481	+	0	21.3232	7.68765	3.23131e-06	0.000179208
ZHLZ.comp43283_c0_seq1	ZHLZ.comp43283_c0_seq1:1-1371	+	0	109.912	7.70665	4.52786e-26	1.02469e-23
ZHLZ.comp59016_c0_seq1	ZHLZ.comp59016_c0_seq1:1-2082	+	3.4289	830.2	7.91957	1.32263e-181	1.75436e-178
ZHLZ.comp33134_c0_seq1	ZHLZ.comp33134_c0_seq1:1-763	+	0	33.4643	8.0035	9.16918e-09	7.26099e-07
ZHLZ.comp58678_c0_seq2	ZHLZ.comp58678_c0_seq2:1-1974	+	0	241.906	8.01916	9.45683e-54	3.92672e-51
ZHLZ.comp56927_c1_seq1	ZHLZ.comp56927_c1_seq1:1-752	+	0	34.5797	8.02985	5.45452e-09	4.45228e-07
ZHLZ.comp51442_c0_seq1	ZHLZ.comp51442_c0_seq1:1-1212	+	0	39.3834	8.32113	8.77832e-10	7.80584e-08
ZHLZ.comp43937_c1_seq1	ZHLZ.comp43937_c1_seq1:1-791	+	0	20.5033	8.34873	1.00346e-05	0.000518013
ZHLZ.comp30668_c0_seq1	ZHLZ.comp30668_c0_seq1:1-530	+	0	15.4296	8.36089	0.000128849	0.00535013
ZHLZ.comp34788_c0_seq1	ZHLZ.comp34788_c0_seq1:1-266	+	0	34.1346	8.51185	1.6372e-08	1.24885e-06
ZHLZ.comp35346_c1_seq1	ZHLZ.comp35346_c1_seq1:1-828	+	0	139.952	8.60072	5.58249e-30	1.38119e-27
ZHLZ.comp54943_c0_seq2	ZHLZ.comp54943_c0_seq2:1-1637	+	1.71705	717.346	8.70659	1.85114e-144	1.96431e-141
ZHLZ.comp58072_c1_seq18	ZHLZ.comp58072_c1_seq18:1-992	+	0	586.229	10.5129	2.24122e-92	1.50733e-89
ZHLZ.comp58152_c0_seq1	ZHLZ.comp58152_c0_seq1:1-1948	+	0	199.269	11.3448	1.31326e-28	3.11988e-26

## Sheet: 1-4.different.gene
2167									-843	1324
gene	Position	Strand	1	4	log2(Fold_change)	p-value	q-value
ZHLZ.comp54447_c0_seq1	ZHLZ.comp54447_c0_seq1:1-819	+	70.6142	0	-10.3181	6.20416e-13	4.79636e-11
ZHLZ.comp57443_c0_seq2	ZHLZ.comp57443_c0_seq2:1-1533	+	13.5	0	-9.83554	0.00110382	0.0236429
ZHLZ.comp57101_c5_seq2	ZHLZ.comp57101_c5_seq2:1-700	+	36.0679	0	-9.12236	2.11706e-08	1.03562e-06
ZHLZ.comp55899_c0_seq4	ZHLZ.comp55899_c0_seq4:1-1650	+	181.975	0	-8.887	2.30223e-37	5.03206e-35
ZHLZ.comp58288_c0_seq1	ZHLZ.comp58288_c0_seq1:1-4200	+	200.565	0	-8.21682	3.56613e-44	8.7046e-42
ZHLZ.comp312553_c0_seq1	ZHLZ.comp312553_c0_seq1:1-403	+	30.3061	0	-8.07468	4.77263e-08	2.24777e-06
ZHLZ.comp38720_c0_seq1	ZHLZ.comp38720_c0_seq1:1-310	+	35.9476	0	-7.94246	2.1544e-09	1.16794e-07
ZHLZ.comp59398_c2_seq1	ZHLZ.comp59398_c2_seq1:1-961	+	9.81	0	-7.70115	0.00156228	0.0318052
CL713Contig1	CL713Contig1:1-712	+	24.8046	0	-7.60678	4.4044e-07	1.83368e-05
ZHLZ.comp59281_c5_seq1	ZHLZ.comp59281_c5_seq1:1-2440	+	52.9805	0	-7.57167	1.43943e-13	1.19545e-11
ZHLZ.comp58180_c0_seq2	ZHLZ.comp58180_c0_seq2:1-1200	+	10.4473	0	-7.52742	0.00100535	0.0218156
ZHLZ.comp59386_c0_seq2	ZHLZ.comp59386_c0_seq2:1-5994	+	10.1216	0	-7.38718	0.00112927	0.0240808
ZHLZ.comp59398_c0_seq3	ZHLZ.comp59398_c0_seq3:1-309	+	85.8127	0	-7.38573	2.50239e-21	3.15827e-19
CL1Contig135	CL1Contig135:1-721	+	9.52197	0	-7.24362	0.0014938	0.0306055
ZHLZ.comp52024_c1_seq2	ZHLZ.comp52024_c1_seq2:1-746	+	8.83609	0	-7.18495	0.00216939	0.0418776
ZHLZ.comp59355_c1_seq7	ZHLZ.comp59355_c1_seq7:1-621	+	184.215	1.27662	-7.17292	1.44158e-44	3.53673e-42
ZHLZ.comp43566_c0_seq1	ZHLZ.comp43566_c0_seq1:1-588	+	32.8698	0	-7.15191	3.20917e-09	1.71272e-07
ZHLZ.comp57443_c0_seq1	ZHLZ.comp57443_c0_seq1:1-2270	+	29.7397	0	-7.14899	1.77963e-08	8.78599e-07
ZHLZ.comp57154_c0_seq1	ZHLZ.comp57154_c0_seq1:1-1949	+	6194.08	45.9641	-7.07424	0	0
ZHLZ.comp56265_c1_seq2	ZHLZ.comp56265_c1_seq2:1-204	+	29.8737	0	-7.07174	1.51269e-08	7.52994e-07
ZHLZ.comp57101_c3_seq1	ZHLZ.comp57101_c3_seq1:1-221	+	27.0129	0	-7.04199	7.13555e-08	3.27717e-06
ZHLZ.comp38720_c1_seq1	ZHLZ.comp38720_c1_seq1:1-1247	+	47.1557	0	-6.94979	9.3316e-13	7.12253e-11
ZHLZ.comp57848_c0_seq26	ZHLZ.comp57848_c0_seq26:1-1357	+	17.5972	0	-6.87206	1.22988e-05	0.00040479
ZHLZ.comp55222_c2_seq22	ZHLZ.comp55222_c2_seq22:1-849	+	27.8629	0	-6.85848	3.71445e-08	1.77725e-06
ZHLZ.comp57101_c0_seq1	ZHLZ.comp57101_c0_seq1:1-289	+	25.7351	0	-6.77413	1.14167e-07	5.09259e-06
ZHLZ.comp47148_c0_seq1	ZHLZ.comp47148_c0_seq1:1-261	+	9.33982	0	-6.74981	0.00139051	0.0287587
ZHLZ.comp57443_c0_seq10	ZHLZ.comp57443_c0_seq10:1-983	+	39.2474	0	-6.73408	5.54001e-11	3.56622e-09
ZHLZ.comp313424_c0_seq1	ZHLZ.comp313424_c0_seq1:1-477	+	19.4511	0	-6.67813	3.79997e-06	0.000137802
ZHLZ.comp59216_c0_seq7	ZHLZ.comp59216_c0_seq7:1-799	+	11.55	0	-6.67038	0.000367515	0.00901189
ZHLZ.comp57101_c1_seq1	ZHLZ.comp57101_c1_seq1:1-701	+	38.7842	0	-6.64421	6.47442e-11	4.12356e-09
ZHLZ.comp53861_c1_seq1	ZHLZ.comp53861_c1_seq1:1-261	+	48.9864	0	-6.61431	2.02786e-13	1.65274e-11
ZHLZ.comp38720_c2_seq1	ZHLZ.comp38720_c2_seq1:1-1086	+	48.26	0	-6.59111	2.95513e-13	2.37229e-11
ZHLZ.comp46268_c1_seq1	ZHLZ.comp46268_c1_seq1:1-229	+	9.45011	0	-6.57804	0.00123893	0.026004
ZHLZ.comp58469_c7_seq1	ZHLZ.comp58469_c7_seq1:1-214	+	9.99626	0	-6.56136	0.000890227	0.0196455
ZHLZ.comp27255_c1_seq1	ZHLZ.comp27255_c1_seq1:1-1221	+	631.211	7.03085	-6.48828	3.4582e-154	2.68211e-151
ZHLZ.comp27255_c0_seq1	ZHLZ.comp27255_c0_seq1:1-528	+	302.121	3.43195	-6.45995	6.7387e-75	2.5923e-72
ZHLZ.comp57505_c7_seq3	ZHLZ.comp57505_c7_seq3:1-1337	+	17.6372	0	-6.3234	9.16078e-06	0.000308046
ZHLZ.comp58735_c1_seq3	ZHLZ.comp58735_c1_seq3:1-221	+	38.0432	0	-6.24957	6.87124e-11	4.34751e-09
ZHLZ.comp57101_c4_seq1	ZHLZ.comp57101_c4_seq1:1-518	+	36.3032	0	-6.23791	1.84507e-10	1.12023e-08
ZHLZ.comp34867_c0_seq1	ZHLZ.comp34867_c0_seq1:1-563	+	97.5979	1.32767	-6.19988	1.36358e-25	2.06192e-23
ZHLZ.comp57758_c0_seq1	ZHLZ.comp57758_c0_seq1:1-1591	+	101.624	1.39521	-6.18662	1.36988e-26	2.14566e-24
ZHLZ.comp57049_c3_seq2	ZHLZ.comp57049_c3_seq2:1-1161	+	9.89835	0	-6.1795	0.000865019	0.0191949
ZHLZ.comp26770_c0_seq1	ZHLZ.comp26770_c0_seq1:1-587	+	34.4089	0	-6.10471	5.06533e-10	2.91353e-08
ZHLZ.comp58377_c0_seq1	ZHLZ.comp58377_c0_seq1:1-3076	+	172.229	2.90867	-5.88782	3.66983e-44	8.91251e-42
ZHLZ.comp58993_c4_seq4	ZHLZ.comp58993_c4_seq4:1-1246	+	13.6949	0	-5.85672	8.44823e-05	0.00239529
ZHLZ.comp50913_c1_seq1	ZHLZ.comp50913_c1_seq1:1-638	+	12.2033	0	-5.84016	0.000206111	0.00534289
ZHLZ.comp33059_c0_seq1	ZHLZ.comp33059_c0_seq1:1-649	+	29.3587	0	-5.80941	8.53477e-09	4.34289e-07
ZHLZ.comp57430_c0_seq8	ZHLZ.comp57430_c0_seq8:1-415	+	9.17057	0	-5.80752	0.00129142	0.027035
ZHLZ.comp55433_c1_seq2	ZHLZ.comp55433_c1_seq2:1-1326	+	8.49782	0	-5.78854	0.00194927	0.0382426
ZHLZ.comp45709_c0_seq1	ZHLZ.comp45709_c0_seq1:1-1257	+	3962.67	71.7006	-5.78834	0	0
ZHLZ.comp26115_c0_seq1	ZHLZ.comp26115_c0_seq1:1-506	+	24.3337	0	-5.76446	1.58286e-07	6.95734e-06
ZHLZ.comp298430_c0_seq1	ZHLZ.comp298430_c0_seq1:1-232	+	36.99	0	-5.7582	1.01999e-10	6.36151e-09
ZHLZ.comp49646_c1_seq1	ZHLZ.comp49646_c1_seq1:1-278	+	30.5114	0	-5.74137	4.33295e-09	2.28458e-07
ZHLZ.comp53861_c0_seq1	ZHLZ.comp53861_c0_seq1:1-231	+	26.5973	0	-5.73321	4.21556e-08	2.00108e-06
ZHLZ.comp58400_c0_seq5	ZHLZ.comp58400_c0_seq5:1-1234	+	22.4958	0	-5.67426	4.61386e-07	1.91591e-05
ZHLZ.comp70047_c0_seq1	ZHLZ.comp70047_c0_seq1:1-273	+	16.8563	0	-5.66648	1.27556e-05	0.00041811
ZHLZ.comp57358_c0_seq6	ZHLZ.comp57358_c0_seq6:1-536	+	27.7981	0	-5.66107	2.08837e-08	1.02367e-06
ZHLZ.comp43524_c1_seq1	ZHLZ.comp43524_c1_seq1:1-645	+	8.56143	0	-5.60759	0.00186945	0.0369783
ZHLZ.comp119760_c0_seq1	ZHLZ.comp119760_c0_seq1:1-680	+	16.1318	0	-5.5978	1.96107e-05	0.000619581
ZHLZ.comp54447_c0_seq4	ZHLZ.comp54447_c0_seq4:1-328	+	24.0402	0	-5.58738	1.87177e-07	8.15273e-06
ZHLZ.comp38804_c0_seq1	ZHLZ.comp38804_c0_seq1:1-566	+	12.4812	0	-5.4775	0.000174236	0.00458582
ZHLZ.comp55832_c0_seq13	ZHLZ.comp55832_c0_seq13:1-2149	+	25.9162	0	-5.45638	6.35983e-08	2.94907e-06
ZHLZ.comp53671_c0_seq1	ZHLZ.comp53671_c0_seq1:1-1522	+	206.758	4.71768	-5.45372	1.102e-52	3.23114e-50
ZHLZ.comp287609_c0_seq1	ZHLZ.comp287609_c0_seq1:1-266	+	14.401	0	-5.40189	5.57576e-05	0.00164086
ZHLZ.comp68426_c0_seq1	ZHLZ.comp68426_c0_seq1:1-224	+	12.7704	0	-5.39563	0.000147714	0.0039461
ZHLZ.comp57101_c2_seq1	ZHLZ.comp57101_c2_seq1:1-272	+	17.3755	0	-5.38302	9.59577e-06	0.000321773
ZHLZ.comp58993_c4_seq2	ZHLZ.comp58993_c4_seq2:1-1675	+	14.494	0	-5.3654	5.30342e-05	0.00156454
ZHLZ.comp22396_c0_seq1	ZHLZ.comp22396_c0_seq1:1-367	+	12.6744	0	-5.36006	0.000157183	0.00416665
ZHLZ.comp27224_c0_seq2	ZHLZ.comp27224_c0_seq2:1-1256	+	29.885	0	-5.33693	6.54381e-09	3.39445e-07
ZHLZ.comp58993_c2_seq1	ZHLZ.comp58993_c2_seq1:1-774	+	16.5508	0	-5.33617	1.57511e-05	0.000506967
ZHLZ.comp59917_c0_seq1	ZHLZ.comp59917_c0_seq1:1-816	+	120.44	3.02566	-5.31492	2.41736e-31	4.32123e-29
ZHLZ.comp27165_c0_seq1	ZHLZ.comp27165_c0_seq1:1-1571	+	76.3966	1.93203	-5.30532	1.79394e-20	2.18943e-18
ZHLZ.comp58699_c1_seq8	ZHLZ.comp58699_c1_seq8:1-795	+	14.6431	0	-5.30503	4.90473e-05	0.00145406
ZHLZ.comp26961_c0_seq1	ZHLZ.comp26961_c0_seq1:1-1732	+	1297.79	33.4401	-5.27833	0	0
ZHLZ.comp52163_c0_seq1	ZHLZ.comp52163_c0_seq1:1-3504	+	2920.71	79.6529	-5.19645	0	0
ZHLZ.comp59523_c0_seq1	ZHLZ.comp59523_c0_seq1:1-1926	+	1386.56	38.0454	-5.18764	0	0
ZHLZ.comp26952_c0_seq1	ZHLZ.comp26952_c0_seq1:1-844	+	12135.1	342.232	-5.14807	0	0
ZHLZ.comp56683_c0_seq2	ZHLZ.comp56683_c0_seq2:1-2084	+	28.5149	0	-5.12847	1.58865e-08	7.87545e-07
ZHLZ.comp195329_c0_seq1	ZHLZ.comp195329_c0_seq1:1-211	+	11.1994	0	-5.11999	0.000397999	0.00968041
ZHLZ.comp54829_c0_seq1	ZHLZ.comp54829_c0_seq1:1-1979	+	56.3351	1.65961	-5.08512	2.05936e-15	1.96092e-13
ZHLZ.comp43737_c0_seq1	ZHLZ.comp43737_c0_seq1:1-1025	+	27.738	0	-5.08425	2.5512e-08	1.23791e-06
ZHLZ.comp27625_c0_seq2	ZHLZ.comp27625_c0_seq2:1-1299	+	67.2318	1.98783	-5.07988	4.29701e-18	4.79411e-16
ZHLZ.comp60335_c0_seq1	ZHLZ.comp60335_c0_seq1:1-984	+	8.54426	0	-5.07654	0.00199623	0.0390206
ZHLZ.comp35590_c0_seq1	ZHLZ.comp35590_c0_seq1:1-1059	+	1101	33.3239	-5.04611	1.95065e-269	2.4051e-266
ZHLZ.comp58353_c0_seq1	ZHLZ.comp58353_c0_seq1:1-1524	+	1248.45	37.8852	-5.04236	3.38832e-305	4.65517e-302
ZHLZ.comp58958_c0_seq1	ZHLZ.comp58958_c0_seq1:1-3686	+	11.9176	0	-5.03873	0.000264749	0.00670745
ZHLZ.comp27005_c0_seq1	ZHLZ.comp27005_c0_seq1:1-1057	+	120.254	3.68585	-5.02794	4.95491e-31	8.75963e-29
ZHLZ.comp34836_c0_seq1	ZHLZ.comp34836_c0_seq1:1-387	+	79.8295	2.45823	-5.02123	3.83551e-21	4.80298e-19
ZHLZ.comp43923_c0_seq1	ZHLZ.comp43923_c0_seq1:1-2015	+	257.966	7.94747	-5.02054	1.50606e-64	5.28617e-62
ZHLZ.comp35646_c0_seq1	ZHLZ.comp35646_c0_seq1:1-1031	+	60.3886	1.8894	-4.99828	2.32957e-16	2.38847e-14
ZHLZ.comp56799_c1_seq3	ZHLZ.comp56799_c1_seq3:1-283	+	15.9091	0	-4.99178	2.55244e-05	0.000794926
ZHLZ.comp59312_c0_seq2	ZHLZ.comp59312_c0_seq2:1-1888	+	10.2633	0	-4.98569	0.000722031	0.0164314
ZHLZ.comp59216_c0_seq16	ZHLZ.comp59216_c0_seq16:1-202	+	15.5157	0	-4.95566	3.26315e-05	0.000993113
ZHLZ.comp52378_c0_seq1	ZHLZ.comp52378_c0_seq1:1-2631	+	1588.13	51.75	-4.93963	0	0
ZHLZ.comp35573_c0_seq1	ZHLZ.comp35573_c0_seq1:1-836	+	5417.51	182.209	-4.89396	0	0
ZHLZ.comp35585_c0_seq1	ZHLZ.comp35585_c0_seq1:1-2088	+	895.455	30.3964	-4.88065	7.60817e-218	8.12992e-215
ZHLZ.comp27608_c0_seq1	ZHLZ.comp27608_c0_seq1:1-690	+	21.1613	0	-4.87288	1.28926e-06	5.03211e-05
ZHLZ.comp58624_c0_seq1	ZHLZ.comp58624_c0_seq1:1-2110	+	36.121	1.24526	-4.85832	2.56892e-10	1.53452e-08
ZHLZ.comp59295_c0_seq6	ZHLZ.comp59295_c0_seq6:1-228	+	30.9839	1.0928	-4.82542	4.90097e-09	2.56999e-07
ZHLZ.comp58134_c0_seq2	ZHLZ.comp58134_c0_seq2:1-801	+	14.0986	0	-4.81748	7.96045e-05	0.00227038
ZHLZ.comp53807_c0_seq1	ZHLZ.comp53807_c0_seq1:1-443	+	9.99469	0	-4.80348	0.000897944	0.0197885
ZHLZ.comp53995_c0_seq1	ZHLZ.comp53995_c0_seq1:1-1979	+	20.2364	0	-4.78794	2.32512e-06	8.68731e-05
ZHLZ.comp58699_c1_seq11	ZHLZ.comp58699_c1_seq11:1-675	+	12.0134	0	-4.78339	0.000274309	0.00693503
ZHLZ.comp222061_c0_seq1	ZHLZ.comp222061_c0_seq1:1-510	+	11.8519	0	-4.73798	0.000307723	0.00763922
ZHLZ.comp43737_c1_seq1	ZHLZ.comp43737_c1_seq1:1-319	+	32.2042	1.2071	-4.73763	2.70537e-09	1.4519e-07
ZHLZ.comp30987_c0_seq1	ZHLZ.comp30987_c0_seq1:1-529	+	47.6799	1.79837	-4.72862	4.62308e-13	3.63838e-11
ZHLZ.comp27081_c0_seq1	ZHLZ.comp27081_c0_seq1:1-1951	+	273.109	10.4489	-4.70805	4.19139e-67	1.53853e-64
ZHLZ.comp44997_c0_seq1	ZHLZ.comp44997_c0_seq1:1-1248	+	9.70661	0	-4.67056	0.00112064	0.0239392
ZHLZ.comp57703_c0_seq1	ZHLZ.comp57703_c0_seq1:1-531	+	1945.55	76.4839	-4.66888	0	0
ZHLZ.comp56799_c0_seq1	ZHLZ.comp56799_c0_seq1:1-204	+	12.4372	0	-4.63659	0.000229819	0.00589706
ZHLZ.comp39519_c2_seq1	ZHLZ.comp39519_c2_seq1:1-485	+	9.23175	0	-4.62695	0.00151077	0.0309003
ZHLZ.comp39519_c1_seq1	ZHLZ.comp39519_c1_seq1:1-237	+	13.7492	0	-4.58356	0.000110919	0.00305129
ZHLZ.comp49731_c0_seq1	ZHLZ.comp49731_c0_seq1:1-1210	+	10.7104	0	-4.57528	0.000648527	0.0148855
ZHLZ.comp57443_c0_seq11	ZHLZ.comp57443_c0_seq11:1-939	+	11.8942	0	-4.57219	0.000326191	0.00807683
ZHLZ.comp58090_c0_seq1	ZHLZ.comp58090_c0_seq1:1-1600	+	12897.9	548.929	-4.55437	0	0
ZHLZ.comp57314_c0_seq1	ZHLZ.comp57314_c0_seq1:1-520	+	11.05	0	-4.52742	0.000545494	0.0128142
ZHLZ.comp53604_c0_seq1	ZHLZ.comp53604_c0_seq1:1-2603	+	202.904	9.00638	-4.49371	1.59082e-49	4.44746e-47
ZHLZ.comp27427_c0_seq1	ZHLZ.comp27427_c0_seq1:1-241	+	12.6952	0	-4.49265	0.000215328	0.00555486
ZHLZ.comp26932_c0_seq1	ZHLZ.comp26932_c0_seq1:1-2157	+	865.796	38.5285	-4.49003	4.27976e-205	4.37865e-202
ZHLZ.comp51445_c0_seq1	ZHLZ.comp51445_c0_seq1:1-218	+	13.9205	0	-4.48087	0.000107599	0.00296676
ZHLZ.comp58014_c6_seq3	ZHLZ.comp58014_c6_seq3:1-302	+	11.1194	0	-4.47501	0.000539413	0.0126837
ZHLZ.comp101107_c0_seq1	ZHLZ.comp101107_c0_seq1:1-525	+	14.0244	0	-4.43766	0.000104607	0.00290089
ZHLZ.comp57314_c1_seq1	ZHLZ.comp57314_c1_seq1:1-2434	+	8.80927	0	-4.42721	0.00211682	0.0410275
ZHLZ.comp52787_c0_seq1	ZHLZ.comp52787_c0_seq1:1-1739	+	2621.5	123.023	-4.41339	0	0
ZHLZ.comp255567_c0_seq1	ZHLZ.comp255567_c0_seq1:1-283	+	16.9638	0	-4.40563	2.03973e-05	0.000643586
ZHLZ.comp56456_c0_seq1	ZHLZ.comp56456_c0_seq1:1-811	+	53.4294	2.56952	-4.37806	4.3142e-14	3.72447e-12
ZHLZ.comp58735_c2_seq7	ZHLZ.comp58735_c2_seq7:1-535	+	10.1357	0	-4.34137	0.00102762	0.0222286
ZHLZ.comp58958_c1_seq1	ZHLZ.comp58958_c1_seq1:1-6074	+	1125.11	56.1087	-4.3257	7.94356e-262	9.54935e-259
CL413Contig2	CL413Contig2:1-384	+	9.97568	0	-4.31842	0.00114195	0.0242973
ZHLZ.comp46302_c0_seq2	ZHLZ.comp46302_c0_seq2:1-242	+	21.9964	1.12318	-4.29161	1.40955e-06	5.44851e-05
ZHLZ.comp53568_c0_seq1	ZHLZ.comp53568_c0_seq1:1-1632	+	135.712	7.07839	-4.26098	5.62966e-33	1.07852e-30
ZHLZ.comp1480_c0_seq1	ZHLZ.comp1480_c0_seq1:1-313	+	13.7485	0	-4.2478	0.000142126	0.00381804
ZHLZ.comp36842_c0_seq1	ZHLZ.comp36842_c0_seq1:1-1772	+	100.915	5.31758	-4.24623	6.58808e-25	9.59983e-23
ZHLZ.comp44040_c0_seq1	ZHLZ.comp44040_c0_seq1:1-858	+	20.4678	1.08238	-4.24108	3.48083e-06	0.000127479
ZHLZ.comp231364_c0_seq1	ZHLZ.comp231364_c0_seq1:1-221	+	30.7272	1.63988	-4.22785	1.3376e-08	6.70697e-07
ZHLZ.comp59932_c0_seq1	ZHLZ.comp59932_c0_seq1:1-1135	+	261.127	14.0096	-4.22026	1.46803e-61	4.9365e-59
ZHLZ.comp57006_c2_seq1	ZHLZ.comp57006_c2_seq1:1-281	+	10.4455	0	-4.21039	0.000936025	0.0204869
ZHLZ.comp57703_c1_seq1	ZHLZ.comp57703_c1_seq1:1-1440	+	3896.11	211.565	-4.20286	0	0
ZHLZ.comp57648_c0_seq1	ZHLZ.comp57648_c0_seq1:1-919	+	12.5319	0	-4.18261	0.000296134	0.00739734
ZHLZ.comp55384_c0_seq1	ZHLZ.comp55384_c0_seq1:1-972	+	22.5456	1.25838	-4.16321	1.2467e-06	4.86994e-05
ZHLZ.comp59211_c0_seq1	ZHLZ.comp59211_c0_seq1:1-1516	+	10.0417	0	-4.14457	0.00122998	0.0258499
ZHLZ.comp59540_c0_seq1	ZHLZ.comp59540_c0_seq1:1-2060	+	598.157	35.0758	-4.09198	1.81994e-136	1.28697e-133
ZHLZ.comp26993_c0_seq1	ZHLZ.comp26993_c0_seq1:1-2082	+	774.309	45.9109	-4.076	1.03807e-175	8.75733e-173
ZHLZ.comp59626_c0_seq1	ZHLZ.comp59626_c0_seq1:1-812	+	52.9654	3.15215	-4.07064	1.49262e-13	1.23536e-11
ZHLZ.comp48700_c0_seq1	ZHLZ.comp48700_c0_seq1:1-751	+	69.4232	4.13204	-4.07049	2.7193e-17	2.89934e-15
ZHLZ.comp55941_c0_seq3	ZHLZ.comp55941_c0_seq3:1-1795	+	15.6314	0	-4.0652	6.02068e-05	0.00176208
ZHLZ.comp58328_c3_seq7	ZHLZ.comp58328_c3_seq7:1-247	+	9.16426	0	-4.05793	0.00213735	0.0413755
ZHLZ.comp57886_c1_seq11	ZHLZ.comp57886_c1_seq11:1-681	+	9.86211	0	-4.04199	0.00146343	0.0300856
ZHLZ.comp53111_c0_seq1	ZHLZ.comp53111_c0_seq1:1-670	+	58.622	3.61737	-4.01843	9.53852e-15	8.67049e-13
ZHLZ.comp56245_c1_seq2	ZHLZ.comp56245_c1_seq2:1-2182	+	40.3668	2.50177	-4.01215	1.3243e-10	8.14324e-09
ZHLZ.comp45173_c0_seq1	ZHLZ.comp45173_c0_seq1:1-578	+	21.1304	1.3324	-3.98722	3.48405e-06	0.000127499
ZHLZ.comp60349_c0_seq1	ZHLZ.comp60349_c0_seq1:1-1169	+	120.67	7.61487	-3.9861	1.44054e-28	2.38862e-26
ZHLZ.comp55606_c0_seq1	ZHLZ.comp55606_c0_seq1:1-1391	+	613.814	39.0161	-3.97566	7.68666e-138	5.60032e-135
ZHLZ.comp43765_c0_seq1	ZHLZ.comp43765_c0_seq1:1-787	+	47.7892	3.05081	-3.96942	3.18663e-12	2.33942e-10
ZHLZ.comp27699_c0_seq1	ZHLZ.comp27699_c0_seq1:1-1424	+	817.24	55.3705	-3.88357	1.97759e-180	1.72899e-177
ZHLZ.comp39519_c0_seq1	ZHLZ.comp39519_c0_seq1:1-352	+	14.2039	0	-3.87926	0.000160514	0.00425026
ZHLZ.comp48982_c0_seq1	ZHLZ.comp48982_c0_seq1:1-293	+	94.6586	6.57106	-3.84854	2.4739e-22	3.27714e-20
ZHLZ.comp55607_c0_seq1	ZHLZ.comp55607_c0_seq1:1-1103	+	12.0877	0	-3.84364	0.000516436	0.0121911
ZHLZ.comp52466_c0_seq1	ZHLZ.comp52466_c0_seq1:1-1134	+	45.7786	3.19589	-3.84038	1.42598e-11	9.75388e-10
ZHLZ.comp58658_c0_seq1	ZHLZ.comp58658_c0_seq1:1-1891	+	976.851	69.1623	-3.82008	3.63809e-213	3.80307e-210
ZHLZ.comp54260_c0_seq2	ZHLZ.comp54260_c0_seq2:1-358	+	20.4971	1.45522	-3.81611	6.4403e-06	0.000224249
ZHLZ.comp43558_c1_seq1	ZHLZ.comp43558_c1_seq1:1-796	+	30.968	2.21955	-3.80244	3.04008e-08	1.46185e-06
ZHLZ.comp50780_c0_seq1	ZHLZ.comp50780_c0_seq1:1-331	+	209.065	15.1234	-3.7891	7.22448e-47	1.89834e-44
ZHLZ.comp57375_c0_seq9	ZHLZ.comp57375_c0_seq9:1-643	+	10.0968	0	-3.77069	0.00160759	0.0324938
ZHLZ.comp59311_c1_seq2	ZHLZ.comp59311_c1_seq2:1-295	+	17.7915	1.3053	-3.76873	2.82965e-05	0.000871104
ZHLZ.comp57886_c1_seq10	ZHLZ.comp57886_c1_seq10:1-706	+	18.7791	1.37958	-3.76683	1.70255e-05	0.000544702
ZHLZ.comp50903_c0_seq1	ZHLZ.comp50903_c0_seq1:1-1538	+	9.88184	0	-3.74627	0.00184362	0.0366482
ZHLZ.comp59273_c1_seq7	ZHLZ.comp59273_c1_seq7:1-429	+	76.4207	5.70231	-3.74435	4.74359e-18	5.26791e-16
ZHLZ.comp55890_c1_seq2	ZHLZ.comp55890_c1_seq2:1-779	+	55.2091	4.18706	-3.7209	2.05382e-13	1.67107e-11
ZHLZ.comp53768_c0_seq2	ZHLZ.comp53768_c0_seq2:1-2792	+	9.81791	0	-3.71745	0.00195799	0.0383667
ZHLZ.comp56683_c0_seq1	ZHLZ.comp56683_c0_seq1:1-2087	+	42.3592	3.28855	-3.68715	1.41029e-10	8.64991e-09
ZHLZ.comp50780_c1_seq1	ZHLZ.comp50780_c1_seq1:1-420	+	83.2701	6.57953	-3.66174	2.87293e-19	3.34498e-17
ZHLZ.comp55890_c1_seq3	ZHLZ.comp55890_c1_seq3:1-723	+	243.549	19.6119	-3.63441	6.70849e-53	1.99126e-50
ZHLZ.comp55607_c0_seq2	ZHLZ.comp55607_c0_seq2:1-515	+	12.3165	1.01159	-3.6059	0.000596556	0.0138781
ZHLZ.comp34792_c0_seq1	ZHLZ.comp34792_c0_seq1:1-2500	+	32.8641	2.69998	-3.60549	2.04822e-08	1.00603e-06
ZHLZ.comp26984_c0_seq1	ZHLZ.comp26984_c0_seq1:1-831	+	148.708	12.3476	-3.59018	1.02626e-32	1.95054e-30
ZHLZ.comp47638_c0_seq1	ZHLZ.comp47638_c0_seq1:1-854	+	2630.16	219.745	-3.58125	0	0
ZHLZ.comp56126_c0_seq1	ZHLZ.comp56126_c0_seq1:1-3095	+	1145.15	96.6045	-3.5673	1.1311e-238	1.295e-235
ZHLZ.comp36222_c0_seq1	ZHLZ.comp36222_c0_seq1:1-352	+	20.2811	1.73742	-3.54512	1.18913e-05	0.000392453
ZHLZ.comp59921_c0_seq1	ZHLZ.comp59921_c0_seq1:1-928	+	148.952	12.7899	-3.54177	1.79333e-32	3.38173e-30
ZHLZ.comp45273_c0_seq1	ZHLZ.comp45273_c0_seq1:1-1205	+	14.326	1.25942	-3.5078	0.000245397	0.00624348
ZHLZ.comp58656_c1_seq46	ZHLZ.comp58656_c1_seq46:1-324	+	103.951	9.15821	-3.50469	5.34511e-23	7.40706e-21
ZHLZ.comp78316_c0_seq1	ZHLZ.comp78316_c0_seq1:1-484	+	102.376	9.07906	-3.49519	1.23941e-22	1.68833e-20
ZHLZ.comp48982_c1_seq1	ZHLZ.comp48982_c1_seq1:1-329	+	102.371	9.08787	-3.49372	1.26074e-22	1.71254e-20
ZHLZ.comp59273_c1_seq1	ZHLZ.comp59273_c1_seq1:1-1880	+	51.3895	4.56631	-3.49237	4.08274e-12	2.94779e-10
ZHLZ.comp58834_c3_seq1	ZHLZ.comp58834_c3_seq1:1-725	+	321.446	29.0868	-3.46614	5.00398e-67	1.82289e-64
ZHLZ.comp54462_c0_seq1	ZHLZ.comp54462_c0_seq1:1-533	+	250.658	22.6933	-3.46538	1.17176e-52	3.41485e-50
ZHLZ.comp49909_c2_seq1	ZHLZ.comp49909_c2_seq1:1-562	+	11.0209	1.0076	-3.45125	0.00138689	0.0287085
ZHLZ.comp27224_c0_seq1	ZHLZ.comp27224_c0_seq1:1-1645	+	365.117	33.9143	-3.42839	2.75183e-75	1.06713e-72
ZHLZ.comp52725_c0_seq1	ZHLZ.comp52725_c0_seq1:1-2311	+	10.7527	1.00954	-3.41293	0.00165997	0.0334121
ZHLZ.comp60670_c0_seq1	ZHLZ.comp60670_c0_seq1:1-213	+	14.7144	1.38245	-3.41193	0.000234322	0.0059998
ZHLZ.comp59693_c0_seq1	ZHLZ.comp59693_c0_seq1:1-672	+	291.645	27.572	-3.40294	3.51304e-60	1.16502e-57
ZHLZ.comp59542_c0_seq1	ZHLZ.comp59542_c0_seq1:1-1682	+	1010.03	96.1112	-3.39355	2.57676e-203	2.58137e-200
ZHLZ.comp58292_c1_seq1	ZHLZ.comp58292_c1_seq1:1-1259	+	46.074	4.42582	-3.37994	8.77309e-11	5.50017e-09
ZHLZ.comp54462_c1_seq2	ZHLZ.comp54462_c1_seq2:1-966	+	55.1821	5.32271	-3.37397	1.30082e-12	9.83509e-11
ZHLZ.comp50193_c0_seq3	ZHLZ.comp50193_c0_seq3:1-562	+	49.9259	4.83648	-3.36776	1.54986e-11	1.05412e-09
ZHLZ.comp57214_c2_seq1	ZHLZ.comp57214_c2_seq1:1-742	+	105.264	10.257	-3.35933	1.3446e-22	1.8213e-20
ZHLZ.comp43564_c1_seq1	ZHLZ.comp43564_c1_seq1:1-691	+	104.249	10.1617	-3.35882	2.15499e-22	2.86257e-20
ZHLZ.comp56143_c0_seq1	ZHLZ.comp56143_c0_seq1:1-446	+	75.8503	7.46564	-3.34482	1.13465e-16	1.19128e-14
ZHLZ.comp26881_c0_seq1	ZHLZ.comp26881_c0_seq1:1-1512	+	158.163	15.5799	-3.34365	5.14869e-33	9.94298e-31
ZHLZ.comp50520_c0_seq2	ZHLZ.comp50520_c0_seq2:1-1020	+	420.256	42.1705	-3.31696	2.83629e-84	1.26283e-81
ZHLZ.comp54413_c1_seq1	ZHLZ.comp54413_c1_seq1:1-849	+	22.2669	2.24107	-3.31264	7.65387e-06	0.000262139
ZHLZ.comp32521_c0_seq1	ZHLZ.comp32521_c0_seq1:1-1955	+	138.343	14.0771	-3.29683	8.68391e-29	1.44991e-26
ZHLZ.comp54462_c1_seq1	ZHLZ.comp54462_c1_seq1:1-1622	+	380.922	39.4784	-3.27036	9.8355e-76	3.84512e-73
ZHLZ.comp52932_c0_seq1	ZHLZ.comp52932_c0_seq1:1-1423	+	17.9522	1.86237	-3.26895	6.42028e-05	0.00186204
ZHLZ.comp25737_c0_seq1	ZHLZ.comp25737_c0_seq1:1-2024	+	14.7477	1.54438	-3.25539	0.000298543	0.00744979
ZHLZ.comp48308_c0_seq1	ZHLZ.comp48308_c0_seq1:1-1604	+	118.789	12.6246	-3.23409	1.34863e-24	1.93583e-22
ZHLZ.comp65452_c0_seq1	ZHLZ.comp65452_c0_seq1:1-1401	+	27.6619	2.94251	-3.23278	7.84304e-07	3.15072e-05
ZHLZ.comp56872_c1_seq1	ZHLZ.comp56872_c1_seq1:1-731	+	19.7022	2.10705	-3.22506	3.12139e-05	0.00095359
ZHLZ.comp55786_c0_seq1	ZHLZ.comp55786_c0_seq1:1-1848	+	18.3328	1.96111	-3.22468	5.89678e-05	0.00173003
ZHLZ.comp43564_c2_seq1	ZHLZ.comp43564_c2_seq1:1-1005	+	167.414	18.2108	-3.20055	1.02893e-33	2.0445e-31
ZHLZ.comp54413_c0_seq1	ZHLZ.comp54413_c0_seq1:1-381	+	23.1117	2.55639	-3.17644	7.37891e-06	0.000253989
ZHLZ.comp48984_c0_seq1	ZHLZ.comp48984_c0_seq1:1-1548	+	35.753	3.96536	-3.17254	2.5135e-08	1.22085e-06
ZHLZ.comp58543_c3_seq1	ZHLZ.comp58543_c3_seq1:1-1403	+	455.416	50.6778	-3.16776	6.36738e-88	3.06182e-85
ZHLZ.comp35354_c0_seq1	ZHLZ.comp35354_c0_seq1:1-2764	+	128.971	14.4395	-3.15895	4.33485e-26	6.68095e-24
ZHLZ.comp58816_c1_seq34	ZHLZ.comp58816_c1_seq34:1-1204	+	35.2457	3.95073	-3.15726	3.35952e-08	1.61224e-06
ZHLZ.comp198199_c0_seq1	ZHLZ.comp198199_c0_seq1:1-241	+	49.9553	5.63921	-3.14707	5.21188e-11	3.36401e-09
ZHLZ.comp46152_c0_seq1	ZHLZ.comp46152_c0_seq1:1-1675	+	717.111	81.4889	-3.13752	2.89533e-136	2.01775e-133
ZHLZ.comp32113_c0_seq1	ZHLZ.comp32113_c0_seq1:1-318	+	24.3269	2.77793	-3.13047	4.85543e-06	0.000172563
ZHLZ.comp51146_c0_seq1	ZHLZ.comp51146_c0_seq1:1-1062	+	28.7391	3.28458	-3.12923	6.78649e-07	2.75854e-05
ZHLZ.comp34744_c0_seq1	ZHLZ.comp34744_c0_seq1:1-665	+	100.433	11.6149	-3.11218	1.95444e-20	2.37927e-18
ZHLZ.comp59405_c3_seq1	ZHLZ.comp59405_c3_seq1:1-1960	+	235.101	28.4869	-3.04491	8.45653e-45	2.08534e-42
ZHLZ.comp47873_c1_seq1	ZHLZ.comp47873_c1_seq1:1-816	+	1953.65	238.472	-3.03428	0	0
ZHLZ.comp31528_c0_seq1	ZHLZ.comp31528_c0_seq1:1-363	+	23.5039	2.87035	-3.0336	9.29828e-06	0.000312233
ZHLZ.comp27190_c0_seq1	ZHLZ.comp27190_c0_seq1:1-1159	+	277.739	33.9469	-3.03238	2.02013e-52	5.8518e-50
ZHLZ.comp30119_c0_seq1	ZHLZ.comp30119_c0_seq1:1-1151	+	15.7113	1.92857	-3.0262	0.000294136	0.00736274
ZHLZ.comp58731_c0_seq1	ZHLZ.comp58731_c0_seq1:1-1837	+	19.9456	2.46607	-3.01578	4.6401e-05	0.00137986
ZHLZ.comp50742_c0_seq1	ZHLZ.comp50742_c0_seq1:1-1284	+	21.523	2.66377	-3.01434	2.33528e-05	0.000731082
ZHLZ.comp27339_c0_seq1	ZHLZ.comp27339_c0_seq1:1-1914	+	175.161	21.7633	-3.00871	1.75363e-33	3.44183e-31
ZHLZ.comp52638_c2_seq6	ZHLZ.comp52638_c2_seq6:1-1554	+	16.5349	2.08434	-2.98785	0.000221367	0.00570148
ZHLZ.comp53658_c0_seq1	ZHLZ.comp53658_c0_seq1:1-1020	+	29.9469	3.81955	-2.97093	7.12753e-07	2.8874e-05
ZHLZ.comp48982_c2_seq1	ZHLZ.comp48982_c2_seq1:1-483	+	48.7704	6.28408	-2.95623	2.73698e-10	1.63086e-08
ZHLZ.comp27356_c0_seq1	ZHLZ.comp27356_c0_seq1:1-273	+	11.5716	1.49346	-2.95386	0.00211267	0.0409968
ZHLZ.comp59151_c1_seq1	ZHLZ.comp59151_c1_seq1:1-1254	+	12.1397	1.57147	-2.94955	0.00165291	0.0333396
ZHLZ.comp37567_c0_seq1	ZHLZ.comp37567_c0_seq1:1-446	+	21.8627	2.89484	-2.91692	2.65436e-05	0.000821879
ZHLZ.comp55155_c1_seq2	ZHLZ.comp55155_c1_seq2:1-3535	+	216.059	28.6612	-2.91425	8.48118e-40	1.94203e-37
ZHLZ.comp27061_c1_seq1	ZHLZ.comp27061_c1_seq1:1-1024	+	982.564	130.95	-2.90754	4.03419e-174	3.28793e-171
ZHLZ.comp52395_c0_seq1	ZHLZ.comp52395_c0_seq1:1-1526	+	52.3243	6.99118	-2.90387	8.79801e-11	5.50861e-09
ZHLZ.comp44144_c0_seq1	ZHLZ.comp44144_c0_seq1:1-2234	+	105.989	14.2556	-2.89431	3.03329e-20	3.65561e-18
CL219Contig1	CL219Contig1:1-1147	+	85.6834	11.5328	-2.89327	1.16654e-16	1.21944e-14
ZHLZ.comp27680_c0_seq1	ZHLZ.comp27680_c0_seq1:1-1162	+	102.216	13.7815	-2.89082	1.46692e-19	1.72888e-17
ZHLZ.comp54254_c0_seq1	ZHLZ.comp54254_c0_seq1:1-2585	+	25.0669	3.38229	-2.88971	7.48578e-06	0.000257115
ZHLZ.comp59384_c0_seq17	ZHLZ.comp59384_c0_seq17:1-345	+	16.5108	2.23226	-2.88683	0.000279355	0.00703303
ZHLZ.comp58513_c0_seq1	ZHLZ.comp58513_c0_seq1:1-2083	+	471.133	63.7333	-2.88602	6.26259e-84	2.73766e-81
ZHLZ.comp60071_c0_seq1	ZHLZ.comp60071_c0_seq1:1-2352	+	183.206	25.0199	-2.87232	1.40101e-33	2.77238e-31
ZHLZ.comp48421_c0_seq1	ZHLZ.comp48421_c0_seq1:1-1690	+	1752.37	239.965	-2.86841	3.14178e-305	4.44341e-302
ZHLZ.comp49908_c0_seq1	ZHLZ.comp49908_c0_seq1:1-1153	+	101.806	14.0463	-2.85756	2.68479e-19	3.13351e-17
ZHLZ.comp59348_c10_seq1	ZHLZ.comp59348_c10_seq1:1-6955	+	102.155	14.1735	-2.84949	2.5992e-19	3.04842e-17
ZHLZ.comp37355_c0_seq1	ZHLZ.comp37355_c0_seq1:1-3103	+	1283.53	179.579	-2.83743	7.53861e-222	8.23867e-219
ZHLZ.comp37484_c0_seq1	ZHLZ.comp37484_c0_seq1:1-1776	+	28.4039	3.99196	-2.83092	2.32402e-06	8.68995e-05
ZHLZ.comp45717_c0_seq1	ZHLZ.comp45717_c0_seq1:1-1591	+	7860.8	1106.1	-2.82919	0	0
ZHLZ.comp48479_c0_seq1	ZHLZ.comp48479_c0_seq1:1-2165	+	91.7194	12.9523	-2.82402	2.30009e-17	2.4633e-15
ZHLZ.comp48020_c0_seq1	ZHLZ.comp48020_c0_seq1:1-1491	+	27.1934	3.87389	-2.8114	4.10001e-06	0.000147902
ZHLZ.comp43564_c0_seq1	ZHLZ.comp43564_c0_seq1:1-345	+	75.9932	10.833	-2.81044	1.37046e-14	1.22947e-12
ZHLZ.comp37256_c0_seq1	ZHLZ.comp37256_c0_seq1:1-1474	+	31.304	4.47177	-2.80743	7.85832e-07	3.14896e-05
ZHLZ.comp26763_c0_seq1	ZHLZ.comp26763_c0_seq1:1-1109	+	107.617	15.3797	-2.80681	5.35894e-20	6.39429e-18
ZHLZ.comp55008_c0_seq1	ZHLZ.comp55008_c0_seq1:1-1537	+	4409.72	638.866	-2.7871	0	0
ZHLZ.comp36081_c0_seq1	ZHLZ.comp36081_c0_seq1:1-2233	+	69.7776	10.1843	-2.77642	2.21746e-13	1.79509e-11
ZHLZ.comp46693_c0_seq1	ZHLZ.comp46693_c0_seq1:1-217	+	81.0425	11.8995	-2.76778	2.94567e-15	2.77192e-13
ZHLZ.comp47873_c0_seq1	ZHLZ.comp47873_c0_seq1:1-736	+	889.565	130.642	-2.76748	8.42923e-151	6.43378e-148
ZHLZ.comp56982_c0_seq1	ZHLZ.comp56982_c0_seq1:1-1248	+	53.1571	7.82253	-2.76456	1.67011e-10	1.01915e-08
ZHLZ.comp49399_c0_seq1	ZHLZ.comp49399_c0_seq1:1-901	+	66.8932	9.90503	-2.75563	8.30809e-13	6.39205e-11
ZHLZ.comp27061_c0_seq1	ZHLZ.comp27061_c0_seq1:1-539	+	497.258	74.172	-2.74505	1.7197e-84	7.72837e-82
ZHLZ.comp59477_c0_seq1	ZHLZ.comp59477_c0_seq1:1-1059	+	1435.29	214.809	-2.74022	7.53199e-240	8.83374e-237
ZHLZ.comp58440_c5_seq10	ZHLZ.comp58440_c5_seq10:1-909	+	12.1499	1.81904	-2.7397	0.00235645	0.0449294
ZHLZ.comp48940_c0_seq1	ZHLZ.comp48940_c0_seq1:1-566	+	60.0326	9.00431	-2.73706	1.40858e-11	9.6623e-10
ZHLZ.comp44095_c1_seq1	ZHLZ.comp44095_c1_seq1:1-452	+	314.672	48.6091	-2.69455	3.33906e-53	9.9728e-51
ZHLZ.comp49295_c1_seq1	ZHLZ.comp49295_c1_seq1:1-1116	+	34.793	5.37856	-2.69351	3.32512e-07	1.41122e-05
ZHLZ.comp50507_c0_seq1	ZHLZ.comp50507_c0_seq1:1-1781	+	80.6149	12.7053	-2.66562	1.07928e-14	9.75533e-13
ZHLZ.comp35333_c0_seq1	ZHLZ.comp35333_c0_seq1:1-2290	+	232.201	37.0129	-2.64927	4.34035e-39	9.84481e-37
ZHLZ.comp53180_c5_seq1	ZHLZ.comp53180_c5_seq1:1-1860	+	180.968	28.8616	-2.64851	7.87127e-31	1.38644e-28
ZHLZ.comp56872_c0_seq1	ZHLZ.comp56872_c0_seq1:1-2284	+	13.8312	2.21153	-2.64481	0.00142681	0.0294336
ZHLZ.comp57331_c1_seq1	ZHLZ.comp57331_c1_seq1:1-443	+	18.5295	3.0167	-2.61878	0.000239627	0.00611284
ZHLZ.comp58913_c0_seq1	ZHLZ.comp58913_c0_seq1:1-2523	+	1151.95	187.814	-2.6167	2.07733e-184	1.84982e-181
ZHLZ.comp56126_c0_seq2	ZHLZ.comp56126_c0_seq2:1-2899	+	21.1677	3.47693	-2.60598	8.9948e-05	0.00253086
ZHLZ.comp60397_c0_seq1	ZHLZ.comp60397_c0_seq1:1-888	+	146.922	24.2068	-2.60157	6.41062e-25	9.3982e-23
ZHLZ.comp59533_c0_seq1	ZHLZ.comp59533_c0_seq1:1-1153	+	482.969	80.3486	-2.58759	1.45706e-77	5.88776e-75
ZHLZ.comp53323_c0_seq1	ZHLZ.comp53323_c0_seq1:1-1851	+	278.282	46.3174	-2.58692	1.919e-45	4.88238e-43
ZHLZ.comp36142_c0_seq1	ZHLZ.comp36142_c0_seq1:1-292	+	29.8152	4.96457	-2.58631	3.65564e-06	0.00013307
ZHLZ.comp29449_c0_seq1	ZHLZ.comp29449_c0_seq1:1-311	+	20.9553	3.49595	-2.58356	0.000104659	0.00290066
ZHLZ.comp43564_c3_seq1	ZHLZ.comp43564_c3_seq1:1-317	+	90.4739	15.3626	-2.55808	1.05181e-15	1.02799e-13
ZHLZ.comp48114_c0_seq1	ZHLZ.comp48114_c0_seq1:1-1479	+	298.174	50.8457	-2.55196	6.38688e-48	1.73514e-45
ZHLZ.comp53237_c0_seq2	ZHLZ.comp53237_c0_seq2:1-256	+	14.4777	2.47744	-2.54691	0.00136855	0.0284145
ZHLZ.comp46322_c1_seq2	ZHLZ.comp46322_c1_seq2:1-504	+	16.4842	2.83135	-2.54152	0.000644583	0.0148091
ZHLZ.comp44788_c0_seq1	ZHLZ.comp44788_c0_seq1:1-1777	+	635.369	110.106	-2.5287	3.95007e-99	2.08729e-96
ZHLZ.comp54786_c1_seq1	ZHLZ.comp54786_c1_seq1:1-1310	+	74.2435	12.9853	-2.51539	5.89183e-13	4.57697e-11
ZHLZ.comp57667_c1_seq5	ZHLZ.comp57667_c1_seq5:1-2488	+	40.061	7.01011	-2.51469	1.22155e-07	5.42877e-06
ZHLZ.comp64075_c0_seq1	ZHLZ.comp64075_c0_seq1:1-2036	+	55.1245	9.74565	-2.49986	6.14597e-10	3.49332e-08
ZHLZ.comp59648_c0_seq1	ZHLZ.comp59648_c0_seq1:1-987	+	543.885	96.4324	-2.49571	5.30836e-84	2.34181e-81
ZHLZ.comp35504_c0_seq1	ZHLZ.comp35504_c0_seq1:1-731	+	242.415	43.2566	-2.48649	2.73933e-38	6.12668e-36
ZHLZ.comp46919_c0_seq1	ZHLZ.comp46919_c0_seq1:1-1258	+	62.9572	11.2894	-2.4794	4.60185e-11	2.9863e-09
ZHLZ.comp56266_c0_seq1	ZHLZ.comp56266_c0_seq1:1-754	+	58.3592	10.5744	-2.46438	2.64758e-10	1.57955e-08
ZHLZ.comp35603_c0_seq1	ZHLZ.comp35603_c0_seq1:1-1792	+	757.226	137.22	-2.46423	1.05848e-114	6.20709e-112
ZHLZ.comp26919_c0_seq1	ZHLZ.comp26919_c0_seq1:1-811	+	515.002	93.5639	-2.46055	1.71533e-78	6.99013e-76
ZHLZ.comp59504_c0_seq1	ZHLZ.comp59504_c0_seq1:1-1274	+	3010.7	548.154	-2.45745	0	0
ZHLZ.comp56779_c0_seq1	ZHLZ.comp56779_c0_seq1:1-1780	+	99.4139	18.1334	-2.4548	1.88064e-16	1.94479e-14
ZHLZ.comp55155_c0_seq1	ZHLZ.comp55155_c0_seq1:1-1122	+	142.795	26.0626	-2.45389	6.13642e-23	8.4792e-21
ZHLZ.comp66787_c0_seq1	ZHLZ.comp66787_c0_seq1:1-413	+	32.3428	5.92322	-2.44899	2.75953e-06	0.000102388
ZHLZ.comp27781_c0_seq1	ZHLZ.comp27781_c0_seq1:1-2072	+	268.445	49.259	-2.44617	1.59132e-41	3.76946e-39
ZHLZ.comp58406_c1_seq1	ZHLZ.comp58406_c1_seq1:1-1458	+	65.9565	12.1954	-2.43518	2.47862e-11	1.65308e-09
ZHLZ.comp35609_c0_seq1	ZHLZ.comp35609_c0_seq1:1-1107	+	1053.33	195.489	-2.4298	1.72725e-156	1.36158e-153
ZHLZ.comp58406_c3_seq2	ZHLZ.comp58406_c3_seq2:1-483	+	71.9968	13.3654	-2.42943	3.288e-12	2.40649e-10
ZHLZ.comp55119_c1_seq1	ZHLZ.comp55119_c1_seq1:1-270	+	17.5042	3.27179	-2.41955	0.000610991	0.0141591
ZHLZ.comp35841_c0_seq1	ZHLZ.comp35841_c0_seq1:1-1360	+	15.4368	2.89797	-2.41326	0.00131127	0.0273909
ZHLZ.comp55662_c0_seq1	ZHLZ.comp55662_c0_seq1:1-1678	+	235.981	44.6537	-2.40182	4.90365e-36	1.04799e-33
ZHLZ.comp49750_c0_seq1	ZHLZ.comp49750_c0_seq1:1-305	+	20.3889	3.86178	-2.40045	0.000230824	0.00591967
ZHLZ.comp27908_c0_seq1	ZHLZ.comp27908_c0_seq1:1-2929	+	41.1545	7.8029	-2.39897	1.69179e-07	7.40905e-06
ZHLZ.comp46322_c0_seq1	ZHLZ.comp46322_c0_seq1:1-599	+	18.5624	3.55456	-2.38464	0.000462867	0.0110623
ZHLZ.comp59486_c0_seq1	ZHLZ.comp59486_c0_seq1:1-662	+	215.829	42.4618	-2.34565	2.60603e-32	4.81976e-30
ZHLZ.comp49750_c1_seq1	ZHLZ.comp49750_c1_seq1:1-959	+	38.4918	7.60539	-2.33946	6.03621e-07	2.46189e-05
ZHLZ.comp51672_c0_seq1	ZHLZ.comp51672_c0_seq1:1-850	+	14.076	2.79804	-2.33075	0.00260022	0.049033
ZHLZ.comp59672_c0_seq1	ZHLZ.comp59672_c0_seq1:1-1393	+	125.122	24.9598	-2.32566	3.01852e-19	3.50601e-17
ZHLZ.comp55407_c0_seq1	ZHLZ.comp55407_c0_seq1:1-1238	+	60.1969	12.1305	-2.31105	5.69043e-10	3.25363e-08
ZHLZ.comp54956_c0_seq1	ZHLZ.comp54956_c0_seq1:1-561	+	91.96	18.5325	-2.31095	1.83799e-14	1.63973e-12
ZHLZ.comp57331_c0_seq1	ZHLZ.comp57331_c0_seq1:1-2274	+	121.648	24.643	-2.30346	1.41533e-18	1.61657e-16
ZHLZ.comp35569_c0_seq1	ZHLZ.comp35569_c0_seq1:1-971	+	883.362	179.037	-2.30275	3.13141e-124	1.98127e-121
ZHLZ.comp47873_c2_seq1	ZHLZ.comp47873_c2_seq1:1-548	+	299.582	60.7191	-2.30273	2.46799e-43	5.93379e-41
ZHLZ.comp35702_c0_seq1	ZHLZ.comp35702_c0_seq1:1-1946	+	613.028	124.743	-2.29699	1.47923e-86	6.97353e-84
ZHLZ.comp26508_c0_seq1	ZHLZ.comp26508_c0_seq1:1-245	+	14.5185	2.95848	-2.29496	0.00242537	0.0460974
ZHLZ.comp45063_c0_seq1	ZHLZ.comp45063_c0_seq1:1-1108	+	394.017	80.6272	-2.28892	4.48029e-56	1.4081e-53
ZHLZ.comp35892_c0_seq1	ZHLZ.comp35892_c0_seq1:1-1467	+	15.0569	3.08805	-2.28566	0.0020611	0.0401092
ZHLZ.comp58106_c0_seq5	ZHLZ.comp58106_c0_seq5:1-445	+	17.6077	3.61395	-2.28456	0.00086474	0.0191975
ZHLZ.comp42956_c0_seq1	ZHLZ.comp42956_c0_seq1:1-921	+	110.814	22.8476	-2.27803	7.18526e-17	7.56041e-15
ZHLZ.comp46634_c0_seq2	ZHLZ.comp46634_c0_seq2:1-1218	+	36.2497	7.47589	-2.27765	1.8266e-06	6.93789e-05
ZHLZ.comp54484_c0_seq2	ZHLZ.comp54484_c0_seq2:1-872	+	41.1056	8.49406	-2.27481	3.81895e-07	1.60663e-05
ZHLZ.comp63022_c0_seq1	ZHLZ.comp63022_c0_seq1:1-786	+	89.8771	18.5875	-2.27362	6.08003e-14	5.20221e-12
ZHLZ.comp35501_c0_seq1	ZHLZ.comp35501_c0_seq1:1-3639	+	119.758	24.9165	-2.26495	5.31248e-18	5.88608e-16
ZHLZ.comp45274_c0_seq1	ZHLZ.comp45274_c0_seq1:1-2319	+	177.822	37.0872	-2.26144	6.47344e-26	9.94511e-24
ZHLZ.comp58037_c1_seq1	ZHLZ.comp58037_c1_seq1:1-1308	+	855.486	179.077	-2.25616	1.02064e-117	6.05909e-115
ZHLZ.comp26928_c0_seq1	ZHLZ.comp26928_c0_seq1:1-658	+	331.193	69.3295	-2.25613	1.08395e-46	2.83276e-44
ZHLZ.comp26930_c0_seq1	ZHLZ.comp26930_c0_seq1:1-1392	+	1082.07	226.639	-2.25533	2.48435e-148	1.8666e-145
ZHLZ.comp57688_c1_seq3	ZHLZ.comp57688_c1_seq3:1-1120	+	53.7021	11.3052	-2.24799	8.13377e-09	4.14762e-07
ZHLZ.comp63123_c0_seq1	ZHLZ.comp63123_c0_seq1:1-1469	+	22.6223	4.77996	-2.24268	0.000186114	0.00488241
ZHLZ.comp27189_c0_seq1	ZHLZ.comp27189_c0_seq1:1-1724	+	326.123	69.1613	-2.23738	1.36203e-45	3.48374e-43
ZHLZ.comp55826_c1_seq2	ZHLZ.comp55826_c1_seq2:1-1720	+	15.5321	3.30544	-2.23234	0.00201104	0.0392464
ZHLZ.comp49364_c0_seq1	ZHLZ.comp49364_c0_seq1:1-929	+	19.68	4.1937	-2.23043	0.000510911	0.0120726
ZHLZ.comp59946_c0_seq1	ZHLZ.comp59946_c0_seq1:1-2318	+	148.828	31.7385	-2.22934	1.24875e-21	1.60554e-19
ZHLZ.comp43526_c0_seq1	ZHLZ.comp43526_c0_seq1:1-598	+	55.9051	11.9315	-2.2282	4.80939e-09	2.52748e-07
ZHLZ.comp28016_c0_seq1	ZHLZ.comp28016_c0_seq1:1-1078	+	28.5664	6.11447	-2.22402	2.91661e-05	0.000895583
ZHLZ.comp31111_c0_seq1	ZHLZ.comp31111_c0_seq1:1-1014	+	29.5844	6.34402	-2.22137	2.12961e-05	0.000669747
ZHLZ.comp54374_c0_seq1	ZHLZ.comp54374_c0_seq1:1-1563	+	57.5947	12.4196	-2.21332	3.23839e-09	1.7264e-07
ZHLZ.comp44679_c0_seq1	ZHLZ.comp44679_c0_seq1:1-1619	+	116.183	25.0572	-2.2131	4.22341e-17	4.46345e-15
ZHLZ.comp26895_c0_seq1	ZHLZ.comp26895_c0_seq1:1-1024	+	149.927	32.3394	-2.2129	1.30683e-21	1.67128e-19
ZHLZ.comp57145_c0_seq1	ZHLZ.comp57145_c0_seq1:1-1734	+	41.6152	8.98718	-2.21117	4.94141e-07	2.03785e-05
ZHLZ.comp58329_c1_seq1	ZHLZ.comp58329_c1_seq1:1-1518	+	248.122	53.598	-2.2108	1.18233e-34	2.40905e-32
ZHLZ.comp49131_c0_seq1	ZHLZ.comp49131_c0_seq1:1-2583	+	21.0224	4.55121	-2.20761	0.000355949	0.00875506
ZHLZ.comp53308_c0_seq1	ZHLZ.comp53308_c0_seq1:1-1931	+	208.811	45.3017	-2.20456	2.4309e-29	4.11593e-27
ZHLZ.comp51082_c0_seq1	ZHLZ.comp51082_c0_seq1:1-974	+	154.584	33.6042	-2.20168	4.10051e-22	5.38735e-20
ZHLZ.comp54891_c1_seq1	ZHLZ.comp54891_c1_seq1:1-1433	+	18.2262	3.96745	-2.19973	0.000906351	0.0199372
ZHLZ.comp35490_c0_seq1	ZHLZ.comp35490_c0_seq1:1-2394	+	290.586	63.7043	-2.1895	7.17045e-40	1.64975e-37
ZHLZ.comp60451_c0_seq1	ZHLZ.comp60451_c0_seq1:1-806	+	111.873	24.5899	-2.18572	2.58818e-16	2.63676e-14
ZHLZ.comp37656_c0_seq1	ZHLZ.comp37656_c0_seq1:1-765	+	400.657	88.3235	-2.1815	4.32141e-54	1.32356e-51
ZHLZ.comp35076_c0_seq1	ZHLZ.comp35076_c0_seq1:1-1605	+	44.34	9.80831	-2.17653	2.68546e-07	1.15401e-05
ZHLZ.comp59604_c0_seq1	ZHLZ.comp59604_c0_seq1:1-791	+	468.62	103.69	-2.17614	8.63741e-63	2.98805e-60
ZHLZ.comp27288_c0_seq1	ZHLZ.comp27288_c0_seq1:1-655	+	820.856	183.455	-2.1617	8.69707e-108	4.92009e-105
ZHLZ.comp35457_c0_seq1	ZHLZ.comp35457_c0_seq1:1-709	+	145.247	32.7782	-2.1477	2.46005e-20	2.97221e-18
ZHLZ.comp59774_c0_seq1	ZHLZ.comp59774_c0_seq1:1-1930	+	151.682	34.3636	-2.1421	4.15855e-21	5.19397e-19
ZHLZ.comp59915_c0_seq1	ZHLZ.comp59915_c0_seq1:1-2356	+	86.976	19.7474	-2.13895	9.78889e-13	7.44792e-11
ZHLZ.comp61061_c0_seq1	ZHLZ.comp61061_c0_seq1:1-899	+	35.8313	8.13818	-2.13844	4.69761e-06	0.000167574
ZHLZ.comp52763_c0_seq1	ZHLZ.comp52763_c0_seq1:1-1253	+	470.768	107.162	-2.13522	9.44614e-62	3.19878e-59
ZHLZ.comp59705_c0_seq1	ZHLZ.comp59705_c0_seq1:1-4798	+	636.247	144.908	-2.13445	8.84603e-83	3.83217e-80
ZHLZ.comp43720_c0_seq1	ZHLZ.comp43720_c0_seq1:1-820	+	49.4152	11.2702	-2.13244	7.99006e-08	3.6418e-06
ZHLZ.comp47111_c0_seq1	ZHLZ.comp47111_c0_seq1:1-1297	+	150.934	34.5264	-2.12815	7.2602e-21	8.99778e-19
ZHLZ.comp50634_c0_seq1	ZHLZ.comp50634_c0_seq1:1-347	+	59.8563	13.708	-2.12649	3.68526e-09	1.95165e-07
ZHLZ.comp56604_c0_seq1	ZHLZ.comp56604_c0_seq1:1-2130	+	25.4934	5.84881	-2.12391	0.000119954	0.00326805
ZHLZ.comp45488_c0_seq1	ZHLZ.comp45488_c0_seq1:1-1631	+	73.6625	16.9569	-2.11906	6.60084e-11	4.19852e-09
ZHLZ.comp59432_c0_seq1	ZHLZ.comp59432_c0_seq1:1-2274	+	872.421	201.029	-2.11762	8.37826e-112	4.79615e-109
ZHLZ.comp53543_c0_seq1	ZHLZ.comp53543_c0_seq1:1-2855	+	252.848	58.5193	-2.11129	1.47987e-33	2.91643e-31
ZHLZ.comp35645_c0_seq4	ZHLZ.comp35645_c0_seq4:1-825	+	26.1709	6.06768	-2.10875	0.00010409	0.00289156
ZHLZ.comp26828_c0_seq1	ZHLZ.comp26828_c0_seq1:1-1248	+	77.314	17.9682	-2.10528	2.663e-11	1.76625e-09
ZHLZ.comp48084_c0_seq1	ZHLZ.comp48084_c0_seq1:1-1654	+	783.8	182.754	-2.10058	1.02284e-99	5.46493e-97
ZHLZ.comp43545_c0_seq1	ZHLZ.comp43545_c0_seq1:1-641	+	161.587	37.7396	-2.09816	6.87473e-22	8.91047e-20
ZHLZ.comp45723_c1_seq1	ZHLZ.comp45723_c1_seq1:1-1488	+	42.4938	10.0011	-2.08709	8.85205e-07	3.52076e-05
ZHLZ.comp36142_c1_seq1	ZHLZ.comp36142_c1_seq1:1-323	+	29.7261	7.01264	-2.0837	4.00152e-05	0.00120411
ZHLZ.comp37090_c0_seq1	ZHLZ.comp37090_c0_seq1:1-1231	+	33.1996	7.85695	-2.07912	1.45648e-05	0.000471942
ZHLZ.comp60785_c0_seq1	ZHLZ.comp60785_c0_seq1:1-859	+	26.8725	6.38126	-2.07422	9.82545e-05	0.0027469
ZHLZ.comp53305_c0_seq1	ZHLZ.comp53305_c0_seq1:1-1998	+	248.483	59.0532	-2.07306	2.4006e-32	4.47424e-30
ZHLZ.comp60274_c0_seq1	ZHLZ.comp60274_c0_seq1:1-1203	+	31.0775	7.41848	-2.06667	2.92024e-05	0.000896124
ZHLZ.comp45792_c0_seq1	ZHLZ.comp45792_c0_seq1:1-448	+	91.1137	21.7913	-2.06392	8.60823e-13	6.61238e-11
ZHLZ.comp53660_c0_seq2	ZHLZ.comp53660_c0_seq2:1-1671	+	22.4182	5.36788	-2.06225	0.000392038	0.00954509
ZHLZ.comp44095_c0_seq1	ZHLZ.comp44095_c0_seq1:1-728	+	368.504	88.6743	-2.05509	1.11492e-46	2.89796e-44
ZHLZ.comp53545_c0_seq1	ZHLZ.comp53545_c0_seq1:1-1511	+	21.0058	5.06683	-2.05163	0.000622801	0.0144119
ZHLZ.comp52512_c0_seq1	ZHLZ.comp52512_c0_seq1:1-1525	+	20.1116	4.85693	-2.04991	0.000819236	0.0183568
ZHLZ.comp55155_c2_seq1	ZHLZ.comp55155_c2_seq1:1-1253	+	1513.53	366.101	-2.0476	3.05013e-185	2.82055e-182
ZHLZ.comp46693_c1_seq2	ZHLZ.comp46693_c1_seq2:1-1276	+	84.8382	20.8047	-2.0278	8.55261e-12	6.01259e-10
ZHLZ.comp53812_c0_seq1	ZHLZ.comp53812_c0_seq1:1-1312	+	285.942	70.4213	-2.02164	6.13949e-36	1.3063e-33
ZHLZ.comp51256_c2_seq2	ZHLZ.comp51256_c2_seq2:1-584	+	39.1857	9.65764	-2.02058	3.63488e-06	0.000132515
ZHLZ.comp46485_c0_seq1	ZHLZ.comp46485_c0_seq1:1-2325	+	34.2572	8.49528	-2.01167	1.56846e-05	0.000505164
ZHLZ.comp35075_c0_seq1	ZHLZ.comp35075_c0_seq1:1-883	+	29.4944	7.36216	-2.00224	6.43721e-05	0.00186582
ZHLZ.comp60174_c0_seq1	ZHLZ.comp60174_c0_seq1:1-1090	+	41.6932	10.4319	-1.99881	2.07048e-06	7.80871e-05
ZHLZ.comp48488_c0_seq1	ZHLZ.comp48488_c0_seq1:1-818	+	26.6077	6.67341	-1.99535	0.000151997	0.00404702
ZHLZ.comp55790_c0_seq1	ZHLZ.comp55790_c0_seq1:1-804	+	555.838	139.511	-1.99429	3.91842e-67	1.44939e-64
ZHLZ.comp56959_c0_seq20	ZHLZ.comp56959_c0_seq20:1-940	+	75.867	19.1327	-1.98743	1.76002e-10	1.0713e-08
ZHLZ.comp35493_c0_seq1	ZHLZ.comp35493_c0_seq1:1-1053	+	190.302	48.0551	-1.98553	5.48537e-24	7.75792e-22
ZHLZ.comp26845_c0_seq1	ZHLZ.comp26845_c0_seq1:1-747	+	29.17	7.36835	-1.98507	7.69349e-05	0.00220208
ZHLZ.comp57839_c0_seq7	ZHLZ.comp57839_c0_seq7:1-1254	+	54.688	13.8181	-1.98467	6.19755e-08	2.88216e-06
ZHLZ.comp27372_c0_seq1	ZHLZ.comp27372_c0_seq1:1-1844	+	124.102	31.5196	-1.97721	4.08357e-16	4.09089e-14
ZHLZ.comp57947_c1_seq1	ZHLZ.comp57947_c1_seq1:1-3105	+	102.862	26.1743	-1.97449	1.35171e-13	1.12649e-11
ZHLZ.comp58784_c1_seq19	ZHLZ.comp58784_c1_seq19:1-1301	+	180.297	46.1026	-1.96746	1.40272e-22	1.88939e-20
ZHLZ.comp60309_c0_seq1	ZHLZ.comp60309_c0_seq1:1-1285	+	78.2238	20.0068	-1.96712	1.1987e-10	7.41837e-09
ZHLZ.comp50619_c1_seq1	ZHLZ.comp50619_c1_seq1:1-898	+	54.6517	13.9991	-1.96493	7.49608e-08	3.43619e-06
ZHLZ.comp35476_c0_seq1	ZHLZ.comp35476_c0_seq1:1-1248	+	17.5197	4.50113	-1.96062	0.00235498	0.0449193
ZHLZ.comp45005_c0_seq1	ZHLZ.comp45005_c0_seq1:1-1155	+	22.0532	5.66761	-1.96018	0.000645337	0.0148193
ZHLZ.comp60197_c0_seq1	ZHLZ.comp60197_c0_seq1:1-869	+	141.375	36.4134	-1.95699	6.1148e-18	6.74395e-16
ZHLZ.comp56133_c0_seq1	ZHLZ.comp56133_c0_seq1:1-878	+	89.4686	23.0894	-1.95415	6.91194e-12	4.88776e-10
ZHLZ.comp49048_c0_seq1	ZHLZ.comp49048_c0_seq1:1-1927	+	209.619	54.3291	-1.94797	1.06739e-25	1.62426e-23
ZHLZ.comp35554_c0_seq1	ZHLZ.comp35554_c0_seq1:1-1058	+	531.132	137.789	-1.94661	1.92276e-62	6.60412e-60
ZHLZ.comp32191_c0_seq1	ZHLZ.comp32191_c0_seq1:1-1040	+	43.5302	11.3036	-1.94523	1.8298e-06	6.94457e-05
ZHLZ.comp56955_c0_seq1	ZHLZ.comp56955_c0_seq1:1-1500	+	86.7122	22.5451	-1.94342	1.69026e-11	1.14799e-09
ZHLZ.comp53194_c0_seq2	ZHLZ.comp53194_c0_seq2:1-993	+	142.458	37.1811	-1.9379	7.16556e-18	7.86673e-16
ZHLZ.comp66504_c0_seq1	ZHLZ.comp66504_c0_seq1:1-1259	+	105.445	27.5264	-1.9376	1.27598e-13	1.06522e-11
ZHLZ.comp48943_c0_seq1	ZHLZ.comp48943_c0_seq1:1-1657	+	243.76	63.7012	-1.93607	2.07678e-29	3.54128e-27
ZHLZ.comp51672_c0_seq2	ZHLZ.comp51672_c0_seq2:1-630	+	21.5973	5.64473	-1.93587	0.000805174	0.018067
ZHLZ.comp59311_c1_seq1	ZHLZ.comp59311_c1_seq1:1-332	+	1183.33	309.675	-1.93403	8.54914e-136	5.87277e-133
ZHLZ.comp50376_c0_seq1	ZHLZ.comp50376_c0_seq1:1-1392	+	52.8045	13.8476	-1.93102	1.67806e-07	7.35563e-06
ZHLZ.comp51868_c0_seq1	ZHLZ.comp51868_c0_seq1:1-1437	+	145.836	38.3504	-1.92703	3.81739e-18	4.27886e-16
ZHLZ.comp40215_c0_seq1	ZHLZ.comp40215_c0_seq1:1-264	+	27.9837	7.37868	-1.92315	0.000145163	0.00389092
ZHLZ.comp58329_c1_seq3	ZHLZ.comp58329_c1_seq3:1-497	+	108.607	28.6668	-1.92166	7.3574e-14	6.23964e-12
ZHLZ.comp55631_c0_seq1	ZHLZ.comp55631_c0_seq1:1-1516	+	45.3187	11.9978	-1.91734	1.39345e-06	5.39933e-05
ZHLZ.comp46818_c0_seq1	ZHLZ.comp46818_c0_seq1:1-1750	+	143.561	38.0405	-1.91606	8.98722e-18	9.82181e-16
ZHLZ.comp53033_c0_seq1	ZHLZ.comp53033_c0_seq1:1-1172	+	252.098	66.9089	-1.91371	5.89057e-30	1.01525e-27
ZHLZ.comp26825_c0_seq1	ZHLZ.comp26825_c0_seq1:1-1563	+	122.462	32.5198	-1.91294	2.3316e-15	2.20704e-13
ZHLZ.comp35025_c0_seq1	ZHLZ.comp35025_c0_seq1:1-1802	+	45.7734	12.1676	-1.91146	1.29162e-06	5.0372e-05
ZHLZ.comp59942_c0_seq1	ZHLZ.comp59942_c0_seq1:1-1988	+	99.3476	26.4905	-1.90701	1.06364e-12	8.06719e-11
ZHLZ.comp50057_c0_seq1	ZHLZ.comp50057_c0_seq1:1-1384	+	1768.12	472.214	-1.9047	2.59975e-198	2.50023e-195
ZHLZ.comp29452_c0_seq1	ZHLZ.comp29452_c0_seq1:1-265	+	22.0585	5.89777	-1.90309	0.00080344	0.0180365
ZHLZ.comp50560_c0_seq1	ZHLZ.comp50560_c0_seq1:1-1418	+	157.158	42.1548	-1.89845	4.13689e-19	4.78189e-17
ZHLZ.comp34871_c0_seq1	ZHLZ.comp34871_c0_seq1:1-1393	+	48.3739	12.9759	-1.89839	7.20089e-07	2.91466e-05
ZHLZ.comp59295_c0_seq2	ZHLZ.comp59295_c0_seq2:1-9755	+	18.8311	5.06654	-1.89404	0.00201701	0.039331
ZHLZ.comp46905_c0_seq1	ZHLZ.comp46905_c0_seq1:1-1098	+	213.336	57.4729	-1.89217	2.83155e-25	4.20241e-23
ZHLZ.comp58329_c1_seq2	ZHLZ.comp58329_c1_seq2:1-599	+	91.6907	24.8063	-1.88607	1.07568e-11	7.5073e-10
ZHLZ.comp59688_c0_seq1	ZHLZ.comp59688_c0_seq1:1-2231	+	408.337	110.523	-1.88541	1.22145e-46	3.15777e-44
ZHLZ.comp50068_c0_seq1	ZHLZ.comp50068_c0_seq1:1-880	+	41.1559	11.1452	-1.88468	5.34081e-06	0.00018856
ZHLZ.comp26968_c0_seq1	ZHLZ.comp26968_c0_seq1:1-2004	+	303.545	82.2167	-1.88441	4.32106e-35	8.8796e-33
ZHLZ.comp45027_c0_seq1	ZHLZ.comp45027_c0_seq1:1-1188	+	582.015	158.556	-1.87606	2.48907e-65	8.99922e-63
ZHLZ.comp53726_c0_seq1	ZHLZ.comp53726_c0_seq1:1-1295	+	271.198	73.882	-1.87605	2.27939e-31	4.10512e-29
ZHLZ.comp26978_c0_seq1	ZHLZ.comp26978_c0_seq1:1-1208	+	225.394	61.8398	-1.86584	3.48149e-26	5.40036e-24
ZHLZ.comp36126_c0_seq1	ZHLZ.comp36126_c0_seq1:1-1156	+	75.3764	20.6914	-1.86508	9.38446e-10	5.25333e-08
ZHLZ.comp51320_c0_seq1	ZHLZ.comp51320_c0_seq1:1-955	+	30.3702	8.37251	-1.85892	0.000106002	0.0029328
ZHLZ.comp57847_c0_seq7	ZHLZ.comp57847_c0_seq7:1-2286	+	52.0992	14.3673	-1.85847	3.84505e-07	1.6162e-05
ZHLZ.comp55773_c0_seq1	ZHLZ.comp55773_c0_seq1:1-1058	+	28.5421	7.89996	-1.85317	0.000176296	0.00463751
ZHLZ.comp35837_c0_seq1	ZHLZ.comp35837_c0_seq1:1-1581	+	87.6033	24.2698	-1.85182	5.08965e-11	3.28953e-09
ZHLZ.comp57801_c1_seq1	ZHLZ.comp57801_c1_seq1:1-589	+	589.891	163.632	-1.84999	4.3307e-65	1.54256e-62
ZHLZ.comp60154_c0_seq1	ZHLZ.comp60154_c0_seq1:1-1506	+	119.946	33.3446	-1.84686	1.679e-14	1.50067e-12
ZHLZ.comp52147_c0_seq1	ZHLZ.comp52147_c0_seq1:1-1346	+	119.124	33.118	-1.84678	2.06462e-14	1.83511e-12
ZHLZ.comp36313_c0_seq1	ZHLZ.comp36313_c0_seq1:1-778	+	25.6737	7.16209	-1.84184	0.000394363	0.00959684
ZHLZ.comp59522_c0_seq1	ZHLZ.comp59522_c0_seq1:1-1537	+	340.182	94.995	-1.84038	4.78775e-38	1.06094e-35
ZHLZ.comp50648_c0_seq1	ZHLZ.comp50648_c0_seq1:1-4234	+	86.943	24.2825	-1.84015	7.12777e-11	4.49208e-09
ZHLZ.comp53318_c0_seq1	ZHLZ.comp53318_c0_seq1:1-1207	+	75.7567	21.2621	-1.83309	1.28161e-09	7.10814e-08
ZHLZ.comp59434_c0_seq1	ZHLZ.comp59434_c0_seq1:1-1340	+	307.793	86.8	-1.82619	2.84955e-34	5.7093e-32
ZHLZ.comp43299_c0_seq1	ZHLZ.comp43299_c0_seq1:1-1458	+	51.1819	14.5413	-1.81548	7.08226e-07	2.87148e-05
ZHLZ.comp60226_c0_seq1	ZHLZ.comp60226_c0_seq1:1-1944	+	65.8968	18.7708	-1.81172	1.9122e-08	9.4211e-07
ZHLZ.comp52407_c1_seq1	ZHLZ.comp52407_c1_seq1:1-1383	+	23.6694	6.74776	-1.81054	0.000760919	0.0172348
ZHLZ.comp51744_c0_seq1	ZHLZ.comp51744_c0_seq1:1-845	+	26.7878	7.63963	-1.81	0.000342434	0.00843126
ZHLZ.comp52461_c1_seq1	ZHLZ.comp52461_c1_seq1:1-1929	+	55.6676	15.8873	-1.80896	2.46584e-07	1.06248e-05
ZHLZ.comp86401_c0_seq1	ZHLZ.comp86401_c0_seq1:1-214	+	24.0608	6.87993	-1.80622	0.000700728	0.0160148
ZHLZ.comp45903_c0_seq1	ZHLZ.comp45903_c0_seq1:1-467	+	90.1232	25.852	-1.80162	5.78142e-11	3.71169e-09
ZHLZ.comp57955_c0_seq1	ZHLZ.comp57955_c0_seq1:1-3000	+	177.156	51.0097	-1.79618	4.94015e-20	5.90925e-18
ZHLZ.comp59454_c0_seq1	ZHLZ.comp59454_c0_seq1:1-1045	+	504.51	145.746	-1.79143	8.34363e-54	2.50757e-51
ZHLZ.comp54918_c0_seq1	ZHLZ.comp54918_c0_seq1:1-2162	+	77.396	22.3784	-1.79015	1.49408e-09	8.24847e-08
ZHLZ.comp52192_c1_seq1	ZHLZ.comp52192_c1_seq1:1-310	+	24.9547	7.23366	-1.78651	0.000607888	0.014094
ZHLZ.comp35452_c0_seq1	ZHLZ.comp35452_c0_seq1:1-1293	+	100.517	29.2201	-1.78241	6.40338e-12	4.54819e-10
ZHLZ.comp59807_c0_seq1	ZHLZ.comp59807_c0_seq1:1-2245	+	269.829	78.5061	-1.78117	2.25223e-29	3.82688e-27
ZHLZ.comp27966_c0_seq1	ZHLZ.comp27966_c0_seq1:1-1642	+	80.1072	23.3406	-1.77909	9.00539e-10	5.04701e-08
ZHLZ.comp52668_c0_seq1	ZHLZ.comp52668_c0_seq1:1-2076	+	180.148	52.5028	-1.77872	4.07819e-20	4.9026e-18
ZHLZ.comp49295_c0_seq1	ZHLZ.comp49295_c0_seq1:1-1093	+	62.0609	18.1124	-1.77671	7.14369e-08	3.27778e-06
ZHLZ.comp49827_c1_seq3	ZHLZ.comp49827_c1_seq3:1-731	+	62.8496	18.3748	-1.77418	6.06791e-08	2.82461e-06
ZHLZ.comp47344_c1_seq1	ZHLZ.comp47344_c1_seq1:1-864	+	19.6635	5.76757	-1.76948	0.00248838	0.0471831
ZHLZ.comp59475_c0_seq1	ZHLZ.comp59475_c0_seq1:1-962	+	259.346	76.1228	-1.76848	4.65542e-28	7.5885e-26
ZHLZ.comp46340_c0_seq1	ZHLZ.comp46340_c0_seq1:1-694	+	41.0751	12.0761	-1.76611	1.26271e-05	0.000414463
ZHLZ.comp51310_c0_seq1	ZHLZ.comp51310_c0_seq1:1-725	+	42.784	12.622	-1.76113	8.64896e-06	0.000291855
ZHLZ.comp57214_c2_seq2	ZHLZ.comp57214_c2_seq2:1-661	+	47.792	14.1182	-1.75921	2.62225e-06	9.75201e-05
ZHLZ.comp49114_c0_seq1	ZHLZ.comp49114_c0_seq1:1-1951	+	56.9014	16.8111	-1.75905	2.954e-07	1.26488e-05
ZHLZ.comp51896_c0_seq1	ZHLZ.comp51896_c0_seq1:1-1340	+	379.855	112.358	-1.75735	5.23043e-40	1.20919e-37
ZHLZ.comp55441_c1_seq1	ZHLZ.comp55441_c1_seq1:1-434	+	39.6615	11.7429	-1.75595	1.91059e-05	0.000605621
ZHLZ.comp61570_c0_seq1	ZHLZ.comp61570_c0_seq1:1-1068	+	24.7114	7.31698	-1.75586	0.000739864	0.0168054
ZHLZ.comp59640_c0_seq1	ZHLZ.comp59640_c0_seq1:1-1775	+	387.494	114.837	-1.75459	1.0617e-40	2.50259e-38
ZHLZ.comp44518_c0_seq1	ZHLZ.comp44518_c0_seq1:1-2091	+	247.578	73.4121	-1.75379	1.34984e-26	2.12119e-24
ZHLZ.comp26913_c0_seq1	ZHLZ.comp26913_c0_seq1:1-1926	+	273.606	81.1714	-1.75306	3.32684e-29	5.61315e-27
ZHLZ.comp57620_c1_seq1	ZHLZ.comp57620_c1_seq1:1-2731	+	139.355	41.5445	-1.74604	1.40275e-15	1.35993e-13
ZHLZ.comp59499_c0_seq1	ZHLZ.comp59499_c0_seq1:1-1101	+	1005.55	300.118	-1.74438	5.05005e-102	2.75951e-99
ZHLZ.comp59614_c0_seq1	ZHLZ.comp59614_c0_seq1:1-1522	+	748.357	223.547	-1.74315	2.47684e-76	9.76241e-74
ZHLZ.comp52407_c2_seq1	ZHLZ.comp52407_c2_seq1:1-518	+	28.1878	8.43941	-1.73986	0.000339528	0.00837259
ZHLZ.comp47685_c0_seq1	ZHLZ.comp47685_c0_seq1:1-1047	+	27.0601	8.11276	-1.7379	0.000451145	0.0108091
ZHLZ.comp50518_c0_seq1	ZHLZ.comp50518_c0_seq1:1-1160	+	29.8708	8.9627	-1.73673	0.000229307	0.00589021
ZHLZ.comp55439_c0_seq1	ZHLZ.comp55439_c0_seq1:1-1886	+	136.651	41.0141	-1.7363	3.28916e-15	3.07709e-13
ZHLZ.comp51273_c0_seq1	ZHLZ.comp51273_c0_seq1:1-1901	+	55.2053	16.5741	-1.73588	5.52289e-07	2.26213e-05
ZHLZ.comp51878_c0_seq1	ZHLZ.comp51878_c0_seq1:1-2327	+	30.0268	9.02335	-1.73452	0.00022342	0.0057482
ZHLZ.comp58587_c0_seq17	ZHLZ.comp58587_c0_seq17:1-374	+	27.5348	8.29723	-1.73055	0.000416595	0.0100817
ZHLZ.comp27066_c0_seq1	ZHLZ.comp27066_c0_seq1:1-1397	+	118.639	35.9625	-1.72201	2.80816e-13	2.25808e-11
ZHLZ.comp52228_c0_seq1	ZHLZ.comp52228_c0_seq1:1-2092	+	81.2224	24.6972	-1.71753	1.61196e-09	8.82833e-08
ZHLZ.comp35306_c0_seq1	ZHLZ.comp35306_c0_seq1:1-719	+	102.784	31.3142	-1.71473	1.20663e-11	8.37255e-10
ZHLZ.comp51878_c1_seq1	ZHLZ.comp51878_c1_seq1:1-718	+	25.013	7.63441	-1.71209	0.000834888	0.0186554
ZHLZ.comp44663_c0_seq1	ZHLZ.comp44663_c0_seq1:1-1659	+	42.7468	13.1345	-1.70246	1.34956e-05	0.000439966
ZHLZ.comp58480_c0_seq2	ZHLZ.comp58480_c0_seq2:1-315	+	144.903	44.7264	-1.69589	1.31612e-15	1.28111e-13
ZHLZ.comp49827_c1_seq2	ZHLZ.comp49827_c1_seq2:1-1414	+	56.8734	17.6049	-1.69178	5.74394e-07	2.34667e-05
ZHLZ.comp46426_c0_seq1	ZHLZ.comp46426_c0_seq1:1-658	+	32.3594	10.0173	-1.69169	0.000162547	0.00430173
ZHLZ.comp64410_c0_seq1	ZHLZ.comp64410_c0_seq1:1-1200	+	21.0603	6.53099	-1.68915	0.00237109	0.045155
ZHLZ.comp27000_c0_seq1	ZHLZ.comp27000_c0_seq1:1-1243	+	147.666	45.8119	-1.68854	8.51648e-16	8.40911e-14
ZHLZ.comp45268_c0_seq1	ZHLZ.comp45268_c0_seq1:1-868	+	27.2816	8.48102	-1.68562	0.000551104	0.0129333
ZHLZ.comp35719_c0_seq1	ZHLZ.comp35719_c0_seq1:1-742	+	118.841	36.9984	-1.6835	5.81877e-13	4.54223e-11
ZHLZ.comp36072_c0_seq1	ZHLZ.comp36072_c0_seq1:1-2276	+	105.257	32.8517	-1.67988	1.27888e-11	8.83569e-10
ZHLZ.comp35378_c0_seq1	ZHLZ.comp35378_c0_seq1:1-1134	+	71.8375	22.4511	-1.67795	2.27653e-08	1.11023e-06
ZHLZ.comp60495_c0_seq1	ZHLZ.comp60495_c0_seq1:1-1140	+	59.284	18.5379	-1.67716	3.85093e-07	1.61726e-05
ZHLZ.comp56883_c0_seq1	ZHLZ.comp56883_c0_seq1:1-1439	+	219.79	68.7868	-1.67592	1.51369e-22	2.0275e-20
ZHLZ.comp56140_c0_seq1	ZHLZ.comp56140_c0_seq1:1-2019	+	74.611	23.481	-1.66789	1.39116e-08	6.95378e-07
ZHLZ.comp26880_c0_seq1	ZHLZ.comp26880_c0_seq1:1-1155	+	92.1538	29.0048	-1.66775	2.86169e-10	1.70306e-08
ZHLZ.comp55212_c1_seq1	ZHLZ.comp55212_c1_seq1:1-1495	+	174.437	54.9226	-1.66723	4.14797e-18	4.63859e-16
ZHLZ.comp49553_c0_seq1	ZHLZ.comp49553_c0_seq1:1-362	+	100.735	31.7237	-1.66693	4.3657e-11	2.84842e-09
ZHLZ.comp35349_c0_seq1	ZHLZ.comp35349_c0_seq1:1-1310	+	155.759	49.0538	-1.66688	2.48737e-16	2.53944e-14
ZHLZ.comp50805_c0_seq1	ZHLZ.comp50805_c0_seq1:1-1077	+	117.166	36.9943	-1.66318	1.26489e-12	9.57853e-11
ZHLZ.comp49888_c0_seq1	ZHLZ.comp49888_c0_seq1:1-1258	+	118.44	37.4153	-1.66246	9.70791e-13	7.39801e-11
ZHLZ.comp56086_c0_seq1	ZHLZ.comp56086_c0_seq1:1-1956	+	79.1378	25.0248	-1.66101	5.59131e-09	2.91926e-07
ZHLZ.comp27111_c0_seq1	ZHLZ.comp27111_c0_seq1:1-933	+	157.938	50.0115	-1.65903	1.90412e-16	1.96484e-14
ZHLZ.comp49462_c0_seq1	ZHLZ.comp49462_c0_seq1:1-1340	+	149.321	47.4653	-1.65347	1.42764e-15	1.38127e-13
ZHLZ.comp60035_c0_seq1	ZHLZ.comp60035_c0_seq1:1-1526	+	55.3725	17.6041	-1.65326	1.1696e-06	4.5799e-05
ZHLZ.comp55132_c0_seq1	ZHLZ.comp55132_c0_seq1:1-7031	+	126.339	40.1697	-1.65312	2.10465e-13	1.70953e-11
ZHLZ.comp46348_c1_seq1	ZHLZ.comp46348_c1_seq1:1-1542	+	281.749	89.6486	-1.65206	5.92491e-28	9.59277e-26
ZHLZ.comp48016_c0_seq1	ZHLZ.comp48016_c0_seq1:1-1798	+	28.2639	8.99483	-1.65179	0.000519126	0.0122486
ZHLZ.comp26801_c0_seq1	ZHLZ.comp26801_c0_seq1:1-2287	+	23.0472	7.33899	-1.65094	0.0017302	0.0346661
ZHLZ.comp27096_c0_seq1	ZHLZ.comp27096_c0_seq1:1-1170	+	56.6584	18.1013	-1.6462	9.42574e-07	3.7335e-05
ZHLZ.comp45167_c0_seq1	ZHLZ.comp45167_c0_seq1:1-853	+	22.8331	7.30244	-1.64468	0.00186593	0.036924
ZHLZ.comp44749_c0_seq1	ZHLZ.comp44749_c0_seq1:1-1792	+	128.828	41.219	-1.64406	1.49402e-13	1.23439e-11
ZHLZ.comp45664_c1_seq1	ZHLZ.comp45664_c1_seq1:1-2455	+	217.669	69.7424	-1.64203	8.34476e-22	1.07867e-19
ZHLZ.comp52937_c1_seq1	ZHLZ.comp52937_c1_seq1:1-2530	+	89.0563	28.5866	-1.63938	8.737e-10	4.90803e-08
ZHLZ.comp54278_c0_seq2	ZHLZ.comp54278_c0_seq2:1-1742	+	27.1877	8.73787	-1.6376	0.000711705	0.0162348
ZHLZ.comp47898_c0_seq1	ZHLZ.comp47898_c0_seq1:1-415	+	239.933	77.777	-1.62522	1.41264e-23	1.96893e-21
ZHLZ.comp27714_c0_seq1	ZHLZ.comp27714_c0_seq1:1-1273	+	28.1181	9.14574	-1.62033	0.000628827	0.0145234
ZHLZ.comp60107_c0_seq1	ZHLZ.comp60107_c0_seq1:1-1116	+	109.037	35.5188	-1.61816	1.73318e-11	1.17383e-09
ZHLZ.comp52766_c0_seq2	ZHLZ.comp52766_c0_seq2:1-2101	+	54.5201	17.7778	-1.61671	1.99617e-06	7.55217e-05
ZHLZ.comp55601_c1_seq1	ZHLZ.comp55601_c1_seq1:1-1805	+	39.2892	12.8752	-1.60954	5.72578e-05	0.00168397
ZHLZ.comp44067_c0_seq1	ZHLZ.comp44067_c0_seq1:1-1249	+	108.42	35.6538	-1.6045	2.54208e-11	1.69071e-09
ZHLZ.comp45451_c0_seq2	ZHLZ.comp45451_c0_seq2:1-264	+	71.3255	23.5088	-1.60122	6.53979e-08	3.02668e-06
ZHLZ.comp44017_c0_seq1	ZHLZ.comp44017_c0_seq1:1-1292	+	42.0863	13.9026	-1.598	3.39643e-05	0.00103172
ZHLZ.comp53527_c0_seq1	ZHLZ.comp53527_c0_seq1:1-1254	+	90.4921	29.894	-1.59794	1.21585e-09	6.75901e-08
ZHLZ.comp51319_c0_seq1	ZHLZ.comp51319_c0_seq1:1-1045	+	72.1239	23.9514	-1.59037	6.32139e-08	2.93408e-06
ZHLZ.comp62774_c0_seq1	ZHLZ.comp62774_c0_seq1:1-1578	+	71.0608	23.6126	-1.5895	7.98251e-08	3.64181e-06
ZHLZ.comp27133_c1_seq1	ZHLZ.comp27133_c1_seq1:1-960	+	292.896	97.6581	-1.58458	1.49579e-27	2.39754e-25
ZHLZ.comp52871_c0_seq1	ZHLZ.comp52871_c0_seq1:1-2356	+	139.195	46.6669	-1.57664	7.85997e-14	6.65413e-12
ZHLZ.comp49883_c0_seq1	ZHLZ.comp49883_c0_seq1:1-1514	+	53.6755	18.0279	-1.57403	3.56703e-06	0.000130436
ZHLZ.comp35899_c1_seq1	ZHLZ.comp35899_c1_seq1:1-1383	+	43.202	14.5109	-1.57396	3.20685e-05	0.000977834
ZHLZ.comp59213_c1_seq1	ZHLZ.comp59213_c1_seq1:1-7139	+	24.5887	8.28743	-1.569	0.00174468	0.0348979
ZHLZ.comp59609_c0_seq1	ZHLZ.comp59609_c0_seq1:1-560	+	149.202	50.3172	-1.56814	1.2655e-14	1.13743e-12
ZHLZ.comp55548_c0_seq1	ZHLZ.comp55548_c0_seq1:1-801	+	61.4563	20.7845	-1.56405	7.84946e-07	3.14803e-05
ZHLZ.comp53936_c0_seq1	ZHLZ.comp53936_c0_seq1:1-2242	+	528.887	179.216	-1.56126	1.73488e-47	4.63464e-45
ZHLZ.comp51307_c1_seq1	ZHLZ.comp51307_c1_seq1:1-1693	+	55.1998	18.7174	-1.56028	2.96134e-06	0.00010937
ZHLZ.comp54484_c2_seq1	ZHLZ.comp54484_c2_seq1:1-1559	+	152.31	51.6654	-1.55974	8.38026e-15	7.63207e-13
ZHLZ.comp47898_c2_seq1	ZHLZ.comp47898_c2_seq1:1-252	+	153.491	52.2228	-1.5554	7.3993e-15	6.79013e-13
ZHLZ.comp35903_c0_seq1	ZHLZ.comp35903_c0_seq1:1-1000	+	66.0665	22.6055	-1.54725	3.68224e-07	1.55592e-05
ZHLZ.comp59481_c0_seq1	ZHLZ.comp59481_c0_seq1:1-1164	+	453.894	155.423	-1.54616	1.68278e-40	3.94723e-38
ZHLZ.comp53768_c0_seq1	ZHLZ.comp53768_c0_seq1:1-3224	+	28.5932	9.80787	-1.54366	0.000838093	0.0187096
ZHLZ.comp47691_c0_seq3	ZHLZ.comp47691_c0_seq3:1-660	+	77.9022	26.8035	-1.53924	3.74311e-08	1.78918e-06
ZHLZ.comp35311_c0_seq1	ZHLZ.comp35311_c0_seq1:1-1458	+	234.14	80.6451	-1.53771	1.51354e-21	1.9254e-19
ZHLZ.comp27610_c0_seq1	ZHLZ.comp27610_c0_seq1:1-840	+	27.1546	9.38392	-1.53293	0.001196	0.0252906
ZHLZ.comp61770_c0_seq1	ZHLZ.comp61770_c0_seq1:1-1384	+	70.4536	24.3529	-1.53258	1.80972e-07	7.90392e-06
ZHLZ.comp53297_c1_seq5	ZHLZ.comp53297_c1_seq5:1-1192	+	54.3606	18.8314	-1.52942	4.71489e-06	0.000168065
ZHLZ.comp48815_c0_seq1	ZHLZ.comp48815_c0_seq1:1-495	+	55.6283	19.3104	-1.52644	3.76083e-06	0.000136589
ZHLZ.comp27866_c0_seq1	ZHLZ.comp27866_c0_seq1:1-657	+	29.4934	10.2394	-1.52626	0.000760615	0.0172361
ZHLZ.comp59595_c0_seq1	ZHLZ.comp59595_c0_seq1:1-632	+	556.801	193.321	-1.52616	1.76942e-48	4.88991e-46
ZHLZ.comp48555_c0_seq1	ZHLZ.comp48555_c0_seq1:1-747	+	60.6044	21.0438	-1.52603	1.39499e-06	5.40093e-05
ZHLZ.comp46963_c3_seq1	ZHLZ.comp46963_c3_seq1:1-784	+	24.4937	8.55185	-1.5181	0.00223377	0.0429481
ZHLZ.comp58843_c0_seq1	ZHLZ.comp58843_c0_seq1:1-2128	+	156.622	54.7537	-1.51626	1.11713e-14	1.00596e-12
ZHLZ.comp53363_c0_seq1	ZHLZ.comp53363_c0_seq1:1-1697	+	504.935	176.802	-1.51396	1.12111e-43	2.70903e-41
ZHLZ.comp46066_c0_seq1	ZHLZ.comp46066_c0_seq1:1-1309	+	421.193	147.568	-1.5131	1.08398e-36	2.34794e-34
ZHLZ.comp50769_c0_seq2	ZHLZ.comp50769_c0_seq2:1-887	+	59.7603	20.991	-1.50942	1.96168e-06	7.43338e-05
ZHLZ.comp33239_c0_seq1	ZHLZ.comp33239_c0_seq1:1-1852	+	31.3617	11.0319	-1.50732	0.000575074	0.0134434
ZHLZ.comp51536_c0_seq1	ZHLZ.comp51536_c0_seq1:1-3867	+	53.7434	18.9079	-1.5071	6.57914e-06	0.000228752
ZHLZ.comp57898_c2_seq1	ZHLZ.comp57898_c2_seq1:1-631	+	28.3829	10.0152	-1.50283	0.00107924	0.0231886
ZHLZ.comp50619_c0_seq1	ZHLZ.comp50619_c0_seq1:1-447	+	29.4375	10.388	-1.50274	0.000871414	0.0193012
ZHLZ.comp54690_c0_seq1	ZHLZ.comp54690_c0_seq1:1-731	+	65.1975	23.1466	-1.49402	8.00418e-07	3.20474e-05
ZHLZ.comp45931_c1_seq1	ZHLZ.comp45931_c1_seq1:1-494	+	543.411	193.587	-1.48906	6.89273e-46	1.77243e-43
ZHLZ.comp47287_c0_seq1	ZHLZ.comp47287_c0_seq1:1-1014	+	54.9004	19.5905	-1.48666	6.36467e-06	0.00022226
ZHLZ.comp53677_c0_seq1	ZHLZ.comp53677_c0_seq1:1-707	+	34.8312	12.4628	-1.48275	0.000331874	0.00819646
ZHLZ.comp35365_c0_seq1	ZHLZ.comp35365_c0_seq1:1-1291	+	184.487	66.1454	-1.47981	1.58905e-16	1.64679e-14
ZHLZ.comp27096_c1_seq1	ZHLZ.comp27096_c1_seq1:1-3052	+	166.9	59.9075	-1.47818	4.48011e-15	4.15088e-13
ZHLZ.comp35454_c0_seq1	ZHLZ.comp35454_c0_seq1:1-1863	+	71.2853	25.6296	-1.47579	3.08047e-07	1.31669e-05
ZHLZ.comp54686_c1_seq1	ZHLZ.comp54686_c1_seq1:1-1266	+	34.6002	12.4705	-1.47226	0.000370571	0.00907296
ZHLZ.comp50141_c0_seq1	ZHLZ.comp50141_c0_seq1:1-1259	+	49.7884	18.0091	-1.46708	2.03811e-05	0.000643497
ZHLZ.comp26817_c0_seq1	ZHLZ.comp26817_c0_seq1:1-1281	+	52.6227	19.079	-1.4637	1.22268e-05	0.000402972
ZHLZ.comp59691_c0_seq1	ZHLZ.comp59691_c0_seq1:1-995	+	130.372	47.305	-1.46257	5.95985e-12	4.24571e-10
ZHLZ.comp27017_c0_seq1	ZHLZ.comp27017_c0_seq1:1-1890	+	117.449	42.6411	-1.46172	6.66084e-11	4.22551e-09
ZHLZ.comp35792_c0_seq1	ZHLZ.comp35792_c0_seq1:1-913	+	100.778	36.6929	-1.45761	1.58358e-09	8.6927e-08
ZHLZ.comp49679_c0_seq1	ZHLZ.comp49679_c0_seq1:1-1088	+	44.7877	16.3427	-1.45446	5.87738e-05	0.00172539
ZHLZ.comp54069_c0_seq1	ZHLZ.comp54069_c0_seq1:1-3527	+	1099.55	402.012	-1.4516	4.88226e-88	2.3714e-85
ZHLZ.comp51003_c0_seq1	ZHLZ.comp51003_c0_seq1:1-931	+	327.936	120.164	-1.44841	2.1613e-27	3.45277e-25
ZHLZ.comp51589_c1_seq1	ZHLZ.comp51589_c1_seq1:1-680	+	53.7727	19.7529	-1.44481	1.17243e-05	0.00038774
ZHLZ.comp54352_c0_seq1	ZHLZ.comp54352_c0_seq1:1-1645	+	30.6054	11.2497	-1.4439	0.000949897	0.0207433
ZHLZ.comp27967_c0_seq1	ZHLZ.comp27967_c0_seq1:1-1009	+	175.082	64.4281	-1.44227	2.8048e-15	2.64454e-13
ZHLZ.comp60108_c0_seq1	ZHLZ.comp60108_c0_seq1:1-982	+	99.751	36.7903	-1.43901	2.62995e-09	1.413e-07
ZHLZ.comp61399_c0_seq1	ZHLZ.comp61399_c0_seq1:1-1102	+	38.0791	14.0797	-1.43538	0.000240818	0.00613998
ZHLZ.comp49213_c0_seq1	ZHLZ.comp49213_c0_seq1:1-1643	+	48.4317	17.9084	-1.43532	3.45975e-05	0.00104896
ZHLZ.comp49974_c0_seq1	ZHLZ.comp49974_c0_seq1:1-1190	+	141.617	52.3824	-1.43484	1.44574e-12	1.08118e-10
ZHLZ.comp35523_c0_seq1	ZHLZ.comp35523_c0_seq1:1-2843	+	651.503	241.359	-1.43259	5.37528e-52	1.54776e-49
ZHLZ.comp48382_c0_seq1	ZHLZ.comp48382_c0_seq1:1-699	+	115.796	42.9685	-1.43023	1.68295e-10	1.02568e-08
ZHLZ.comp50446_c1_seq1	ZHLZ.comp50446_c1_seq1:1-1399	+	131.84	48.9932	-1.42813	9.80911e-12	6.86581e-10
ZHLZ.comp45931_c2_seq1	ZHLZ.comp45931_c2_seq1:1-376	+	148.717	55.362	-1.4256	5.07072e-13	3.98416e-11
ZHLZ.comp60142_c0_seq1	ZHLZ.comp60142_c0_seq1:1-1540	+	118.218	44.0221	-1.42515	1.20442e-10	7.44421e-09
ZHLZ.comp27267_c0_seq1	ZHLZ.comp27267_c0_seq1:1-2978	+	36.8021	13.7137	-1.42417	0.000329795	0.00814929
ZHLZ.comp57801_c0_seq1	ZHLZ.comp57801_c0_seq1:1-336	+	456.253	170.084	-1.42359	1.23916e-36	2.67202e-34
ZHLZ.comp57390_c1_seq1	ZHLZ.comp57390_c1_seq1:1-1476	+	277.242	103.387	-1.42309	6.75492e-23	9.30707e-21
ZHLZ.comp27016_c0_seq1	ZHLZ.comp27016_c0_seq1:1-1221	+	108.421	40.4413	-1.42274	7.31386e-10	4.12787e-08
ZHLZ.comp59797_c0_seq1	ZHLZ.comp59797_c0_seq1:1-1598	+	315.958	117.96	-1.42144	7.86906e-26	1.20507e-23
ZHLZ.comp49234_c0_seq1	ZHLZ.comp49234_c0_seq1:1-1493	+	353.04	131.839	-1.42105	1.1656e-28	1.93942e-26
ZHLZ.comp46937_c0_seq1	ZHLZ.comp46937_c0_seq1:1-2206	+	131.228	49.1727	-1.41615	1.42944e-11	9.76361e-10
ZHLZ.comp59958_c0_seq1	ZHLZ.comp59958_c0_seq1:1-1118	+	98.274	36.8937	-1.41344	5.28714e-09	2.76345e-07
ZHLZ.comp45526_c0_seq1	ZHLZ.comp45526_c0_seq1:1-1394	+	123.355	46.3579	-1.41193	6.32252e-11	4.04826e-09
ZHLZ.comp60310_c0_seq1	ZHLZ.comp60310_c0_seq1:1-1733	+	58.1456	21.8536	-1.4118	7.22722e-06	0.000249661
ZHLZ.comp47269_c0_seq1	ZHLZ.comp47269_c0_seq1:1-1609	+	442.623	166.51	-1.41047	3.61509e-35	7.52534e-33
ZHLZ.comp57924_c0_seq5	ZHLZ.comp57924_c0_seq5:1-469	+	41.369	15.5996	-1.40704	0.000159389	0.00422279
ZHLZ.comp26568_c0_seq1	ZHLZ.comp26568_c0_seq1:1-1186	+	26.7411	10.084	-1.40699	0.00239935	0.045657
ZHLZ.comp54740_c0_seq1	ZHLZ.comp54740_c0_seq1:1-1741	+	56.4211	21.2848	-1.40641	1.04128e-05	0.000346991
ZHLZ.comp35979_c0_seq1	ZHLZ.comp35979_c0_seq1:1-1320	+	37.99	14.3455	-1.40502	0.000300408	0.0074808
ZHLZ.comp57399_c1_seq1	ZHLZ.comp57399_c1_seq1:1-1569	+	34.4976	13.0506	-1.40238	0.000580882	0.013566
ZHLZ.comp53234_c1_seq1	ZHLZ.comp53234_c1_seq1:1-2963	+	51.4698	19.5166	-1.39902	2.72226e-05	0.000840736
ZHLZ.comp53003_c0_seq1	ZHLZ.comp53003_c0_seq1:1-1117	+	159.134	60.3887	-1.39789	1.66128e-13	1.35857e-11
ZHLZ.comp46121_c0_seq1	ZHLZ.comp46121_c0_seq1:1-1525	+	149.508	56.8128	-1.39593	9.3162e-13	7.12208e-11
ZHLZ.comp53766_c0_seq1	ZHLZ.comp53766_c0_seq1:1-1756	+	39.224	15.0275	-1.38413	0.000276861	0.00698119
ZHLZ.comp56115_c0_seq1	ZHLZ.comp56115_c0_seq1:1-2739	+	98.9437	37.9664	-1.38188	7.98728e-09	4.08592e-07
ZHLZ.comp48345_c1_seq1	ZHLZ.comp48345_c1_seq1:1-1511	+	133.871	51.3729	-1.38176	1.94864e-11	1.31236e-09
ZHLZ.comp50679_c0_seq1	ZHLZ.comp50679_c0_seq1:1-1330	+	132.826	50.9729	-1.38174	2.3333e-11	1.56049e-09
ZHLZ.comp46495_c0_seq1	ZHLZ.comp46495_c0_seq1:1-1528	+	56.3582	21.6576	-1.37975	1.367e-05	0.000444747
ZHLZ.comp57426_c0_seq1	ZHLZ.comp57426_c0_seq1:1-2353	+	28.733	11.0511	-1.37852	0.00191298	0.0376381
ZHLZ.comp35684_c0_seq1	ZHLZ.comp35684_c0_seq1:1-1262	+	77.7375	29.9738	-1.37491	3.47522e-07	1.47103e-05
ZHLZ.comp45743_c0_seq1	ZHLZ.comp45743_c0_seq1:1-788	+	875.214	338.498	-1.37049	2.6023e-65	9.33839e-63
ZHLZ.comp59789_c0_seq1	ZHLZ.comp59789_c0_seq1:1-611	+	111.711	43.2627	-1.36858	1.13333e-09	6.3222e-08
ZHLZ.comp59154_c3_seq16	ZHLZ.comp59154_c3_seq16:1-820	+	289.514	112.26	-1.36679	1.18062e-22	1.61282e-20
ZHLZ.comp26781_c0_seq1	ZHLZ.comp26781_c0_seq1:1-1374	+	172.745	67.0788	-1.36472	4.09357e-14	3.566e-12
ZHLZ.comp53400_c0_seq1	ZHLZ.comp53400_c0_seq1:1-1080	+	27.5001	10.7172	-1.35951	0.00263404	0.0495542
ZHLZ.comp56613_c0_seq1	ZHLZ.comp56613_c0_seq1:1-1660	+	111.65	43.5415	-1.35852	1.38525e-09	7.6741e-08
ZHLZ.comp55275_c1_seq1	ZHLZ.comp55275_c1_seq1:1-958	+	86.2815	33.6925	-1.35662	1.03986e-07	4.66879e-06
ZHLZ.comp54943_c0_seq1	ZHLZ.comp54943_c0_seq1:1-2171	+	126.813	49.5794	-1.35489	1.16625e-10	7.22683e-09
ZHLZ.comp60515_c0_seq1	ZHLZ.comp60515_c0_seq1:1-1243	+	71.3414	27.9537	-1.3517	1.39905e-06	5.4123e-05
ZHLZ.comp62360_c0_seq1	ZHLZ.comp62360_c0_seq1:1-1935	+	32.5489	12.7828	-1.3484	0.00113924	0.024261
ZHLZ.comp35963_c0_seq1	ZHLZ.comp35963_c0_seq1:1-576	+	65.4681	25.7181	-1.34801	3.95749e-06	0.00014319
ZHLZ.comp27237_c0_seq1	ZHLZ.comp27237_c0_seq1:1-1740	+	30.9072	12.1716	-1.34442	0.0015554	0.0316784
ZHLZ.comp51256_c1_seq1	ZHLZ.comp51256_c1_seq1:1-2576	+	36.5488	14.4206	-1.34169	0.000590262	0.0137583
ZHLZ.comp35349_c0_seq2	ZHLZ.comp35349_c0_seq2:1-860	+	66.2065	26.1275	-1.3414	3.76452e-06	0.000136619
ZHLZ.comp55791_c0_seq1	ZHLZ.comp55791_c0_seq1:1-1010	+	32.7062	12.9177	-1.34021	0.0011624	0.0246778
ZHLZ.comp44846_c0_seq1	ZHLZ.comp44846_c0_seq1:1-1881	+	79.0666	31.3812	-1.33317	4.85659e-07	2.00631e-05
ZHLZ.comp27746_c0_seq1	ZHLZ.comp27746_c0_seq1:1-787	+	34.23	13.6135	-1.33022	0.000947235	0.0206946
ZHLZ.comp60042_c0_seq1	ZHLZ.comp60042_c0_seq1:1-777	+	81.8583	32.5916	-1.32863	3.25595e-07	1.38676e-05
ZHLZ.comp35713_c0_seq1	ZHLZ.comp35713_c0_seq1:1-355	+	749.035	298.544	-1.32709	8.22544e-54	2.4876e-51
ZHLZ.comp50804_c0_seq1	ZHLZ.comp50804_c0_seq1:1-1013	+	73.3464	29.3142	-1.32313	1.42587e-06	5.49835e-05
ZHLZ.comp44376_c0_seq1	ZHLZ.comp44376_c0_seq1:1-986	+	129.973	51.9867	-1.322	1.4127e-10	8.65365e-09
ZHLZ.comp58384_c0_seq1	ZHLZ.comp58384_c0_seq1:1-1044	+	85.7739	34.3451	-1.32043	1.92359e-07	8.37082e-06
ZHLZ.comp58133_c0_seq1	ZHLZ.comp58133_c0_seq1:1-4004	+	39.8152	15.9981	-1.31542	0.00040324	0.00979798
ZHLZ.comp51263_c0_seq1	ZHLZ.comp51263_c0_seq1:1-1288	+	42.4101	17.0409	-1.31541	0.000260808	0.00661806
ZHLZ.comp57801_c2_seq1	ZHLZ.comp57801_c2_seq1:1-4623	+	1419.07	570.475	-1.31471	4.32609e-99	2.26113e-96
ZHLZ.comp55899_c0_seq3	ZHLZ.comp55899_c0_seq3:1-2298	+	33.9669	13.6615	-1.31401	0.00109313	0.0234349
ZHLZ.comp27213_c0_seq1	ZHLZ.comp27213_c0_seq1:1-2365	+	397.202	159.887	-1.31282	6.29352e-29	1.05815e-26
ZHLZ.comp60222_c0_seq1	ZHLZ.comp60222_c0_seq1:1-1833	+	59.3295	23.9236	-1.31032	1.65257e-05	0.000530122
ZHLZ.comp55009_c0_seq1	ZHLZ.comp55009_c0_seq1:1-1520	+	112.082	45.2272	-1.30929	3.2747e-09	1.74382e-07
ZHLZ.comp35478_c0_seq1	ZHLZ.comp35478_c0_seq1:1-1903	+	75.5252	30.5304	-1.30671	1.23085e-06	4.81193e-05
ZHLZ.comp59479_c0_seq1	ZHLZ.comp59479_c0_seq1:1-898	+	370.346	149.728	-1.30653	6.47584e-27	1.02433e-24
ZHLZ.comp27561_c0_seq1	ZHLZ.comp27561_c0_seq1:1-1578	+	42.9706	17.3829	-1.30568	0.000255457	0.0064857
ZHLZ.comp47542_c1_seq1	ZHLZ.comp47542_c1_seq1:1-1754	+	35.8509	14.528	-1.30317	0.000851021	0.0189367
ZHLZ.comp54400_c0_seq1	ZHLZ.comp54400_c0_seq1:1-1771	+	722.552	293.144	-1.30149	1.20909e-50	3.42003e-48
ZHLZ.comp55441_c0_seq1	ZHLZ.comp55441_c0_seq1:1-1536	+	167.449	67.9378	-1.30144	5.89935e-13	4.57543e-11
ZHLZ.comp36060_c0_seq1	ZHLZ.comp36060_c0_seq1:1-2076	+	74.779	30.343	-1.30127	1.48891e-06	5.7231e-05
ZHLZ.comp54249_c1_seq1	ZHLZ.comp54249_c1_seq1:1-5139	+	31.9752	12.9805	-1.30061	0.00165575	0.0333411
ZHLZ.comp46106_c0_seq1	ZHLZ.comp46106_c0_seq1:1-1039	+	116.16	47.2419	-1.29797	2.12494e-09	1.15327e-07
ZHLZ.comp51517_c0_seq1	ZHLZ.comp51517_c0_seq1:1-1407	+	62.3187	25.3876	-1.29554	1.18619e-05	0.000391751
ZHLZ.comp47185_c0_seq1	ZHLZ.comp47185_c0_seq1:1-3512	+	32.5237	13.2667	-1.29368	0.00157173	0.0319299
ZHLZ.comp49837_c0_seq1	ZHLZ.comp49837_c0_seq1:1-311	+	94.6188	38.6011	-1.29348	6.99393e-08	3.21828e-06
ZHLZ.comp52049_c0_seq1	ZHLZ.comp52049_c0_seq1:1-1115	+	34.0434	13.8952	-1.29279	0.00122681	0.0258059
ZHLZ.comp27079_c0_seq1	ZHLZ.comp27079_c0_seq1:1-2011	+	144.794	59.1445	-1.29169	2.68119e-11	1.77587e-09
ZHLZ.comp35948_c0_seq1	ZHLZ.comp35948_c0_seq1:1-1746	+	57.6272	23.546	-1.29127	2.64093e-05	0.000819302
ZHLZ.comp26966_c0_seq1	ZHLZ.comp26966_c0_seq1:1-950	+	183.914	75.2723	-1.28884	6.47151e-14	5.52734e-12
ZHLZ.comp59800_c0_seq1	ZHLZ.comp59800_c0_seq1:1-1529	+	65.5455	26.8581	-1.28714	7.75111e-06	0.000264904
ZHLZ.comp44648_c0_seq1	ZHLZ.comp44648_c0_seq1:1-1432	+	33.577	13.7613	-1.28686	0.00137347	0.0284921
ZHLZ.comp27349_c0_seq1	ZHLZ.comp27349_c0_seq1:1-956	+	43.3221	17.7937	-1.28374	0.000284585	0.00715346
ZHLZ.comp35350_c0_seq1	ZHLZ.comp35350_c0_seq1:1-1232	+	114.762	47.1586	-1.28305	3.53804e-09	1.88197e-07
ZHLZ.comp57924_c0_seq1	ZHLZ.comp57924_c0_seq1:1-1524	+	93.8667	38.5837	-1.28262	9.36412e-08	4.22008e-06
ZHLZ.comp47107_c0_seq1	ZHLZ.comp47107_c0_seq1:1-1777	+	60.6113	24.9197	-1.2823	1.79371e-05	0.000571207
ZHLZ.comp50596_c1_seq1	ZHLZ.comp50596_c1_seq1:1-651	+	155.513	63.9512	-1.28199	6.44266e-12	4.56262e-10
ZHLZ.comp35732_c0_seq1	ZHLZ.comp35732_c0_seq1:1-1434	+	171.658	70.622	-1.28135	5.39989e-13	4.23587e-11
ZHLZ.comp58037_c3_seq4	ZHLZ.comp58037_c3_seq4:1-1191	+	581.072	239.08	-1.28122	3.1835e-40	7.39525e-38
ZHLZ.comp49607_c1_seq1	ZHLZ.comp49607_c1_seq1:1-604	+	40.7298	16.7631	-1.2808	0.000442893	0.0106378
ZHLZ.comp58172_c1_seq3	ZHLZ.comp58172_c1_seq3:1-1973	+	188.67	77.7109	-1.27968	4.12026e-14	3.57629e-12
ZHLZ.comp56396_c3_seq1	ZHLZ.comp56396_c3_seq1:1-630	+	60.3698	24.88	-1.27884	1.93218e-05	0.000611659
ZHLZ.comp56673_c1_seq1	ZHLZ.comp56673_c1_seq1:1-2371	+	138.325	57.1095	-1.27626	1.05645e-10	6.58034e-09
ZHLZ.comp49959_c0_seq1	ZHLZ.comp49959_c0_seq1:1-2352	+	299.128	123.52	-1.27602	2.15458e-21	2.73365e-19
ZHLZ.comp45546_c0_seq1	ZHLZ.comp45546_c0_seq1:1-1226	+	759.218	313.768	-1.27482	1.12089e-51	3.20828e-49
ZHLZ.comp59856_c0_seq1	ZHLZ.comp59856_c0_seq1:1-619	+	112.879	46.6922	-1.27352	5.68807e-09	2.96656e-07
ZHLZ.comp36099_c0_seq1	ZHLZ.comp36099_c0_seq1:1-1148	+	44.6353	18.6258	-1.26088	0.000274788	0.00694349
ZHLZ.comp54714_c0_seq1	ZHLZ.comp54714_c0_seq1:1-1073	+	119.852	50.0514	-1.25977	2.5547e-09	1.37411e-07
ZHLZ.comp46990_c0_seq1	ZHLZ.comp46990_c0_seq1:1-1288	+	50.6372	21.156	-1.25913	0.000108332	0.00298183
ZHLZ.comp46360_c0_seq1	ZHLZ.comp46360_c0_seq1:1-1180	+	70.0489	29.4653	-1.24935	5.94058e-06	0.000208662
ZHLZ.comp43315_c0_seq1	ZHLZ.comp43315_c0_seq1:1-1108	+	52.8245	22.2624	-1.2466	8.62029e-05	0.00243689
ZHLZ.comp35384_c0_seq1	ZHLZ.comp35384_c0_seq1:1-804	+	105.283	44.4283	-1.24472	3.06678e-08	1.47322e-06
ZHLZ.comp48129_c0_seq1	ZHLZ.comp48129_c0_seq1:1-978	+	76.8106	32.4477	-1.24319	2.29243e-06	8.58519e-05
ZHLZ.comp34740_c0_seq1	ZHLZ.comp34740_c0_seq1:1-1827	+	49.9667	21.2251	-1.2352	0.000147989	0.00395126
ZHLZ.comp46458_c1_seq1	ZHLZ.comp46458_c1_seq1:1-819	+	42.2167	17.9492	-1.23389	0.00049179	0.0116897
ZHLZ.comp59549_c0_seq1	ZHLZ.comp59549_c0_seq1:1-741	+	191.342	81.3718	-1.23355	1.18097e-13	9.87623e-12
ZHLZ.comp55155_c0_seq6	ZHLZ.comp55155_c0_seq6:1-1021	+	249.305	106.222	-1.23083	2.77684e-17	2.95414e-15
ZHLZ.comp55502_c0_seq1	ZHLZ.comp55502_c0_seq1:1-2407	+	143.232	61.0547	-1.23018	1.48993e-10	9.11509e-09
ZHLZ.comp56732_c0_seq1	ZHLZ.comp56732_c0_seq1:1-2023	+	40.2934	17.2317	-1.22548	0.000702358	0.0160445
ZHLZ.comp50286_c0_seq1	ZHLZ.comp50286_c0_seq1:1-466	+	364.256	156.028	-1.22315	2.51718e-24	3.59173e-22
ZHLZ.comp59623_c0_seq1	ZHLZ.comp59623_c0_seq1:1-1007	+	145.862	62.5316	-1.22195	1.23686e-10	7.6349e-09
ZHLZ.comp49339_c1_seq1	ZHLZ.comp49339_c1_seq1:1-417	+	151.334	65.128	-1.21639	6.4252e-11	4.09764e-09
ZHLZ.comp58620_c2_seq2	ZHLZ.comp58620_c2_seq2:1-1272	+	86.8649	37.4131	-1.21523	7.55686e-07	3.05104e-05
ZHLZ.comp27091_c0_seq1	ZHLZ.comp27091_c0_seq1:1-1477	+	184.866	79.7303	-1.21328	5.6624e-13	4.42735e-11
ZHLZ.comp58561_c2_seq2	ZHLZ.comp58561_c2_seq2:1-2102	+	80.4455	34.6982	-1.21315	1.98954e-06	7.53298e-05
ZHLZ.comp47639_c0_seq1	ZHLZ.comp47639_c0_seq1:1-1607	+	38.8518	16.7591	-1.21304	0.000953677	0.0207975
ZHLZ.comp27161_c0_seq1	ZHLZ.comp27161_c0_seq1:1-1819	+	118.601	51.2041	-1.21178	7.99776e-09	4.08693e-07
ZHLZ.comp42972_c0_seq1	ZHLZ.comp42972_c0_seq1:1-314	+	62.0276	26.8348	-1.20881	3.12195e-05	0.000953157
ZHLZ.comp35373_c0_seq1	ZHLZ.comp35373_c0_seq1:1-1658	+	127.268	55.097	-1.20782	2.49293e-09	1.34239e-07
ZHLZ.comp26829_c0_seq1	ZHLZ.comp26829_c0_seq1:1-1988	+	102.451	44.3674	-1.20736	8.91059e-08	4.02323e-06
ZHLZ.comp51905_c0_seq1	ZHLZ.comp51905_c0_seq1:1-1162	+	69.1004	30.0192	-1.20281	1.18602e-05	0.000391964
ZHLZ.comp53773_c0_seq1	ZHLZ.comp53773_c0_seq1:1-1643	+	296.495	128.902	-1.20173	1.20632e-19	1.42874e-17
ZHLZ.comp58541_c0_seq1	ZHLZ.comp58541_c0_seq1:1-4927	+	57.9124	25.2023	-1.20032	6.2265e-05	0.00181349
ZHLZ.comp46526_c0_seq1	ZHLZ.comp46526_c0_seq1:1-1719	+	198.272	86.6108	-1.19486	1.5166e-13	1.25089e-11
ZHLZ.comp35564_c0_seq1	ZHLZ.comp35564_c0_seq1:1-893	+	853.279	373.675	-1.19123	8.33759e-53	2.45964e-50
ZHLZ.comp26997_c0_seq1	ZHLZ.comp26997_c0_seq1:1-800	+	275.764	120.814	-1.19065	3.65576e-18	4.11688e-16
ZHLZ.comp35641_c0_seq1	ZHLZ.comp35641_c0_seq1:1-789	+	77.303	33.9045	-1.18905	4.31448e-06	0.000154941
ZHLZ.comp26992_c1_seq1	ZHLZ.comp26992_c1_seq1:1-1412	+	414.832	182.057	-1.18814	1.89797e-26	2.96318e-24
ZHLZ.comp59433_c0_seq1	ZHLZ.comp59433_c0_seq1:1-669	+	1345.67	590.784	-1.18762	6.46908e-82	2.77743e-79
ZHLZ.comp59529_c0_seq1	ZHLZ.comp59529_c0_seq1:1-887	+	341.624	150.078	-1.1867	4.96743e-22	6.49087e-20
ZHLZ.comp26800_c0_seq1	ZHLZ.comp26800_c0_seq1:1-1016	+	59.4195	26.1064	-1.18653	5.74351e-05	0.00168712
ZHLZ.comp60133_c0_seq1	ZHLZ.comp60133_c0_seq1:1-399	+	80.6081	35.4239	-1.1862	2.80007e-06	0.000103652
ZHLZ.comp63626_c0_seq1	ZHLZ.comp63626_c0_seq1:1-888	+	45.2109	19.8705	-1.18604	0.00045108	0.0108129
ZHLZ.comp54204_c0_seq1	ZHLZ.comp54204_c0_seq1:1-949	+	41.8855	18.4262	-1.18469	0.000740706	0.0168166
ZHLZ.comp34728_c0_seq1	ZHLZ.comp34728_c0_seq1:1-931	+	55.4665	24.4512	-1.18171	0.000106242	0.00293775
ZHLZ.comp48739_c0_seq1	ZHLZ.comp48739_c0_seq1:1-931	+	55.6268	24.5485	-1.18015	0.00010538	0.00291728
ZHLZ.comp53886_c0_seq5	ZHLZ.comp53886_c0_seq5:1-224	+	52.6361	23.2576	-1.17835	0.000164471	0.00434787
ZHLZ.comp35584_c0_seq1	ZHLZ.comp35584_c0_seq1:1-1316	+	123.238	54.8026	-1.16913	9.79626e-09	4.95856e-07
ZHLZ.comp46255_c0_seq1	ZHLZ.comp46255_c0_seq1:1-1263	+	90.7532	40.3877	-1.16803	8.76884e-07	3.49344e-05
ZHLZ.comp58037_c1_seq3	ZHLZ.comp58037_c1_seq3:1-1117	+	493.792	219.776	-1.16787	1.8288e-30	3.18623e-28
ZHLZ.comp54988_c0_seq1	ZHLZ.comp54988_c0_seq1:1-2420	+	487.662	217.233	-1.16664	4.59177e-30	7.97112e-28
ZHLZ.comp27082_c0_seq1	ZHLZ.comp27082_c0_seq1:1-781	+	104.498	46.6358	-1.16397	1.41123e-07	6.24291e-06
ZHLZ.comp53708_c0_seq1	ZHLZ.comp53708_c0_seq1:1-454	+	42.5714	19.0087	-1.16322	0.000784804	0.0177008
ZHLZ.comp57088_c0_seq1	ZHLZ.comp57088_c0_seq1:1-1160	+	153.621	68.675	-1.16152	1.85493e-10	1.12197e-08
ZHLZ.comp27248_c0_seq1	ZHLZ.comp27248_c0_seq1:1-1405	+	61.0618	27.3261	-1.15999	5.97114e-05	0.00175078
ZHLZ.comp50286_c2_seq1	ZHLZ.comp50286_c2_seq1:1-287	+	134.859	60.3759	-1.15941	2.47119e-09	1.33367e-07
ZHLZ.comp43205_c0_seq1	ZHLZ.comp43205_c0_seq1:1-1429	+	42.612	19.1478	-1.15408	0.000834576	0.0186571
ZHLZ.comp27205_c0_seq1	ZHLZ.comp27205_c0_seq1:1-1341	+	44.4994	19.999	-1.15386	0.00064065	0.0147611
ZHLZ.comp55155_c1_seq1	ZHLZ.comp55155_c1_seq1:1-3932	+	114.655	51.6326	-1.15095	4.4967e-08	2.12405e-06
ZHLZ.comp53528_c0_seq1	ZHLZ.comp53528_c0_seq1:1-2295	+	184.721	83.211	-1.1505	3.8772e-12	2.81205e-10
ZHLZ.comp26910_c0_seq1	ZHLZ.comp26910_c0_seq1:1-1949	+	460.068	207.251	-1.15047	6.19247e-28	9.99232e-26
ZHLZ.comp54605_c0_seq1	ZHLZ.comp54605_c0_seq1:1-1693	+	56.4486	25.4605	-1.14868	0.000126718	0.00344452
ZHLZ.comp36048_c0_seq1	ZHLZ.comp36048_c0_seq1:1-874	+	37.5393	16.9493	-1.14718	0.00179237	0.0357626
ZHLZ.comp57832_c0_seq1	ZHLZ.comp57832_c0_seq1:1-1833	+	50.7802	22.9351	-1.14671	0.000282527	0.00710915
ZHLZ.comp59606_c0_seq1	ZHLZ.comp59606_c0_seq1:1-1992	+	542.28	245.066	-1.14587	1.86388e-32	3.50104e-30
ZHLZ.comp26956_c0_seq1	ZHLZ.comp26956_c0_seq1:1-1236	+	502.822	228.029	-1.14083	4.87651e-30	8.43496e-28
ZHLZ.comp59996_c0_seq1	ZHLZ.comp59996_c0_seq1:1-1111	+	78.0264	35.3932	-1.14049	7.34321e-06	0.000252941
ZHLZ.comp57217_c0_seq1	ZHLZ.comp57217_c0_seq1:1-2164	+	38.9784	17.7208	-1.13723	0.00156462	0.0318259
ZHLZ.comp54154_c0_seq1	ZHLZ.comp54154_c0_seq1:1-1520	+	296.955	135.145	-1.13574	2.73621e-18	3.09584e-16
ZHLZ.comp49836_c0_seq1	ZHLZ.comp49836_c0_seq1:1-1532	+	81.7511	37.2438	-1.13424	4.84325e-06	0.000172258
ZHLZ.comp55230_c0_seq1	ZHLZ.comp55230_c0_seq1:1-1764	+	155.747	71.1884	-1.12949	3.14616e-10	1.85855e-08
ZHLZ.comp44345_c0_seq1	ZHLZ.comp44345_c0_seq1:1-892	+	41.4946	18.9688	-1.1293	0.00116718	0.0247573
ZHLZ.comp55913_c0_seq1	ZHLZ.comp55913_c0_seq1:1-1426	+	123.796	56.7065	-1.12638	2.16801e-08	1.05839e-06
ZHLZ.comp34721_c0_seq1	ZHLZ.comp34721_c0_seq1:1-1960	+	89.0657	40.8524	-1.12445	2.11161e-06	7.95759e-05
ZHLZ.comp51503_c3_seq1	ZHLZ.comp51503_c3_seq1:1-609	+	45.0109	20.6796	-1.12207	0.000762062	0.0172526
ZHLZ.comp35725_c0_seq1	ZHLZ.comp35725_c0_seq1:1-1360	+	164.318	75.5139	-1.12168	1.27152e-10	7.82869e-09
ZHLZ.comp36039_c0_seq1	ZHLZ.comp36039_c0_seq1:1-895	+	48.1369	22.1447	-1.12018	0.000507036	0.0120105
ZHLZ.comp53936_c1_seq1	ZHLZ.comp53936_c1_seq1:1-2421	+	478.193	220.006	-1.12005	5.91043e-28	9.60165e-26
ZHLZ.comp54113_c0_seq1	ZHLZ.comp54113_c0_seq1:1-842	+	41.5657	19.1268	-1.1198	0.00123709	0.0259882
ZHLZ.comp56499_c3_seq1	ZHLZ.comp56499_c3_seq1:1-1428	+	49.4527	22.7777	-1.11843	0.000431055	0.0103898
ZHLZ.comp35316_c0_seq1	ZHLZ.comp35316_c0_seq1:1-1967	+	154.406	71.1423	-1.11795	5.00798e-10	2.884e-08
ZHLZ.comp44995_c0_seq1	ZHLZ.comp44995_c0_seq1:1-4209	+	153.372	70.6863	-1.11753	5.77854e-10	3.29617e-08
ZHLZ.comp47698_c0_seq1	ZHLZ.comp47698_c0_seq1:1-3017	+	153.649	70.843	-1.11694	5.65986e-10	3.24386e-08
ZHLZ.comp26935_c0_seq1	ZHLZ.comp26935_c0_seq1:1-1160	+	160.268	73.9667	-1.11554	2.51376e-10	1.50344e-08
ZHLZ.comp26776_c0_seq1	ZHLZ.comp26776_c0_seq1:1-1977	+	66.6463	30.7969	-1.11374	4.60954e-05	0.00137247
ZHLZ.comp59891_c0_seq1	ZHLZ.comp59891_c0_seq1:1-1300	+	121.1	55.965	-1.1136	3.97056e-08	1.89601e-06
ZHLZ.comp47898_c1_seq1	ZHLZ.comp47898_c1_seq1:1-743	+	203.682	94.1397	-1.11344	1.06108e-12	8.06054e-11
ZHLZ.comp58037_c2_seq1	ZHLZ.comp58037_c2_seq1:1-1309	+	564.492	260.995	-1.11293	2.01551e-32	3.77111e-30
ZHLZ.comp58970_c2_seq2	ZHLZ.comp58970_c2_seq2:1-1921	+	212.643	98.3266	-1.11278	3.48249e-13	2.7771e-11
ZHLZ.comp55619_c1_seq1	ZHLZ.comp55619_c1_seq1:1-1706	+	77.1457	35.782	-1.10835	1.24942e-05	0.000410662
ZHLZ.comp59692_c0_seq1	ZHLZ.comp59692_c0_seq1:1-1846	+	260.602	120.948	-1.10746	1.00854e-15	9.89729e-14
ZHLZ.comp44977_c0_seq1	ZHLZ.comp44977_c0_seq1:1-717	+	227.686	105.736	-1.10658	6.50597e-14	5.54692e-12
ZHLZ.comp27770_c0_seq1	ZHLZ.comp27770_c0_seq1:1-1493	+	63.4439	29.5235	-1.10362	7.82127e-05	0.00223334
ZHLZ.comp49947_c1_seq1	ZHLZ.comp49947_c1_seq1:1-244	+	112.241	52.264	-1.10271	1.51543e-07	6.67926e-06
ZHLZ.comp47656_c0_seq1	ZHLZ.comp47656_c0_seq1:1-767	+	151.225	70.4627	-1.10176	1.12135e-09	6.26264e-08
ZHLZ.comp59463_c0_seq1	ZHLZ.comp59463_c0_seq1:1-909	+	704.721	328.375	-1.10171	1.64606e-39	3.7513e-37
ZHLZ.comp35685_c0_seq1	ZHLZ.comp35685_c0_seq1:1-562	+	71.7906	33.4523	-1.10169	2.71179e-05	0.000838042
ZHLZ.comp49865_c0_seq1	ZHLZ.comp49865_c0_seq1:1-1541	+	39.289	18.3147	-1.10112	0.00191424	0.0376475
ZHLZ.comp26878_c0_seq1	ZHLZ.comp26878_c0_seq1:1-1080	+	61.1036	28.5443	-1.09805	0.000112287	0.00308714
ZHLZ.comp48983_c0_seq1	ZHLZ.comp48983_c0_seq1:1-866	+	237.169	110.796	-1.09801	2.74261e-14	2.41984e-12
ZHLZ.comp47632_c1_seq1	ZHLZ.comp47632_c1_seq1:1-8329	+	17520.7	8192.47	-1.09669	0	0
ZHLZ.comp27011_c0_seq1	ZHLZ.comp27011_c0_seq1:1-859	+	136.911	64.0499	-1.09597	7.74367e-09	3.97398e-07
ZHLZ.comp43706_c0_seq1	ZHLZ.comp43706_c0_seq1:1-989	+	67.1786	31.4455	-1.09515	5.2946e-05	0.0015629
ZHLZ.comp59684_c0_seq1	ZHLZ.comp59684_c0_seq1:1-1680	+	172.892	81.3003	-1.08854	1.06616e-10	6.63228e-09
ZHLZ.comp44336_c1_seq1	ZHLZ.comp44336_c1_seq1:1-1409	+	57.5166	27.0878	-1.08634	0.000200167	0.00521409
ZHLZ.comp53566_c0_seq1	ZHLZ.comp53566_c0_seq1:1-934	+	146.104	68.8256	-1.08598	3.10503e-09	1.66083e-07
ZHLZ.comp53302_c0_seq3	ZHLZ.comp53302_c0_seq3:1-1189	+	39.4141	18.5931	-1.08394	0.00211493	0.0410074
ZHLZ.comp34719_c0_seq1	ZHLZ.comp34719_c0_seq1:1-557	+	47.7392	22.5288	-1.0834	0.000720963	0.0164149
ZHLZ.comp55188_c0_seq1	ZHLZ.comp55188_c0_seq1:1-2353	+	99.2546	46.8804	-1.08215	1.10528e-06	4.33866e-05
ZHLZ.comp55822_c0_seq1	ZHLZ.comp55822_c0_seq1:1-1270	+	82.9866	39.202	-1.08195	8.42181e-06	0.000285392
ZHLZ.comp27270_c0_seq1	ZHLZ.comp27270_c0_seq1:1-920	+	166.523	78.7855	-1.07972	2.9651e-10	1.76024e-08
ZHLZ.comp50733_c1_seq1	ZHLZ.comp50733_c1_seq1:1-1436	+	182.228	86.3603	-1.0773	4.68678e-11	3.03322e-09
ZHLZ.comp51294_c0_seq1	ZHLZ.comp51294_c0_seq1:1-1562	+	181.367	85.9775	-1.07688	5.26815e-11	3.39577e-09
ZHLZ.comp47866_c0_seq1	ZHLZ.comp47866_c0_seq1:1-1751	+	56.7523	26.9197	-1.07602	0.000243509	0.00619872
ZHLZ.comp43191_c0_seq1	ZHLZ.comp43191_c0_seq1:1-845	+	60.9644	28.9502	-1.07439	0.000145498	0.00389773
ZHLZ.comp60732_c0_seq1	ZHLZ.comp60732_c0_seq1:1-1741	+	45.9341	21.8182	-1.07403	0.000979084	0.0212936
ZHLZ.comp58970_c1_seq1	ZHLZ.comp58970_c1_seq1:1-1749	+	68.3371	32.5193	-1.07137	5.97691e-05	0.00175141
ZHLZ.comp43258_c0_seq1	ZHLZ.comp43258_c0_seq1:1-1635	+	39.3122	18.7164	-1.07067	0.00234387	0.0447607
ZHLZ.comp35728_c0_seq3	ZHLZ.comp35728_c0_seq3:1-823	+	74.2908	35.4212	-1.06857	2.95227e-05	0.000904799
ZHLZ.comp51215_c0_seq1	ZHLZ.comp51215_c0_seq1:1-1579	+	38.564	18.3904	-1.0683	0.0026216	0.0493975
ZHLZ.comp45776_c0_seq1	ZHLZ.comp45776_c0_seq1:1-2029	+	156.455	74.7065	-1.06644	1.41739e-09	7.83409e-08
ZHLZ.comp36077_c0_seq1	ZHLZ.comp36077_c0_seq1:1-976	+	43.2499	20.655	-1.06621	0.00146234	0.0300761
ZHLZ.comp27847_c0_seq1	ZHLZ.comp27847_c0_seq1:1-2562	+	46.9041	22.4033	-1.066	0.000921975	0.020207
ZHLZ.comp59928_c0_seq1	ZHLZ.comp59928_c0_seq1:1-1278	+	154.385	73.8368	-1.06412	1.92558e-09	1.05101e-07
ZHLZ.comp27024_c0_seq1	ZHLZ.comp27024_c0_seq1:1-2189	+	463.376	221.862	-1.06252	2.68867e-25	4.0027e-23
ZHLZ.comp59657_c0_seq1	ZHLZ.comp59657_c0_seq1:1-2675	+	209.373	100.265	-1.06226	2.88155e-12	2.12194e-10
ZHLZ.comp44220_c0_seq1	ZHLZ.comp44220_c0_seq1:1-870	+	53.5515	25.697	-1.05933	0.000424287	0.0102473
ZHLZ.comp26753_c0_seq1	ZHLZ.comp26753_c0_seq1:1-1158	+	63.8615	30.651	-1.05901	0.000119059	0.00325105
ZHLZ.comp27407_c0_seq1	ZHLZ.comp27407_c0_seq1:1-1747	+	177.239	85.1708	-1.05727	1.51865e-10	9.27903e-09
ZHLZ.comp45884_c0_seq1	ZHLZ.comp45884_c0_seq1:1-704	+	82.1845	39.5103	-1.05664	1.31031e-05	0.000428331
ZHLZ.comp60036_c0_seq1	ZHLZ.comp60036_c0_seq1:1-1149	+	87.1363	41.9307	-1.05527	7.33906e-06	0.000252979
ZHLZ.comp55948_c0_seq1	ZHLZ.comp55948_c0_seq1:1-1496	+	73.5259	35.3844	-1.05514	3.81841e-05	0.00115117
ZHLZ.comp49188_c0_seq1	ZHLZ.comp49188_c0_seq1:1-1482	+	82.5958	39.7536	-1.05498	1.27483e-05	0.000418155
ZHLZ.comp27241_c0_seq1	ZHLZ.comp27241_c0_seq1:1-1396	+	262.019	126.153	-1.0545	7.74992e-15	7.0714e-13
ZHLZ.comp27157_c0_seq1	ZHLZ.comp27157_c0_seq1:1-1495	+	73.0426	35.1959	-1.05333	4.13837e-05	0.00124374
ZHLZ.comp50596_c0_seq1	ZHLZ.comp50596_c0_seq1:1-1089	+	126.885	61.2134	-1.0516	6.77127e-08	3.12479e-06
ZHLZ.comp59971_c0_seq1	ZHLZ.comp59971_c0_seq1:1-1157	+	101.734	49.0997	-1.05102	1.36038e-06	5.27968e-05
ZHLZ.comp59602_c0_seq1	ZHLZ.comp59602_c0_seq1:1-1328	+	327.713	158.351	-1.04931	4.67025e-18	5.19846e-16
ZHLZ.comp51834_c0_seq1	ZHLZ.comp51834_c0_seq1:1-1221	+	159.331	77.0796	-1.04761	1.6232e-09	8.87977e-08
ZHLZ.comp53565_c0_seq1	ZHLZ.comp53565_c0_seq1:1-2290	+	81.2927	39.3769	-1.04578	1.68677e-05	0.000540373
ZHLZ.comp27002_c0_seq1	ZHLZ.comp27002_c0_seq1:1-831	+	268.051	130.072	-1.0432	6.17783e-15	5.69094e-13
ZHLZ.comp59634_c0_seq1	ZHLZ.comp59634_c0_seq1:1-1619	+	252.939	122.768	-1.04285	3.58155e-14	3.14274e-12
ZHLZ.comp55115_c0_seq1	ZHLZ.comp55115_c0_seq1:1-1877	+	102.36	49.7425	-1.0411	1.48809e-06	5.72451e-05
ZHLZ.comp48888_c0_seq1	ZHLZ.comp48888_c0_seq1:1-1286	+	118.801	57.772	-1.0401	2.20163e-07	9.52903e-06
ZHLZ.comp51857_c0_seq1	ZHLZ.comp51857_c0_seq1:1-682	+	90.3795	43.9732	-1.03937	6.27212e-06	0.000219346
ZHLZ.comp26934_c0_seq1	ZHLZ.comp26934_c0_seq1:1-2712	+	919.849	448.406	-1.03659	6.02946e-47	1.59304e-44
ZHLZ.comp26923_c0_seq1	ZHLZ.comp26923_c0_seq1:1-1137	+	140.649	68.7693	-1.03226	2.05384e-08	1.00777e-06
ZHLZ.comp34860_c0_seq1	ZHLZ.comp34860_c0_seq1:1-806	+	59.0382	28.9178	-1.02969	0.000287509	0.00721565
ZHLZ.comp46945_c0_seq1	ZHLZ.comp46945_c0_seq1:1-2153	+	300.85	147.467	-1.02865	2.81013e-16	2.8508e-14
ZHLZ.comp45931_c3_seq1	ZHLZ.comp45931_c3_seq1:1-1246	+	429.972	210.893	-1.02773	1.44201e-22	1.93689e-20
ZHLZ.comp52537_c0_seq1	ZHLZ.comp52537_c0_seq1:1-704	+	95.0457	46.653	-1.02665	4.40123e-06	0.000157586
ZHLZ.comp58970_c0_seq4	ZHLZ.comp58970_c0_seq4:1-1694	+	292.399	143.567	-1.02621	8.1626e-16	8.07627e-14
ZHLZ.comp48853_c0_seq1	ZHLZ.comp48853_c0_seq1:1-2045	+	141.462	69.481	-1.02572	2.16789e-08	1.0594e-06
ZHLZ.comp51822_c0_seq1	ZHLZ.comp51822_c0_seq1:1-1597	+	273.136	134.217	-1.02505	7.50926e-15	6.86484e-13
ZHLZ.comp44819_c1_seq1	ZHLZ.comp44819_c1_seq1:1-408	+	173.146	85.2737	-1.02182	6.55444e-10	3.71233e-08
ZHLZ.comp51315_c0_seq1	ZHLZ.comp51315_c0_seq1:1-1651	+	44.1743	21.8414	-1.01614	0.00188941	0.0372812
ZHLZ.comp59983_c0_seq1	ZHLZ.comp59983_c0_seq1:1-2104	+	91.7304	45.4739	-1.01236	7.98643e-06	0.00027198
ZHLZ.comp59631_c0_seq1	ZHLZ.comp59631_c0_seq1:1-1929	+	466.373	231.475	-1.01063	8.40869e-24	1.18228e-21
ZHLZ.comp59450_c1_seq1	ZHLZ.comp59450_c1_seq1:1-1836	+	691.566	343.982	-1.00753	2.33135e-34	4.71032e-32
ZHLZ.comp45103_c0_seq1	ZHLZ.comp45103_c0_seq1:1-2076	+	198.049	98.5792	-1.0065	6.37722e-11	4.07245e-09
ZHLZ.comp26992_c0_seq2	ZHLZ.comp26992_c0_seq2:1-733	+	62.203	30.9634	-1.00642	0.000250565	0.00636821
ZHLZ.comp61602_c0_seq1	ZHLZ.comp61602_c0_seq1:1-2071	+	43.6473	21.754	-1.00461	0.00218919	0.042226
ZHLZ.comp47342_c0_seq1	ZHLZ.comp47342_c0_seq1:1-1351	+	93.1824	46.4585	-1.00411	7.66294e-06	0.000262264
ZHLZ.comp35583_c0_seq1	ZHLZ.comp35583_c0_seq1:1-632	+	256.931	128.199	-1.003	1.132e-13	9.49975e-12
ZHLZ.comp53189_c0_seq1	ZHLZ.comp53189_c0_seq1:1-3519	+	77.6628	38.8199	-1.00043	4.62122e-05	0.0013751
ZHLZ.comp52128_c0_seq1	ZHLZ.comp52128_c0_seq1:1-2546	+	48.0489	96.1904	1.00139	0.000370122	0.00906657
ZHLZ.comp44479_c0_seq1	ZHLZ.comp44479_c0_seq1:1-2036	+	35.308	70.7004	1.00172	0.00226222	0.0434257
ZHLZ.comp26793_c0_seq1	ZHLZ.comp26793_c0_seq1:1-1267	+	39.108	78.3572	1.0026	0.00129412	0.0270561
ZHLZ.comp50474_c0_seq1	ZHLZ.comp50474_c0_seq1:1-390	+	83.6163	167.558	1.0028	2.52805e-06	9.40898e-05
ZHLZ.comp27074_c0_seq1	ZHLZ.comp27074_c0_seq1:1-1245	+	70.5874	142.145	1.00988	1.27891e-05	0.000418638
ZHLZ.comp55008_c1_seq1	ZHLZ.comp55008_c1_seq1:1-717	+	79.2374	160.072	1.01447	3.30458e-06	0.000121393
ZHLZ.comp48028_c0_seq1	ZHLZ.comp48028_c0_seq1:1-1378	+	641.302	1299.92	1.01935	1.69099e-40	3.94723e-38
ZHLZ.comp27060_c0_seq1	ZHLZ.comp27060_c0_seq1:1-744	+	67.736	137.366	1.02003	1.48412e-05	0.000479285
ZHLZ.comp53635_c0_seq1	ZHLZ.comp53635_c0_seq1:1-1499	+	33.885	68.7987	1.02173	0.00214157	0.0414404
ZHLZ.comp50722_c0_seq1	ZHLZ.comp50722_c0_seq1:1-2475	+	36.2011	73.7456	1.02652	0.00141014	0.0291271
ZHLZ.comp59527_c0_seq2	ZHLZ.comp59527_c0_seq2:1-1108	+	36.7728	75.1485	1.03111	0.00120994	0.0255405
ZHLZ.comp49423_c0_seq2	ZHLZ.comp49423_c0_seq2:1-722	+	67.6295	138.823	1.03752	9.63536e-06	0.000322875
ZHLZ.comp52747_c0_seq1	ZHLZ.comp52747_c0_seq1:1-2448	+	196.282	403.403	1.03929	4.12919e-14	3.57759e-12
ZHLZ.comp44050_c0_seq1	ZHLZ.comp44050_c0_seq1:1-2068	+	33.2701	68.5111	1.04211	0.00179821	0.0358345
ZHLZ.comp59827_c0_seq1	ZHLZ.comp59827_c0_seq1:1-2197	+	51.1188	105.347	1.04322	0.000106638	0.002947
ZHLZ.comp55117_c0_seq1	ZHLZ.comp55117_c0_seq1:1-2918	+	47.3961	97.6982	1.04356	0.000189372	0.00496248
ZHLZ.comp56550_c0_seq1	ZHLZ.comp56550_c0_seq1:1-3000	+	47.4604	97.9422	1.04521	0.000181811	0.00477476
ZHLZ.comp56566_c0_seq1	ZHLZ.comp56566_c0_seq1:1-2146	+	129.24	266.796	1.04568	6.37003e-10	3.61214e-08
ZHLZ.comp50244_c0_seq1	ZHLZ.comp50244_c0_seq1:1-3784	+	124.53	257.276	1.04682	1.23251e-09	6.84372e-08
ZHLZ.comp61536_c0_seq1	ZHLZ.comp61536_c0_seq1:1-1905	+	34.2236	71.6979	1.06694	0.00109294	0.0234411
ZHLZ.comp53339_c0_seq1	ZHLZ.comp53339_c0_seq1:1-2450	+	49.1295	103.057	1.06878	8.80366e-05	0.00248581
ZHLZ.comp59953_c0_seq1	ZHLZ.comp59953_c0_seq1:1-1045	+	45.3928	95.2419	1.06913	0.000162637	0.00430174
ZHLZ.comp35576_c0_seq1	ZHLZ.comp35576_c0_seq1:1-1411	+	536.801	1127.71	1.07094	1.16323e-38	2.62606e-36
ZHLZ.comp49662_c0_seq1	ZHLZ.comp49662_c0_seq1:1-2233	+	51.4755	108.629	1.07745	4.97611e-05	0.00147341
ZHLZ.comp59234_c0_seq4	ZHLZ.comp59234_c0_seq4:1-468	+	41.9889	88.861	1.08154	0.000231279	0.00592818
ZHLZ.comp53600_c0_seq1	ZHLZ.comp53600_c0_seq1:1-1863	+	34.7948	73.6791	1.08238	0.000792802	0.017831
ZHLZ.comp50033_c0_seq1	ZHLZ.comp50033_c0_seq1:1-1283	+	87.1865	184.72	1.08316	1.05713e-07	4.73748e-06
ZHLZ.comp58153_c0_seq1	ZHLZ.comp58153_c0_seq1:1-2749	+	95.1182	201.534	1.08323	2.79698e-08	1.349e-06
ZHLZ.comp59494_c0_seq1	ZHLZ.comp59494_c0_seq1:1-1190	+	159.573	338.373	1.0844	5.84472e-13	4.54772e-11
ZHLZ.comp59625_c0_seq1	ZHLZ.comp59625_c0_seq1:1-1566	+	170.833	364.294	1.09252	5.17681e-14	4.45317e-12
ZHLZ.comp53021_c0_seq1	ZHLZ.comp53021_c0_seq1:1-1756	+	45.2159	96.4596	1.09309	0.000106743	0.00294654
ZHLZ.comp35604_c1_seq1	ZHLZ.comp35604_c1_seq1:1-249	+	247.146	527.883	1.09485	1.08415e-19	1.28722e-17
ZHLZ.comp52699_c1_seq1	ZHLZ.comp52699_c1_seq1:1-2584	+	30.5058	65.3666	1.09947	0.00134132	0.0279456
ZHLZ.comp53640_c1_seq1	ZHLZ.comp53640_c1_seq1:1-814	+	52.2241	112.113	1.10217	2.55716e-05	0.000795882
ZHLZ.comp27731_c0_seq1	ZHLZ.comp27731_c0_seq1:1-1090	+	46.166	99.2689	1.10451	7.21609e-05	0.00207656
ZHLZ.comp45683_c0_seq1	ZHLZ.comp45683_c0_seq1:1-415	+	250.063	538.217	1.1059	2.14519e-20	2.59833e-18
ZHLZ.comp26892_c0_seq1	ZHLZ.comp26892_c0_seq1:1-1198	+	29.1724	62.8098	1.10639	0.00156657	0.031852
ZHLZ.comp53344_c0_seq1	ZHLZ.comp53344_c0_seq1:1-1680	+	27.2582	58.7574	1.10808	0.00219345	0.0422912
ZHLZ.comp46207_c0_seq1	ZHLZ.comp46207_c0_seq1:1-1265	+	51.027	110.174	1.11045	2.64194e-05	0.000819085
ZHLZ.comp48147_c1_seq1	ZHLZ.comp48147_c1_seq1:1-1054	+	64.8529	140.891	1.11934	1.68847e-06	6.4387e-05
ZHLZ.comp58471_c0_seq3	ZHLZ.comp58471_c0_seq3:1-1551	+	146.488	318.455	1.12031	5.83927e-13	4.55085e-11
ZHLZ.comp46448_c0_seq1	ZHLZ.comp46448_c0_seq1:1-1314	+	41.1166	89.4139	1.12078	0.000134336	0.00362495
CL2494Contig1	CL2494Contig1:1-2990	+	26.0474	56.7332	1.12305	0.00230976	0.0441794
ZHLZ.comp26916_c0_seq1	ZHLZ.comp26916_c0_seq1:1-863	+	32.5414	70.9709	1.12495	0.00064123	0.0147603
ZHLZ.comp54301_c1_seq1	ZHLZ.comp54301_c1_seq1:1-2280	+	30.1657	65.9954	1.12946	0.00095351	0.0208033
ZHLZ.comp59484_c0_seq1	ZHLZ.comp59484_c0_seq1:1-475	+	459.889	1008.27	1.13252	2.26115e-38	5.08082e-36
ZHLZ.comp59580_c0_seq1	ZHLZ.comp59580_c0_seq1:1-500	+	145.068	319.467	1.13894	2.36382e-13	1.90716e-11
ZHLZ.comp47580_c0_seq1	ZHLZ.comp47580_c0_seq1:1-783	+	921.021	2032.65	1.14206	9.09415e-77	3.64418e-74
ZHLZ.comp49368_c0_seq1	ZHLZ.comp49368_c0_seq1:1-2264	+	32.9059	72.6748	1.14311	0.000455414	0.0109059
ZHLZ.comp43786_c0_seq1	ZHLZ.comp43786_c0_seq1:1-778	+	28.4873	63.0031	1.1451	0.00107806	0.0231737
ZHLZ.comp54773_c0_seq1	ZHLZ.comp54773_c0_seq1:1-1271	+	42.2533	93.4904	1.14575	6.75697e-05	0.00195262
ZHLZ.comp53640_c0_seq1	ZHLZ.comp53640_c0_seq1:1-846	+	38.2525	84.6595	1.14612	0.00014889	0.00397089
ZHLZ.comp53246_c0_seq1	ZHLZ.comp53246_c0_seq1:1-1367	+	34.1182	75.6409	1.14862	0.000327661	0.00810907
ZHLZ.comp59690_c0_seq1	ZHLZ.comp59690_c0_seq1:1-1229	+	121.397	269.193	1.14891	1.20816e-11	8.37114e-10
ZHLZ.comp27313_c0_seq1	ZHLZ.comp27313_c0_seq1:1-588	+	55.8405	123.886	1.14963	4.19961e-06	0.000151381
ZHLZ.comp60008_c0_seq1	ZHLZ.comp60008_c0_seq1:1-762	+	30.2933	67.5066	1.15603	0.000640668	0.0147544
ZHLZ.comp56716_c0_seq1	ZHLZ.comp56716_c0_seq1:1-1993	+	67.6215	151.396	1.16277	2.74928e-07	1.17932e-05
ZHLZ.comp48642_c0_seq3	ZHLZ.comp48642_c0_seq3:1-232	+	27.2332	61.6064	1.17771	0.0009099	0.0200061
ZHLZ.comp51869_c0_seq1	ZHLZ.comp51869_c0_seq1:1-1771	+	30.1274	68.1955	1.1786	0.000478913	0.0114118
ZHLZ.comp35607_c0_seq1	ZHLZ.comp35607_c0_seq1:1-914	+	48.3065	109.463	1.18015	9.42715e-06	0.000316339
ZHLZ.comp50319_c0_seq1	ZHLZ.comp50319_c0_seq1:1-1158	+	30.5882	69.4587	1.18318	0.000404806	0.0098261
ZHLZ.comp54096_c0_seq1	ZHLZ.comp54096_c0_seq1:1-2133	+	87.4278	198.739	1.18471	2.09521e-09	1.13842e-07
ZHLZ.comp44918_c0_seq2	ZHLZ.comp44918_c0_seq2:1-1786	+	36.086	82.4485	1.19205	0.00010457	0.00290153
ZHLZ.comp53833_c0_seq1	ZHLZ.comp53833_c0_seq1:1-2437	+	46.7276	106.887	1.19374	9.7258e-06	0.000325679
ZHLZ.comp53304_c2_seq1	ZHLZ.comp53304_c2_seq1:1-2566	+	39.832	91.2213	1.19544	4.2868e-05	0.00128513
ZHLZ.comp43556_c0_seq1	ZHLZ.comp43556_c0_seq1:1-473	+	23.9278	54.8792	1.19757	0.00148032	0.030394
ZHLZ.comp26979_c0_seq1	ZHLZ.comp26979_c0_seq1:1-584	+	80.5437	185.977	1.20728	3.75801e-09	1.98362e-07
ZHLZ.comp56694_c2_seq4	ZHLZ.comp56694_c2_seq4:1-1401	+	177.778	411.143	1.20956	1.63144e-18	1.85899e-16
ZHLZ.comp59884_c0_seq1	ZHLZ.comp59884_c0_seq1:1-2172	+	34.5173	80.0392	1.21339	0.0001026	0.00285346
ZHLZ.comp37110_c1_seq1	ZHLZ.comp37110_c1_seq1:1-2028	+	20.9004	48.5072	1.21467	0.00247199	0.0468908
ZHLZ.comp45310_c1_seq1	ZHLZ.comp45310_c1_seq1:1-1215	+	1002.84	2331.53	1.21719	2.34812e-98	1.21411e-95
ZHLZ.comp52582_c0_seq1	ZHLZ.comp52582_c0_seq1:1-996	+	63.1351	147.412	1.22334	1.093e-07	4.8891e-06
ZHLZ.comp60015_c0_seq1	ZHLZ.comp60015_c0_seq1:1-748	+	46.5897	108.863	1.22443	4.94254e-06	0.0001754
ZHLZ.comp57814_c3_seq7	ZHLZ.comp57814_c3_seq7:1-1381	+	21.4522	50.2714	1.22861	0.00185166	0.0367474
ZHLZ.comp35916_c0_seq1	ZHLZ.comp35916_c0_seq1:1-534	+	43.9728	103.668	1.23729	6.83456e-06	0.000236607
ZHLZ.comp52923_c0_seq1	ZHLZ.comp52923_c0_seq1:1-1189	+	57.7195	136.115	1.2377	2.51522e-07	1.08278e-05
ZHLZ.comp47129_c0_seq1	ZHLZ.comp47129_c0_seq1:1-661	+	20.321	47.9745	1.2393	0.00217856	0.0420379
ZHLZ.comp48813_c0_seq1	ZHLZ.comp48813_c0_seq1:1-1996	+	22.9802	54.2553	1.23937	0.00111655	0.023873
ZHLZ.comp52377_c0_seq1	ZHLZ.comp52377_c0_seq1:1-1412	+	30.8992	72.9575	1.23949	0.000156842	0.00415992
ZHLZ.comp47655_c0_seq1	ZHLZ.comp47655_c0_seq1:1-825	+	63.5278	150.154	1.24098	5.67174e-08	2.65045e-06
ZHLZ.comp51526_c0_seq1	ZHLZ.comp51526_c0_seq1:1-1198	+	159.171	376.329	1.24142	8.09361e-18	8.86536e-16
ZHLZ.comp35954_c0_seq1	ZHLZ.comp35954_c0_seq1:1-2243	+	20.2943	48.0485	1.24342	0.00209651	0.0407325
ZHLZ.comp52095_c0_seq1	ZHLZ.comp52095_c0_seq1:1-3046	+	24.9153	59.1034	1.24621	0.000629351	0.0145286
ZHLZ.comp26854_c0_seq1	ZHLZ.comp26854_c0_seq1:1-1239	+	21.1001	50.0549	1.24626	0.00165414	0.0333366
ZHLZ.comp27049_c0_seq1	ZHLZ.comp27049_c0_seq1:1-2059	+	34.2854	81.3626	1.24677	6.00225e-05	0.00175776
ZHLZ.comp45224_c0_seq1	ZHLZ.comp45224_c0_seq1:1-1525	+	44.9045	106.6	1.24728	4.33146e-06	0.000155319
ZHLZ.comp27618_c0_seq1	ZHLZ.comp27618_c0_seq1:1-685	+	32.6091	77.4427	1.24785	8.93279e-05	0.00251636
CL2317Contig1	CL2317Contig1:1-1841	+	35.9943	85.7435	1.25226	3.54203e-05	0.00107256
ZHLZ.comp27233_c0_seq1	ZHLZ.comp27233_c0_seq1:1-2600	+	33.7527	80.4802	1.25363	6.06048e-05	0.00177157
ZHLZ.comp49702_c0_seq1	ZHLZ.comp49702_c0_seq1:1-2252	+	21.2736	50.8537	1.25729	0.00139275	0.0287926
ZHLZ.comp44377_c1_seq1	ZHLZ.comp44377_c1_seq1:1-620	+	28.0439	67.1122	1.25889	0.000237036	0.00605317
ZHLZ.comp35546_c0_seq1	ZHLZ.comp35546_c0_seq1:1-1451	+	248.916	597.273	1.26273	3.87736e-28	6.34173e-26
ZHLZ.comp55782_c0_seq1	ZHLZ.comp55782_c0_seq1:1-2016	+	22.0119	52.9081	1.2652	0.00104441	0.0225108
ZHLZ.comp58153_c1_seq1	ZHLZ.comp58153_c1_seq1:1-2674	+	171.647	413.247	1.26756	4.35867e-20	5.22671e-18
ZHLZ.comp54760_c0_seq1	ZHLZ.comp54760_c0_seq1:1-785	+	29.9127	72.223	1.2717	0.000119253	0.00325264
ZHLZ.comp49797_c0_seq1	ZHLZ.comp49797_c0_seq1:1-1890	+	35.2848	85.3661	1.27462	2.76948e-05	0.000853675
ZHLZ.comp49709_c0_seq1	ZHLZ.comp49709_c0_seq1:1-919	+	19.3257	46.7805	1.27539	0.00190578	0.0375426
ZHLZ.comp27051_c0_seq1	ZHLZ.comp27051_c0_seq1:1-759	+	110.149	266.796	1.27628	1.17602e-13	9.85197e-12
ZHLZ.comp36127_c0_seq1	ZHLZ.comp36127_c0_seq1:1-1549	+	19.254	46.6616	1.27708	0.00190783	0.0375674
ZHLZ.comp48411_c1_seq1	ZHLZ.comp48411_c1_seq1:1-638	+	23.9777	58.1537	1.27818	0.000524117	0.0123543
ZHLZ.comp60988_c0_seq1	ZHLZ.comp60988_c0_seq1:1-3341	+	29.1107	70.6034	1.27819	0.000132689	0.00358858
ZHLZ.comp53143_c0_seq1	ZHLZ.comp53143_c0_seq1:1-2231	+	20.9498	50.8248	1.2786	0.00118216	0.0250311
ZHLZ.comp46985_c0_seq1	ZHLZ.comp46985_c0_seq1:1-1265	+	173.059	422.559	1.28789	4.82159e-21	6.0065e-19
ZHLZ.comp35947_c0_seq1	ZHLZ.comp35947_c0_seq1:1-3282	+	19.2887	47.1375	1.28912	0.0016556	0.033352
ZHLZ.comp47926_c0_seq1	ZHLZ.comp47926_c0_seq1:1-1425	+	17.5605	42.981	1.29137	0.00262434	0.0494296
ZHLZ.comp57060_c0_seq1	ZHLZ.comp57060_c0_seq1:1-498	+	66.4317	163.423	1.29867	3.72211e-09	1.96899e-07
ZHLZ.comp56120_c0_seq1	ZHLZ.comp56120_c0_seq1:1-2168	+	22.5109	55.5823	1.304	0.000559042	0.0130941
ZHLZ.comp46658_c0_seq1	ZHLZ.comp46658_c0_seq1:1-1221	+	62.5833	155.161	1.30992	7.09487e-09	3.65272e-07
ZHLZ.comp47385_c0_seq1	ZHLZ.comp47385_c0_seq1:1-2186	+	18.9005	46.9906	1.31395	0.00140316	0.0289954
ZHLZ.comp52339_c0_seq1	ZHLZ.comp52339_c0_seq1:1-3639	+	33.9246	84.3789	1.31455	1.85369e-05	0.000588749
ZHLZ.comp52051_c1_seq1	ZHLZ.comp52051_c1_seq1:1-1111	+	21.7175	54.048	1.31538	0.000606383	0.0140726
ZHLZ.comp47644_c1_seq1	ZHLZ.comp47644_c1_seq1:1-604	+	2451.82	6120.53	1.3198	5.51804e-295	7.37057e-292
ZHLZ.comp53560_c0_seq1	ZHLZ.comp53560_c0_seq1:1-1412	+	43.8121	109.516	1.32174	9.51418e-07	3.76542e-05
ZHLZ.comp35972_c0_seq1	ZHLZ.comp35972_c0_seq1:1-6294	+	50.4721	126.76	1.32854	1.17803e-07	5.24507e-06
ZHLZ.comp45544_c0_seq1	ZHLZ.comp45544_c0_seq1:1-1965	+	23.4946	59.238	1.33419	0.00027878	0.00702221
ZHLZ.comp31210_c0_seq1	ZHLZ.comp31210_c0_seq1:1-989	+	17.1279	43.2404	1.33603	0.00187925	0.0371416
ZHLZ.comp58887_c1_seq1	ZHLZ.comp58887_c1_seq1:1-1245	+	28.4108	71.7913	1.33737	6.09417e-05	0.00177926
ZHLZ.comp56268_c0_seq1	ZHLZ.comp56268_c0_seq1:1-3391	+	20.2164	51.1464	1.33911	0.00070478	0.0160921
ZHLZ.comp43557_c0_seq1	ZHLZ.comp43557_c0_seq1:1-1128	+	45.14	114.379	1.34134	3.904e-07	1.63669e-05
ZHLZ.comp50471_c1_seq1	ZHLZ.comp50471_c1_seq1:1-862	+	111.156	281.664	1.34139	1.68421e-15	1.61651e-13
ZHLZ.comp45683_c1_seq1	ZHLZ.comp45683_c1_seq1:1-555	+	124.417	315.275	1.34143	3.61727e-17	3.83128e-15
ZHLZ.comp56900_c1_seq9	ZHLZ.comp56900_c1_seq9:1-3022	+	30.2987	76.7895	1.34165	3.2123e-05	0.000978877
ZHLZ.comp58974_c1_seq1	ZHLZ.comp58974_c1_seq1:1-6785	+	28.7202	72.9501	1.34484	4.88777e-05	0.00144993
ZHLZ.comp56492_c0_seq1	ZHLZ.comp56492_c0_seq1:1-1331	+	22.9308	58.3204	1.34671	0.000277644	0.00699728
ZHLZ.comp43974_c1_seq1	ZHLZ.comp43974_c1_seq1:1-914	+	18.6694	47.4825	1.34672	0.00103741	0.0224101
ZHLZ.comp35390_c0_seq1	ZHLZ.comp35390_c0_seq1:1-950	+	67.2657	171.145	1.34728	4.66134e-10	2.7038e-08
ZHLZ.comp48338_c0_seq1	ZHLZ.comp48338_c0_seq1:1-2503	+	30.9763	79.0834	1.35221	2.15469e-05	0.000677193
ZHLZ.comp55656_c0_seq1	ZHLZ.comp55656_c0_seq1:1-3072	+	49.3278	125.936	1.35222	8.27253e-08	3.76341e-06
ZHLZ.comp27180_c0_seq1	ZHLZ.comp27180_c0_seq1:1-1043	+	15.6926	40.3719	1.36327	0.00223823	0.0430167
ZHLZ.comp26899_c0_seq1	ZHLZ.comp26899_c0_seq1:1-699	+	51.3858	132.373	1.36517	2.99464e-08	1.44144e-06
ZHLZ.comp44315_c0_seq1	ZHLZ.comp44315_c0_seq1:1-1672	+	25.7819	66.5978	1.36912	8.1342e-05	0.00231171
ZHLZ.comp44437_c0_seq1	ZHLZ.comp44437_c0_seq1:1-1107	+	43.1876	111.658	1.3704	3.2834e-07	1.39722e-05
ZHLZ.comp27616_c0_seq1	ZHLZ.comp27616_c0_seq1:1-3025	+	62.9549	163.94	1.38078	4.72988e-10	2.73367e-08
ZHLZ.comp88038_c0_seq1	ZHLZ.comp88038_c0_seq1:1-1063	+	16.0057	41.7006	1.38148	0.00167709	0.0337283
ZHLZ.comp43845_c0_seq1	ZHLZ.comp43845_c0_seq1:1-578	+	18.1179	47.2219	1.38204	0.000823201	0.0184371
ZHLZ.comp46207_c0_seq4	ZHLZ.comp46207_c0_seq4:1-1140	+	63.648	166.146	1.38426	3.31813e-10	1.95294e-08
ZHLZ.comp48609_c0_seq1	ZHLZ.comp48609_c0_seq1:1-1054	+	77.2665	202.117	1.38728	3.83832e-12	2.79228e-10
ZHLZ.comp54402_c0_seq1	ZHLZ.comp54402_c0_seq1:1-2165	+	73.1067	191.334	1.38802	1.39603e-11	9.60363e-10
ZHLZ.comp36181_c0_seq1	ZHLZ.comp36181_c0_seq1:1-631	+	20.0651	52.6246	1.39105	0.000384178	0.0093727
ZHLZ.comp59777_c0_seq1	ZHLZ.comp59777_c0_seq1:1-924	+	108.274	284.508	1.39378	1.33072e-16	1.38505e-14
ZHLZ.comp49450_c0_seq1	ZHLZ.comp49450_c0_seq1:1-1491	+	45.478	120.03	1.40015	6.94459e-08	3.19864e-06
ZHLZ.comp51306_c0_seq1	ZHLZ.comp51306_c0_seq1:1-2824	+	24.7863	65.5062	1.40209	6.65346e-05	0.00192386
ZHLZ.comp47802_c0_seq1	ZHLZ.comp47802_c0_seq1:1-1847	+	81.559	215.643	1.40273	4.49669e-13	3.54472e-11
ZHLZ.comp59715_c0_seq1	ZHLZ.comp59715_c0_seq1:1-1189	+	720.48	1905.89	1.40343	5.27242e-103	2.91413e-100
ZHLZ.comp47457_c2_seq1	ZHLZ.comp47457_c2_seq1:1-704	+	15.6878	41.5051	1.40365	0.00148467	0.0304703
ZHLZ.comp46536_c0_seq1	ZHLZ.comp46536_c0_seq1:1-1545	+	19.6419	51.9723	1.40381	0.000376234	0.00919756
ZHLZ.comp56704_c0_seq1	ZHLZ.comp56704_c0_seq1:1-3931	+	154.549	413.022	1.41815	4.79758e-24	6.8052e-22
ZHLZ.comp27065_c0_seq1	ZHLZ.comp27065_c0_seq1:1-511	+	66.4454	177.616	1.41852	3.28783e-11	2.16871e-09
ZHLZ.comp45705_c0_seq1	ZHLZ.comp45705_c0_seq1:1-1202	+	32.9452	88.2855	1.42211	2.7822e-06	0.000103149
ZHLZ.comp35836_c0_seq1	ZHLZ.comp35836_c0_seq1:1-527	+	23.3168	62.494	1.42235	8.0371e-05	0.00229088
ZHLZ.comp48212_c0_seq1	ZHLZ.comp48212_c0_seq1:1-806	+	15.3691	41.1987	1.42257	0.00136435	0.0283764
ZHLZ.comp34884_c0_seq1	ZHLZ.comp34884_c0_seq1:1-5055	+	16.4796	44.2397	1.42466	0.000892789	0.019693
ZHLZ.comp27320_c0_seq1	ZHLZ.comp27320_c0_seq1:1-2362	+	23.0736	62.3713	1.43464	7.24303e-05	0.00208306
ZHLZ.comp55886_c1_seq1	ZHLZ.comp55886_c1_seq1:1-1965	+	24.001	64.8978	1.43508	5.1487e-05	0.0015217
ZHLZ.comp44576_c0_seq1	ZHLZ.comp44576_c0_seq1:1-267	+	16.024	43.4353	1.43863	0.0009028	0.0198864
ZHLZ.comp47902_c0_seq1	ZHLZ.comp47902_c0_seq1:1-908	+	15.2589	41.4101	1.44033	0.00117822	0.0249585
ZHLZ.comp54094_c0_seq1	ZHLZ.comp54094_c0_seq1:1-1885	+	24.7557	67.1835	1.44035	3.59302e-05	0.00108594
ZHLZ.comp48399_c0_seq1	ZHLZ.comp48399_c0_seq1:1-1290	+	14.1726	38.524	1.44265	0.00172882	0.0346529
ZHLZ.comp47127_c0_seq1	ZHLZ.comp47127_c0_seq1:1-1905	+	23.5426	64.0287	1.44345	5.31526e-05	0.00156611
ZHLZ.comp60072_c0_seq1	ZHLZ.comp60072_c0_seq1:1-1021	+	30.0881	81.8403	1.44362	4.88943e-06	0.000173644
ZHLZ.comp48018_c0_seq1	ZHLZ.comp48018_c0_seq1:1-3115	+	21.4886	58.4559	1.44378	0.000112381	0.00308797
ZHLZ.comp35379_c0_seq1	ZHLZ.comp35379_c0_seq1:1-1323	+	41.4386	113.288	1.45095	6.69385e-08	3.095e-06
ZHLZ.comp47333_c1_seq1	ZHLZ.comp47333_c1_seq1:1-379	+	18.1144	49.545	1.4516	0.000354522	0.00872444
ZHLZ.comp27303_c0_seq1	ZHLZ.comp27303_c0_seq1:1-2059	+	17.1306	46.8638	1.4519	0.000511981	0.0120919
ZHLZ.comp44613_c0_seq1	ZHLZ.comp44613_c0_seq1:1-1099	+	54.8188	150.209	1.45423	4.69514e-10	2.71685e-08
ZHLZ.comp45365_c1_seq1	ZHLZ.comp45365_c1_seq1:1-1596	+	14.8841	40.8595	1.4569	0.00113966	0.0242593
ZHLZ.comp60562_c0_seq1	ZHLZ.comp60562_c0_seq1:1-1757	+	18.263	50.3037	1.46174	0.00029448	0.00736753
ZHLZ.comp57451_c0_seq1	ZHLZ.comp57451_c0_seq1:1-1371	+	67.9828	188.146	1.46861	2.07857e-12	1.54006e-10
ZHLZ.comp50561_c0_seq1	ZHLZ.comp50561_c0_seq1:1-2757	+	20.3092	56.3108	1.47128	0.000117614	0.00321889
ZHLZ.comp36168_c0_seq1	ZHLZ.comp36168_c0_seq1:1-1242	+	23.9732	66.5118	1.47219	2.82002e-05	0.000868695
ZHLZ.comp44377_c0_seq1	ZHLZ.comp44377_c0_seq1:1-646	+	43.1644	120.407	1.48001	1.5199e-08	7.55802e-07
ZHLZ.comp35701_c0_seq1	ZHLZ.comp35701_c0_seq1:1-1903	+	129.535	362.021	1.48273	8.42643e-23	1.1577e-20
ZHLZ.comp56586_c0_seq1	ZHLZ.comp56586_c0_seq1:1-2428	+	16.1971	45.3017	1.48383	0.000503944	0.011949
ZHLZ.comp59619_c0_seq1	ZHLZ.comp59619_c0_seq1:1-799	+	91.6524	256.643	1.48552	1.14738e-16	1.20202e-14
ZHLZ.comp29168_c0_seq1	ZHLZ.comp29168_c0_seq1:1-5508	+	12.0985	33.8981	1.48638	0.00258332	0.0487716
ZHLZ.comp54915_c0_seq1	ZHLZ.comp54915_c0_seq1:1-2202	+	14.143	39.6647	1.48777	0.0011055	0.0236683
ZHLZ.comp55598_c0_seq1	ZHLZ.comp55598_c0_seq1:1-1860	+	12.7582	35.7908	1.48816	0.00193855	0.038079
ZHLZ.comp47333_c0_seq1	ZHLZ.comp47333_c0_seq1:1-1623	+	20.2919	56.9272	1.48821	9.26269e-05	0.00259863
ZHLZ.comp50725_c0_seq1	ZHLZ.comp50725_c0_seq1:1-2092	+	20.7247	58.1646	1.48879	7.72856e-05	0.00220817
ZHLZ.comp26784_c0_seq1	ZHLZ.comp26784_c0_seq1:1-1608	+	43.917	123.425	1.49078	8.19234e-09	4.17306e-07
ZHLZ.comp28764_c0_seq1	ZHLZ.comp28764_c0_seq1:1-1578	+	12.7367	35.8854	1.49441	0.00184333	0.0366578
ZHLZ.comp46872_c0_seq1	ZHLZ.comp46872_c0_seq1:1-1165	+	20.3479	57.3951	1.49605	8.07043e-05	0.00229766
ZHLZ.comp57250_c0_seq1	ZHLZ.comp57250_c0_seq1:1-2517	+	19.3303	54.7058	1.50083	0.000113847	0.00312291
ZHLZ.comp57872_c0_seq1	ZHLZ.comp57872_c0_seq1:1-1539	+	14.1424	40.0474	1.50168	0.000955562	0.0208292
ZHLZ.comp50127_c0_seq1	ZHLZ.comp50127_c0_seq1:1-3338	+	23.8684	67.6879	1.5038	1.71117e-05	0.000546734
ZHLZ.comp57688_c1_seq2	ZHLZ.comp57688_c1_seq2:1-1799	+	24.985	71.0373	1.50751	1.01626e-05	0.00033936
ZHLZ.comp43590_c1_seq1	ZHLZ.comp43590_c1_seq1:1-227	+	13.8069	39.3147	1.50968	0.00101142	0.0219274
ZHLZ.comp35395_c0_seq1	ZHLZ.comp35395_c0_seq1:1-635	+	35.8035	102.268	1.51418	1.06568e-07	4.77135e-06
ZHLZ.comp26771_c0_seq1	ZHLZ.comp26771_c0_seq1:1-2523	+	37.2278	106.638	1.51827	5.33997e-08	2.50271e-06
ZHLZ.comp52590_c0_seq1	ZHLZ.comp52590_c0_seq1:1-1009	+	81.7972	234.68	1.52057	6.47095e-16	6.44227e-14
ZHLZ.comp50589_c0_seq1	ZHLZ.comp50589_c0_seq1:1-1333	+	14.0327	40.5438	1.53069	0.000734128	0.016683
ZHLZ.comp49280_c0_seq1	ZHLZ.comp49280_c0_seq1:1-1514	+	32.4156	93.6703	1.5309	2.85234e-07	1.22244e-05
ZHLZ.comp56038_c0_seq1	ZHLZ.comp56038_c0_seq1:1-2710	+	12.4372	35.9906	1.53296	0.00144691	0.0298098
ZHLZ.comp52547_c0_seq1	ZHLZ.comp52547_c0_seq1:1-1126	+	20.3679	58.9807	1.53395	4.5107e-05	0.00134638
ZHLZ.comp50620_c1_seq1	ZHLZ.comp50620_c1_seq1:1-648	+	12.6675	36.7727	1.5375	0.00124935	0.0261998
ZHLZ.comp36096_c1_seq1	ZHLZ.comp36096_c1_seq1:1-1782	+	14.1262	41.0562	1.53923	0.000641817	0.0147667
ZHLZ.comp55633_c0_seq1	ZHLZ.comp55633_c0_seq1:1-2332	+	17.3118	50.3525	1.54031	0.000155436	0.00412945
ZHLZ.comp54434_c1_seq1	ZHLZ.comp54434_c1_seq1:1-1046	+	18.7866	54.6565	1.54069	8.10213e-05	0.00230396
ZHLZ.comp27089_c0_seq1	ZHLZ.comp27089_c0_seq1:1-907	+	72.8681	212.274	1.54257	7.50395e-15	6.87304e-13
ZHLZ.comp35508_c0_seq1	ZHLZ.comp35508_c0_seq1:1-1086	+	134.473	392.135	1.54403	3.79033e-26	5.86051e-24
ZHLZ.comp55257_c0_seq1	ZHLZ.comp55257_c0_seq1:1-1317	+	16.2996	47.6063	1.54632	0.000224827	0.00578129
ZHLZ.comp50970_c0_seq2	ZHLZ.comp50970_c0_seq2:1-1784	+	55.9535	163.52	1.54717	7.86213e-12	5.54338e-10
ZHLZ.comp35281_c0_seq1	ZHLZ.comp35281_c0_seq1:1-3007	+	17.1896	50.2883	1.54869	0.000146693	0.00392318
ZHLZ.comp35089_c0_seq1	ZHLZ.comp35089_c0_seq1:1-1707	+	13.2022	38.7333	1.5528	0.000840251	0.0187491
ZHLZ.comp55175_c0_seq1	ZHLZ.comp55175_c0_seq1:1-3115	+	32.7879	96.2388	1.55346	1.3985e-07	6.19231e-06
ZHLZ.comp35616_c0_seq1	ZHLZ.comp35616_c0_seq1:1-769	+	13.1003	38.4976	1.55517	0.000858679	0.0190894
ZHLZ.comp26950_c0_seq1	ZHLZ.comp26950_c0_seq1:1-892	+	56.6925	166.758	1.55653	3.85196e-12	2.79797e-10
ZHLZ.comp27260_c0_seq1	ZHLZ.comp27260_c0_seq1:1-1212	+	12.4372	36.6488	1.5591	0.00111873	0.023909
ZHLZ.comp39179_c0_seq1	ZHLZ.comp39179_c0_seq1:1-2903	+	18.7137	55.2577	1.56208	6.12878e-05	0.00178611
ZHLZ.comp26762_c0_seq1	ZHLZ.comp26762_c0_seq1:1-1192	+	22.4329	66.2803	1.56296	1.12621e-05	0.000373226
ZHLZ.comp36055_c0_seq1	ZHLZ.comp36055_c0_seq1:1-1339	+	13.2453	39.1949	1.56519	0.000722707	0.016439
ZHLZ.comp52157_c0_seq1	ZHLZ.comp52157_c0_seq1:1-1814	+	17.9222	53.1308	1.5678	8.09426e-05	0.00230308
ZHLZ.comp58652_c4_seq3	ZHLZ.comp58652_c4_seq3:1-2626	+	10.6469	31.5697	1.56811	0.00237544	0.0452198
ZHLZ.comp51059_c0_seq1	ZHLZ.comp51059_c0_seq1:1-1008	+	60.8782	180.555	1.56844	3.62234e-13	2.87907e-11
ZHLZ.comp54760_c4_seq1	ZHLZ.comp54760_c4_seq1:1-467	+	17.4707	51.9951	1.57344	9.20654e-05	0.00258439
ZHLZ.comp58325_c0_seq1	ZHLZ.comp58325_c0_seq1:1-1676	+	49.7192	148.825	1.58174	3.03984e-11	2.00788e-09
ZHLZ.comp54861_c0_seq3	ZHLZ.comp54861_c0_seq3:1-1754	+	17.032	51.0225	1.58289	9.91468e-05	0.00276862
ZHLZ.comp52437_c0_seq1	ZHLZ.comp52437_c0_seq1:1-1181	+	12.4267	37.2463	1.58365	0.000877307	0.0194049
ZHLZ.comp47904_c1_seq1	ZHLZ.comp47904_c1_seq1:1-856	+	59.0768	177.079	1.58373	4.00405e-13	3.16676e-11
ZHLZ.comp49890_c0_seq3	ZHLZ.comp49890_c0_seq3:1-1232	+	14.638	43.886	1.58404	0.000303484	0.00754959
ZHLZ.comp44087_c0_seq2	ZHLZ.comp44087_c0_seq2:1-2561	+	12.6363	37.89	1.58424	0.000788462	0.0177417
ZHLZ.comp60413_c0_seq1	ZHLZ.comp60413_c0_seq1:1-2642	+	16.3444	49.1597	1.58868	0.000126982	0.00344781
ZHLZ.comp49692_c0_seq1	ZHLZ.comp49692_c0_seq1:1-971	+	10.3238	31.072	1.58964	0.00230231	0.0440719
ZHLZ.comp54526_c2_seq1	ZHLZ.comp54526_c2_seq1:1-845	+	17.3385	52.2712	1.59204	7.54545e-05	0.00216486
ZHLZ.comp49038_c0_seq1	ZHLZ.comp49038_c0_seq1:1-1273	+	19.5791	59.2694	1.59797	2.36067e-05	0.00073759
ZHLZ.comp50439_c0_seq1	ZHLZ.comp50439_c0_seq1:1-1365	+	22.8152	69.2634	1.6021	4.65435e-06	0.000166154
ZHLZ.comp55250_c0_seq1	ZHLZ.comp55250_c0_seq1:1-2971	+	151.055	460.183	1.60713	2.52036e-32	4.6793e-30
ZHLZ.comp59427_c0_seq1	ZHLZ.comp59427_c0_seq1:1-879	+	429.006	1307.62	1.60787	1.04226e-88	5.1141e-86
ZHLZ.comp48476_c0_seq1	ZHLZ.comp48476_c0_seq1:1-889	+	30.4705	92.9984	1.60979	9.96813e-08	4.48809e-06
ZHLZ.comp34596_c0_seq1	ZHLZ.comp34596_c0_seq1:1-1772	+	11.974	36.5584	1.6103	0.000835123	0.018652
ZHLZ.comp35923_c0_seq1	ZHLZ.comp35923_c0_seq1:1-1119	+	35.9445	109.995	1.6136	6.4475e-09	3.34811e-07
ZHLZ.comp43875_c0_seq1	ZHLZ.comp43875_c0_seq1:1-1912	+	45.4166	139.056	1.61437	6.61003e-11	4.19881e-09
ZHLZ.comp60282_c0_seq1	ZHLZ.comp60282_c0_seq1:1-1317	+	10.3124	31.577	1.61449	0.00186192	0.036875
ZHLZ.comp35516_c0_seq1	ZHLZ.comp35516_c0_seq1:1-870	+	150.047	459.552	1.61481	1.61699e-32	3.0612e-30
ZHLZ.comp61381_c0_seq1	ZHLZ.comp61381_c0_seq1:1-1647	+	13.9097	42.6474	1.61637	0.000295403	0.00738294
ZHLZ.comp47709_c0_seq1	ZHLZ.comp47709_c0_seq1:1-1336	+	16.8126	51.7443	1.62186	6.40128e-05	0.00185989
ZHLZ.comp53993_c0_seq1	ZHLZ.comp53993_c0_seq1:1-1426	+	40.2421	124.055	1.6242	5.75515e-10	3.28672e-08
ZHLZ.comp49146_c1_seq1	ZHLZ.comp49146_c1_seq1:1-1244	+	91.0996	280.987	1.62499	1.05141e-20	1.29304e-18
ZHLZ.comp54300_c1_seq1	ZHLZ.comp54300_c1_seq1:1-1413	+	10.4216	32.2209	1.62842	0.00155277	0.0316384
ZHLZ.comp46682_c3_seq1	ZHLZ.comp46682_c3_seq1:1-271	+	16.43	50.8181	1.62901	7.02273e-05	0.00202212
ZHLZ.comp35187_c0_seq1	ZHLZ.comp35187_c0_seq1:1-1051	+	10.6503	33.0388	1.63327	0.00131743	0.0275076
ZHLZ.comp55476_c1_seq1	ZHLZ.comp55476_c1_seq1:1-3186	+	19.5342	60.6013	1.63335	1.35775e-05	0.000442336
ZHLZ.comp48489_c0_seq1	ZHLZ.comp48489_c0_seq1:1-2003	+	36.6348	113.808	1.63532	2.40352e-09	1.2986e-07
ZHLZ.comp27095_c0_seq1	ZHLZ.comp27095_c0_seq1:1-431	+	63.3115	197.604	1.64207	3.02358e-15	2.83415e-13
ZHLZ.comp59577_c0_seq1	ZHLZ.comp59577_c0_seq1:1-528	+	39.3374	122.778	1.64208	5.00269e-10	2.8844e-08
ZHLZ.comp59618_c0_seq1	ZHLZ.comp59618_c0_seq1:1-1494	+	736.426	2299.88	1.64295	5.08534e-160	4.07556e-157
ZHLZ.comp45736_c0_seq1	ZHLZ.comp45736_c0_seq1:1-1874	+	24.2108	75.7244	1.64511	1.00276e-06	3.9621e-05
ZHLZ.comp53143_c0_seq3	ZHLZ.comp53143_c0_seq3:1-719	+	22.3489	70.1577	1.6504	2.3598e-06	8.81004e-05
ZHLZ.comp47246_c0_seq1	ZHLZ.comp47246_c0_seq1:1-2655	+	20.293	63.7721	1.65194	6.69093e-06	0.000232303
ZHLZ.comp49709_c0_seq2	ZHLZ.comp49709_c0_seq2:1-651	+	29.4978	92.7954	1.65345	5.44249e-08	2.54579e-06
ZHLZ.comp43366_c1_seq1	ZHLZ.comp43366_c1_seq1:1-500	+	9.30303	29.3102	1.65563	0.00222575	0.0428109
ZHLZ.comp47129_c2_seq1	ZHLZ.comp47129_c2_seq1:1-404	+	12.3756	39.0222	1.6568	0.000414284	0.0100308
ZHLZ.comp58298_c0_seq1	ZHLZ.comp58298_c0_seq1:1-3449	+	9.71466	30.663	1.65826	0.0017359	0.0347368
ZHLZ.comp50594_c0_seq1	ZHLZ.comp50594_c0_seq1:1-723	+	10.631	33.6473	1.66221	0.00101222	0.0219348
ZHLZ.comp54469_c1_seq1	ZHLZ.comp54469_c1_seq1:1-757	+	21.0956	67.0549	1.6684	3.25412e-06	0.000119723
ZHLZ.comp56463_c0_seq1	ZHLZ.comp56463_c0_seq1:1-1902	+	13.915	44.2418	1.66877	0.000156197	0.00414507
ZHLZ.comp49777_c0_seq1	ZHLZ.comp49777_c0_seq1:1-1245	+	19.5	62.0396	1.66972	7.48418e-06	0.000257244
ZHLZ.comp61413_c0_seq1	ZHLZ.comp61413_c0_seq1:1-876	+	12.3236	39.2511	1.67131	0.000362978	0.00891429
ZHLZ.comp60004_c0_seq1	ZHLZ.comp60004_c0_seq1:1-3055	+	21.5117	68.5976	1.67304	2.386e-06	8.89405e-05
ZHLZ.comp56675_c0_seq2	ZHLZ.comp56675_c0_seq2:1-1480	+	9.56321	30.5939	1.67768	0.00159192	0.032272
ZHLZ.comp57128_c0_seq1	ZHLZ.comp57128_c0_seq1:1-2163	+	13.018	41.804	1.68313	0.000215398	0.00555369
ZHLZ.comp53596_c0_seq1	ZHLZ.comp53596_c0_seq1:1-1897	+	24.3499	78.257	1.6843	4.07225e-07	1.70425e-05
ZHLZ.comp58667_c0_seq1	ZHLZ.comp58667_c0_seq1:1-1798	+	23.2143	74.6168	1.68449	7.54646e-07	3.04941e-05
ZHLZ.comp47631_c0_seq1	ZHLZ.comp47631_c0_seq1:1-1903	+	11.3327	36.6722	1.6942	0.000494846	0.0117449
ZHLZ.comp56076_c0_seq1	ZHLZ.comp56076_c0_seq1:1-2234	+	38.9595	126.709	1.70147	8.18091e-11	5.14905e-09
ZHLZ.comp56718_c0_seq1	ZHLZ.comp56718_c0_seq1:1-1696	+	11.1319	36.3135	1.70581	0.000492113	0.0116916
ZHLZ.comp27852_c0_seq1	ZHLZ.comp27852_c0_seq1:1-730	+	9.88162	32.2387	1.70597	0.00102376	0.0221551
ZHLZ.comp48766_c0_seq1	ZHLZ.comp48766_c0_seq1:1-1490	+	81.5514	266.778	1.70986	2.95209e-21	3.70637e-19
ZHLZ.comp37586_c0_seq1	ZHLZ.comp37586_c0_seq1:1-480	+	9.43155	30.8618	1.71026	0.001285	0.0269241
ZHLZ.comp26874_c0_seq1	ZHLZ.comp26874_c0_seq1:1-915	+	11.8255	38.7911	1.71382	0.000300187	0.00747917
ZHLZ.comp49389_c0_seq1	ZHLZ.comp49389_c0_seq1:1-1288	+	57.358	188.399	1.71572	1.53039e-15	1.47771e-13
ZHLZ.comp60383_c0_seq1	ZHLZ.comp60383_c0_seq1:1-838	+	30.0986	99.1718	1.72023	6.739e-09	3.48818e-07
ZHLZ.comp49146_c0_seq1	ZHLZ.comp49146_c0_seq1:1-340	+	26.6303	87.8053	1.72124	4.83103e-08	2.27304e-06
ZHLZ.comp35187_c2_seq1	ZHLZ.comp35187_c2_seq1:1-280	+	9.32791	30.8213	1.7243	0.00120483	0.0254549
ZHLZ.comp27001_c0_seq1	ZHLZ.comp27001_c0_seq1:1-708	+	18.6207	61.554	1.72495	4.71817e-06	0.000168058
ZHLZ.comp61713_c0_seq1	ZHLZ.comp61713_c0_seq1:1-2872	+	11.6664	38.6137	1.72675	0.000285628	0.00717593
ZHLZ.comp44576_c1_seq1	ZHLZ.comp44576_c1_seq1:1-605	+	17.5149	57.9936	1.72731	8.69466e-06	0.000293192
ZHLZ.comp47712_c1_seq1	ZHLZ.comp47712_c1_seq1:1-1305	+	8.44396	27.9794	1.72837	0.00199817	0.0390268
ZHLZ.comp51105_c0_seq1	ZHLZ.comp51105_c0_seq1:1-1567	+	18.7788	62.4597	1.73382	3.6765e-06	0.000133728
ZHLZ.comp43249_c0_seq1	ZHLZ.comp43249_c0_seq1:1-2554	+	16.781	55.9087	1.73624	1.16447e-05	0.000385374
ZHLZ.comp34851_c0_seq1	ZHLZ.comp34851_c0_seq1:1-1021	+	8.42953	28.1527	1.73975	0.00183416	0.0364905
ZHLZ.comp52430_c0_seq1	ZHLZ.comp52430_c0_seq1:1-1278	+	10.4519	34.9156	1.74011	0.000519423	0.0122496
ZHLZ.comp49930_c0_seq1	ZHLZ.comp49930_c0_seq1:1-2467	+	27.3145	92.0632	1.75296	1.44732e-08	7.21951e-07
ZHLZ.comp54291_c0_seq1	ZHLZ.comp54291_c0_seq1:1-688	+	13.6303	45.9931	1.7546	6.10287e-05	0.00178072
ZHLZ.comp56442_c0_seq1	ZHLZ.comp56442_c0_seq1:1-2596	+	12.7726	43.2163	1.75852	9.91844e-05	0.00276807
ZHLZ.comp54291_c1_seq1	ZHLZ.comp54291_c1_seq1:1-2474	+	11.6932	39.5978	1.75975	0.000192969	0.00504849
ZHLZ.comp43185_c0_seq1	ZHLZ.comp43185_c0_seq1:1-1094	+	8.98117	30.4358	1.76079	0.00107586	0.0231367
ZHLZ.comp27793_c0_seq1	ZHLZ.comp27793_c0_seq1:1-1220	+	34.0086	115.408	1.76277	1.85247e-10	1.1233e-08
ZHLZ.comp49427_c0_seq1	ZHLZ.comp49427_c0_seq1:1-6290	+	9.49499	32.327	1.7675	0.000725349	0.0164913
ZHLZ.comp27539_c0_seq1	ZHLZ.comp27539_c0_seq1:1-1682	+	19.5653	67.0368	1.77666	1.02679e-06	4.04706e-05
ZHLZ.comp35516_c2_seq1	ZHLZ.comp35516_c2_seq1:1-404	+	110.704	379.738	1.7783	2.58821e-31	4.6095e-29
ZHLZ.comp57831_c0_seq1	ZHLZ.comp57831_c0_seq1:1-3708	+	32.8707	112.772	1.77853	2.25312e-10	1.35429e-08
ZHLZ.comp53296_c0_seq7	ZHLZ.comp53296_c0_seq7:1-3262	+	13.0778	45.0934	1.7858	5.737e-05	0.00168624
ZHLZ.comp47871_c0_seq1	ZHLZ.comp47871_c0_seq1:1-1526	+	195.507	676.987	1.79191	4.2618e-55	1.33073e-52
ZHLZ.comp27104_c0_seq1	ZHLZ.comp27104_c0_seq1:1-1044	+	21.8962	75.8716	1.79288	1.65273e-07	7.25121e-06
ZHLZ.comp57755_c0_seq1	ZHLZ.comp57755_c0_seq1:1-2534	+	8.85427	30.7404	1.79569	0.000850201	0.0189272
ZHLZ.comp58249_c2_seq1	ZHLZ.comp58249_c2_seq1:1-2438	+	9.87631	34.32	1.79701	0.000420677	0.0101703
ZHLZ.comp35187_c1_seq1	ZHLZ.comp35187_c1_seq1:1-721	+	10.833	37.7305	1.8003	0.000213065	0.00551126
ZHLZ.comp51158_c0_seq1	ZHLZ.comp51158_c0_seq1:1-1990	+	7.88732	27.4769	1.80061	0.00157534	0.0319762
ZHLZ.comp35881_c0_seq1	ZHLZ.comp35881_c0_seq1:1-1535	+	10.2415	35.7249	1.8025	0.000310251	0.00769801
ZHLZ.comp50065_c0_seq1	ZHLZ.comp50065_c0_seq1:1-3482	+	9.58687	33.8136	1.81847	0.000411946	0.00997927
ZHLZ.comp46100_c0_seq1	ZHLZ.comp46100_c0_seq1:1-731	+	20.2466	71.6089	1.82246	2.61888e-07	1.1264e-05
ZHLZ.comp52111_c0_seq1	ZHLZ.comp52111_c0_seq1:1-2012	+	14.4895	51.2571	1.82274	1.32004e-05	0.000430925
ZHLZ.comp52721_c1_seq2	ZHLZ.comp52721_c1_seq2:1-2528	+	18.4984	65.5781	1.82581	8.0465e-07	3.219e-05
ZHLZ.comp47074_c0_seq1	ZHLZ.comp47074_c0_seq1:1-6046	+	34.7526	123.609	1.83059	1.13821e-11	7.90924e-10
ZHLZ.comp62140_c0_seq1	ZHLZ.comp62140_c0_seq1:1-793	+	7.05769	25.1644	1.83412	0.00216232	0.0417748
ZHLZ.comp37283_c1_seq1	ZHLZ.comp37283_c1_seq1:1-311	+	8.87801	31.682	1.83536	0.000575148	0.0134386
ZHLZ.comp57755_c1_seq1	ZHLZ.comp57755_c1_seq1:1-1705	+	8.25743	29.5192	1.83789	0.000878119	0.0194139
ZHLZ.comp59169_c0_seq6	ZHLZ.comp59169_c0_seq6:1-1920	+	24.9262	90.273	1.85663	4.559e-09	2.40114e-07
ZHLZ.comp53023_c0_seq1	ZHLZ.comp53023_c0_seq1:1-879	+	21.3937	78.2343	1.87062	4.05939e-08	1.93458e-06
ZHLZ.comp53366_c0_seq1	ZHLZ.comp53366_c0_seq1:1-486	+	15.2522	55.8814	1.87335	3.42701e-06	0.000125795
ZHLZ.comp57718_c0_seq1	ZHLZ.comp57718_c0_seq1:1-2832	+	14.677	53.8197	1.87458	5.13572e-06	0.000181853
ZHLZ.comp36125_c0_seq1	ZHLZ.comp36125_c0_seq1:1-1500	+	9.80052	35.9846	1.87645	0.000190936	0.00500073
ZHLZ.comp36124_c0_seq1	ZHLZ.comp36124_c0_seq1:1-2402	+	11.8055	43.3968	1.87813	4.13668e-05	0.00124401
ZHLZ.comp50594_c1_seq1	ZHLZ.comp50594_c1_seq1:1-637	+	8.708	32.0383	1.87938	0.000424608	0.0102499
ZHLZ.comp55711_c0_seq1	ZHLZ.comp55711_c0_seq1:1-2243	+	11.1674	41.1108	1.88022	6.50853e-05	0.00188422
ZHLZ.comp27668_c0_seq1	ZHLZ.comp27668_c0_seq1:1-1728	+	22.8735	84.3639	1.88295	1.02147e-08	5.15949e-07
ZHLZ.comp57414_c0_seq4	ZHLZ.comp57414_c0_seq4:1-3483	+	10.3197	38.0896	1.884	0.000118239	0.00323232
ZHLZ.comp56124_c0_seq1	ZHLZ.comp56124_c0_seq1:1-955	+	36.1005	133.438	1.88608	5.52269e-13	4.32515e-11
ZHLZ.comp48855_c1_seq1	ZHLZ.comp48855_c1_seq1:1-681	+	16.6925	61.7992	1.88839	9.00665e-07	3.57929e-05
ZHLZ.comp35385_c0_seq1	ZHLZ.comp35385_c0_seq1:1-1390	+	14.9783	55.5027	1.88968	3.19953e-06	0.000117804
ZHLZ.comp35561_c0_seq1	ZHLZ.comp35561_c0_seq1:1-559	+	9.52259	35.2932	1.88996	0.00020366	0.00529361
ZHLZ.comp34602_c1_seq1	ZHLZ.comp34602_c1_seq1:1-1449	+	8.11981	30.1073	1.8906	0.000600159	0.0139417
ZHLZ.comp50405_c0_seq1	ZHLZ.comp50405_c0_seq1:1-838	+	10.8046	40.139	1.89336	7.29336e-05	0.00209503
ZHLZ.comp51053_c0_seq1	ZHLZ.comp51053_c0_seq1:1-1532	+	15.2786	56.8637	1.896	2.28999e-06	8.58274e-05
ZHLZ.comp54869_c0_seq1	ZHLZ.comp54869_c0_seq1:1-2249	+	2891.56	10762.5	1.89609	0	0
ZHLZ.comp51990_c0_seq1	ZHLZ.comp51990_c0_seq1:1-2004	+	15.3541	57.1809	1.89691	2.12834e-06	8.01435e-05
ZHLZ.comp58378_c1_seq16	ZHLZ.comp58378_c1_seq16:1-884	+	7.90692	29.4922	1.89915	0.000655219	0.0150319
ZHLZ.comp62189_c0_seq1	ZHLZ.comp62189_c0_seq1:1-1956	+	10.6441	39.7316	1.90023	7.59247e-05	0.00217705
ZHLZ.comp59521_c0_seq1	ZHLZ.comp59521_c0_seq1:1-508	+	246.149	919.99	1.90209	5.29788e-81	2.21525e-78
ZHLZ.comp59502_c0_seq1	ZHLZ.comp59502_c0_seq1:1-2541	+	25.0408	93.857	1.90618	1.08864e-09	6.087e-08
ZHLZ.comp58510_c0_seq1	ZHLZ.comp58510_c0_seq1:1-3603	+	20.4974	76.867	1.90692	3.42639e-08	1.64269e-06
ZHLZ.comp60407_c0_seq1	ZHLZ.comp60407_c0_seq1:1-1004	+	19.0274	71.4494	1.90884	1.01484e-07	4.56497e-06
ZHLZ.comp53993_c0_seq3	ZHLZ.comp53993_c0_seq3:1-1350	+	25.3166	95.3516	1.91317	7.23895e-10	4.09039e-08
ZHLZ.comp61774_c0_seq1	ZHLZ.comp61774_c0_seq1:1-573	+	6.03411	22.7299	1.91338	0.00262892	0.0494966
ZHLZ.comp28552_c0_seq1	ZHLZ.comp28552_c0_seq1:1-3525	+	11.0788	41.7996	1.91569	4.44797e-05	0.00132848
ZHLZ.comp58026_c0_seq1	ZHLZ.comp58026_c0_seq1:1-4116	+	7.65692	29.04	1.92321	0.000642697	0.0147728
ZHLZ.comp58308_c0_seq1	ZHLZ.comp58308_c0_seq1:1-1500	+	146.743	556.592	1.92333	1.6651e-50	4.68234e-48
ZHLZ.comp51734_c0_seq1	ZHLZ.comp51734_c0_seq1:1-1767	+	10.4171	39.6614	1.92878	6.41451e-05	0.00186149
ZHLZ.comp45003_c0_seq1	ZHLZ.comp45003_c0_seq1:1-1278	+	14.5977	55.6168	1.92978	2.19025e-06	8.24102e-05
ZHLZ.comp61597_c0_seq1	ZHLZ.comp61597_c0_seq1:1-1167	+	5.8829	22.4567	1.93255	0.00259609	0.0489743
ZHLZ.comp60982_c0_seq1	ZHLZ.comp60982_c0_seq1:1-880	+	6.8122	26.1257	1.93928	0.00112627	0.024038
ZHLZ.comp57352_c0_seq1	ZHLZ.comp57352_c0_seq1:1-2727	+	24.5278	94.4491	1.94512	5.42207e-10	3.11128e-08
ZHLZ.comp27192_c0_seq1	ZHLZ.comp27192_c0_seq1:1-1044	+	33.6662	129.722	1.94605	3.43393e-13	2.74292e-11
ZHLZ.comp43453_c1_seq1	ZHLZ.comp43453_c1_seq1:1-362	+	6.80267	26.28	1.94979	0.00104015	0.0224391
ZHLZ.comp49483_c0_seq1	ZHLZ.comp49483_c0_seq1:1-1248	+	13.1149	50.6921	1.95055	5.21354e-06	0.000184337
ZHLZ.comp54469_c0_seq1	ZHLZ.comp54469_c0_seq1:1-669	+	18.0702	69.9163	1.95202	8.62345e-08	3.90459e-06
ZHLZ.comp56670_c0_seq1	ZHLZ.comp56670_c0_seq1:1-3020	+	14.3728	55.6371	1.95271	1.78022e-06	6.77779e-05
ZHLZ.comp54263_c0_seq1	ZHLZ.comp54263_c0_seq1:1-1674	+	16.3006	63.122	1.95322	3.59832e-07	1.5218e-05
ZHLZ.comp45458_c0_seq1	ZHLZ.comp45458_c0_seq1:1-886	+	17.6872	68.5405	1.95425	1.12643e-07	5.02931e-06
ZHLZ.comp57800_c0_seq27	ZHLZ.comp57800_c0_seq27:1-442	+	6.80951	26.3918	1.95447	0.0009943	0.0215953
ZHLZ.comp51751_c0_seq1	ZHLZ.comp51751_c0_seq1:1-2338	+	5.61749	21.8952	1.96262	0.00263264	0.0495471
ZHLZ.comp52780_c0_seq1	ZHLZ.comp52780_c0_seq1:1-2208	+	16.7069	65.1417	1.96314	2.11536e-07	9.19701e-06
ZHLZ.comp57606_c0_seq1	ZHLZ.comp57606_c0_seq1:1-1692	+	7.21829	28.26	1.96903	0.000614642	0.01423
ZHLZ.comp45911_c0_seq1	ZHLZ.comp45911_c0_seq1:1-1021	+	14.8369	58.2133	1.97216	8.58785e-07	3.42417e-05
ZHLZ.comp56700_c0_seq2	ZHLZ.comp56700_c0_seq2:1-1069	+	7.21335	28.3294	1.97356	0.000592608	0.0138063
ZHLZ.comp49462_c0_seq2	ZHLZ.comp49462_c0_seq2:1-1182	+	10.459	41.1433	1.97591	3.42563e-05	0.00103927
ZHLZ.comp52468_c0_seq1	ZHLZ.comp52468_c0_seq1:1-1043	+	26.52	104.567	1.97927	3.75649e-11	2.46432e-09
ZHLZ.comp54704_c0_seq1	ZHLZ.comp54704_c0_seq1:1-3893	+	12.2679	48.3854	1.97968	6.82007e-06	0.000236275
ZHLZ.comp44576_c2_seq1	ZHLZ.comp44576_c2_seq1:1-565	+	11.5787	45.7427	1.98207	1.19536e-05	0.000394241
ZHLZ.comp47689_c0_seq1	ZHLZ.comp47689_c0_seq1:1-1463	+	65.272	260.276	1.99551	9.00886e-26	1.37524e-23
ZHLZ.comp37283_c0_seq1	ZHLZ.comp37283_c0_seq1:1-901	+	10.2976	41.2039	2.00047	2.87367e-05	0.000884091
ZHLZ.comp58881_c4_seq1	ZHLZ.comp58881_c4_seq1:1-1523	+	5.96137	23.8704	2.00151	0.00144668	0.0298179
ZHLZ.comp56443_c1_seq1	ZHLZ.comp56443_c1_seq1:1-3292	+	15.3236	61.3747	2.00189	3.25328e-07	1.38685e-05
ZHLZ.comp52919_c0_seq1	ZHLZ.comp52919_c0_seq1:1-1315	+	8.81482	35.3973	2.00564	0.000102553	0.00285381
ZHLZ.comp26973_c1_seq1	ZHLZ.comp26973_c1_seq1:1-493	+	8.62784	34.6884	2.00738	0.000119197	0.00325294
ZHLZ.comp62591_c0_seq1	ZHLZ.comp62591_c0_seq1:1-904	+	7.84205	31.5959	2.01043	0.000236692	0.00604759
ZHLZ.comp52854_c0_seq1	ZHLZ.comp52854_c0_seq1:1-3301	+	5.35015	21.5873	2.01253	0.00235827	0.0449464
ZHLZ.comp46466_c0_seq1	ZHLZ.comp46466_c0_seq1:1-1540	+	83.9108	338.792	2.01347	1.88105e-33	3.67691e-31
ZHLZ.comp53102_c0_seq1	ZHLZ.comp53102_c0_seq1:1-2475	+	6.52263	26.4306	2.01868	0.000745717	0.0169224
ZHLZ.comp57553_c0_seq2	ZHLZ.comp57553_c0_seq2:1-932	+	7.68652	31.2786	2.02477	0.000236597	0.00604837
ZHLZ.comp26996_c0_seq1	ZHLZ.comp26996_c0_seq1:1-1998	+	213.972	874.449	2.03095	1.41167e-84	6.40392e-82
ZHLZ.comp26634_c0_seq1	ZHLZ.comp26634_c0_seq1:1-1977	+	8.55569	34.9673	2.03105	9.79296e-05	0.002741
ZHLZ.comp26702_c0_seq1	ZHLZ.comp26702_c0_seq1:1-3291	+	13.4009	54.8823	2.03401	1.03102e-06	4.06043e-05
ZHLZ.comp48695_c0_seq1	ZHLZ.comp48695_c0_seq1:1-988	+	5.3626	21.9631	2.03408	0.00199694	0.0390187
ZHLZ.comp61180_c0_seq1	ZHLZ.comp61180_c0_seq1:1-3306	+	5.44739	22.3973	2.03969	0.00176481	0.0352419
ZHLZ.comp43494_c0_seq1	ZHLZ.comp43494_c0_seq1:1-2903	+	6.26359	25.7875	2.04161	0.000785694	0.0177043
ZHLZ.comp58343_c1_seq25	ZHLZ.comp58343_c1_seq25:1-1354	+	6.92589	28.5394	2.04288	0.000409362	0.00992167
ZHLZ.comp35516_c1_seq1	ZHLZ.comp35516_c1_seq1:1-272	+	85.2315	351.921	2.04579	1.93944e-35	4.07248e-33
ZHLZ.comp26581_c0_seq1	ZHLZ.comp26581_c0_seq1:1-861	+	5.25801	21.7301	2.04711	0.00201371	0.0392825
ZHLZ.comp56130_c0_seq1	ZHLZ.comp56130_c0_seq1:1-745	+	27.5789	114.014	2.04757	1.49208e-12	1.11238e-10
ZHLZ.comp50594_c2_seq1	ZHLZ.comp50594_c2_seq1:1-483	+	8.08548	33.437	2.04804	0.000127082	0.00344856
ZHLZ.comp26929_c0_seq1	ZHLZ.comp26929_c0_seq1:1-892	+	37.0328	153.452	2.05091	2.07303e-16	2.13456e-14
ZHLZ.comp26798_c0_seq1	ZHLZ.comp26798_c0_seq1:1-696	+	5.89695	24.4408	2.05125	0.00103861	0.0224259
ZHLZ.comp53489_c2_seq1	ZHLZ.comp53489_c2_seq1:1-1872	+	12.3309	51.158	2.05268	2.05864e-06	7.77016e-05
ZHLZ.comp43854_c0_seq1	ZHLZ.comp43854_c0_seq1:1-1049	+	8.39423	34.9155	2.0564	8.59606e-05	0.00243147
ZHLZ.comp26977_c0_seq1	ZHLZ.comp26977_c0_seq1:1-968	+	216.906	911.579	2.0713	1.60898e-90	8.05933e-88
ZHLZ.comp41821_c0_seq1	ZHLZ.comp41821_c0_seq1:1-338	+	5.37229	22.5838	2.07168	0.00149891	0.0306971
ZHLZ.comp59195_c0_seq1	ZHLZ.comp59195_c0_seq1:1-1860	+	14.2025	59.9395	2.07736	2.19073e-07	9.49896e-06
ZHLZ.comp35570_c0_seq1	ZHLZ.comp35570_c0_seq1:1-2180	+	974.279	4116.13	2.07888	0	0
ZHLZ.comp30332_c0_seq1	ZHLZ.comp30332_c0_seq1:1-1739	+	23.8732	101.284	2.08494	1.43857e-11	9.81208e-10
ZHLZ.comp35557_c0_seq1	ZHLZ.comp35557_c0_seq1:1-798	+	28.802	122.451	2.08796	1.05488e-13	8.86798e-12
ZHLZ.comp55802_c0_seq14	ZHLZ.comp55802_c0_seq14:1-1094	+	47.0431	201.062	2.09559	1.29343e-21	1.65856e-19
ZHLZ.comp35875_c0_seq1	ZHLZ.comp35875_c0_seq1:1-2034	+	9.36765	40.3238	2.10587	1.77645e-05	0.000566461
ZHLZ.comp49351_c1_seq3	ZHLZ.comp49351_c1_seq3:1-426	+	19.5609	84.3824	2.10897	5.15947e-10	2.96413e-08
ZHLZ.comp53646_c0_seq2	ZHLZ.comp53646_c0_seq2:1-1430	+	9.2018	39.7894	2.1124	1.93791e-05	0.000613069
ZHLZ.comp60505_c0_seq1	ZHLZ.comp60505_c0_seq1:1-463	+	12.7864	55.5264	2.11856	4.2647e-07	1.78169e-05
ZHLZ.comp46060_c0_seq1	ZHLZ.comp46060_c0_seq1:1-787	+	29.647	129.314	2.12492	1.04898e-14	9.51719e-13
ZHLZ.comp54897_c0_seq1	ZHLZ.comp54897_c0_seq1:1-1748	+	22.9676	100.27	2.12622	9.59947e-12	6.72887e-10
ZHLZ.comp59480_c0_seq1	ZHLZ.comp59480_c0_seq1:1-267	+	10.1547	44.5382	2.1329	5.3645e-06	0.000189118
CL2777Contig1	CL2777Contig1:1-2933	+	19.294	84.6954	2.13413	3.45055e-10	2.02593e-08
ZHLZ.comp56354_c0_seq1	ZHLZ.comp56354_c0_seq1:1-1920	+	6.28338	27.6293	2.13659	0.000333296	0.00822735
ZHLZ.comp48558_c0_seq1	ZHLZ.comp48558_c0_seq1:1-822	+	6.59687	29.0162	2.13701	0.000235631	0.0060301
ZHLZ.comp53366_c1_seq1	ZHLZ.comp53366_c1_seq1:1-1580	+	14.4366	64.0388	2.14922	4.1425e-08	1.97029e-06
ZHLZ.comp47722_c0_seq1	ZHLZ.comp47722_c0_seq1:1-2847	+	13.691	60.8239	2.15141	8.84586e-08	4.00152e-06
ZHLZ.comp34679_c0_seq1	ZHLZ.comp34679_c0_seq1:1-1948	+	11.9903	53.4062	2.15514	5.21722e-07	2.14607e-05
ZHLZ.comp52833_c0_seq1	ZHLZ.comp52833_c0_seq1:1-667	+	5.18373	23.0923	2.15535	0.000967079	0.0210707
ZHLZ.comp56605_c0_seq1	ZHLZ.comp56605_c0_seq1:1-2109	+	4.72956	21.0935	2.15702	0.00160191	0.0324197
ZHLZ.comp49153_c0_seq1	ZHLZ.comp49153_c0_seq1:1-1003	+	4.9104	21.9056	2.15739	0.00129943	0.0271553
ZHLZ.comp54272_c0_seq1	ZHLZ.comp54272_c0_seq1:1-2305	+	7.96413	35.5436	2.158	4.17612e-05	0.0012543
ZHLZ.comp43681_c0_seq1	ZHLZ.comp43681_c0_seq1:1-3978	+	4.30206	19.2173	2.15931	0.00257711	0.0486735
ZHLZ.comp61256_c0_seq1	ZHLZ.comp61256_c0_seq1:1-1582	+	31.7298	142.004	2.16202	2.38607e-16	2.4412e-14
ZHLZ.comp55879_c1_seq1	ZHLZ.comp55879_c1_seq1:1-854	+	22.2821	99.7273	2.1621	6.30341e-12	4.48381e-10
ZHLZ.comp55879_c0_seq1	ZHLZ.comp55879_c0_seq1:1-1214	+	16.4942	73.9417	2.16443	3.17871e-09	1.69835e-07
ZHLZ.comp54065_c0_seq1	ZHLZ.comp54065_c0_seq1:1-1206	+	194.107	870.198	2.16449	8.11492e-92	4.10752e-89
ZHLZ.comp46484_c0_seq1	ZHLZ.comp46484_c0_seq1:1-2209	+	8.47915	38.0829	2.16715	2.10304e-05	0.000662258
ZHLZ.comp43784_c0_seq1	ZHLZ.comp43784_c0_seq1:1-664	+	9.88983	44.4489	2.16813	4.28861e-06	0.000154127
ZHLZ.comp48991_c1_seq1	ZHLZ.comp48991_c1_seq1:1-1485	+	5.52765	24.8473	2.16835	0.000587854	0.0137088
ZHLZ.comp47079_c0_seq1	ZHLZ.comp47079_c0_seq1:1-636	+	26.7126	120.092	2.16855	4.11919e-14	3.58183e-12
ZHLZ.comp53489_c0_seq1	ZHLZ.comp53489_c0_seq1:1-427	+	8.38856	37.8221	2.17273	2.17112e-05	0.000681911
ZHLZ.comp59503_c0_seq1	ZHLZ.comp59503_c0_seq1:1-676	+	14.7186	66.6457	2.17887	1.62424e-08	8.04358e-07
ZHLZ.comp35420_c0_seq1	ZHLZ.comp35420_c0_seq1:1-604	+	38.3	173.519	2.17968	7.79978e-20	9.28367e-18
ZHLZ.comp60195_c0_seq1	ZHLZ.comp60195_c0_seq1:1-2120	+	14.3028	65.025	2.1847	2.28457e-08	1.11303e-06
ZHLZ.comp48859_c0_seq1	ZHLZ.comp48859_c0_seq1:1-1740	+	33.1373	151.891	2.19651	1.00372e-17	1.09196e-15
ZHLZ.comp43227_c0_seq1	ZHLZ.comp43227_c0_seq1:1-863	+	28.045	129.186	2.20363	2.29836e-15	2.17986e-13
ZHLZ.comp57006_c1_seq4	ZHLZ.comp57006_c1_seq4:1-888	+	4.34182	20.1001	2.21083	0.00173376	0.0347084
ZHLZ.comp51769_c0_seq1	ZHLZ.comp51769_c0_seq1:1-1229	+	8.2375	38.3166	2.21769	1.46462e-05	0.000474261
ZHLZ.comp56675_c0_seq1	ZHLZ.comp56675_c0_seq1:1-1762	+	6.26802	29.1813	2.21896	0.00015456	0.00411073
ZHLZ.comp50985_c0_seq1	ZHLZ.comp50985_c0_seq1:1-2034	+	10.0525	46.8941	2.22185	1.58169e-06	6.05552e-05
ZHLZ.comp60519_c0_seq1	ZHLZ.comp60519_c0_seq1:1-1759	+	6.34941	29.6302	2.22237	0.000135326	0.00364757
ZHLZ.comp55284_c1_seq1	ZHLZ.comp55284_c1_seq1:1-2248	+	8.2214	38.3795	2.22288	1.39705e-05	0.000453603
ZHLZ.comp47622_c1_seq1	ZHLZ.comp47622_c1_seq1:1-1706	+	103.916	485.214	2.2232	7.43904e-54	2.26401e-51
ZHLZ.comp60518_c0_seq1	ZHLZ.comp60518_c0_seq1:1-989	+	42.6311	199.231	2.22446	4.02301e-23	5.59106e-21
ZHLZ.comp59793_c0_seq1	ZHLZ.comp59793_c0_seq1:1-987	+	18.9519	88.7674	2.22769	3.67446e-11	2.4171e-09
ZHLZ.comp51103_c0_seq1	ZHLZ.comp51103_c0_seq1:1-1894	+	5.71298	26.8485	2.23253	0.000268304	0.00679036
ZHLZ.comp59440_c0_seq1	ZHLZ.comp59440_c0_seq1:1-804	+	25.0291	117.705	2.2335	2.30089e-14	2.03758e-12
ZHLZ.comp35464_c0_seq1	ZHLZ.comp35464_c0_seq1:1-1647	+	15.6315	73.5774	2.23481	1.57158e-09	8.64656e-08
ZHLZ.comp59668_c1_seq1	ZHLZ.comp59668_c1_seq1:1-1286	+	156.113	735.36	2.23586	2.7514e-81	1.16056e-78
ZHLZ.comp55822_c1_seq1	ZHLZ.comp55822_c1_seq1:1-381	+	6.39815	30.2011	2.23887	0.000107806	0.00297075
ZHLZ.comp54273_c0_seq1	ZHLZ.comp54273_c0_seq1:1-2504	+	15.1591	71.589	2.23955	2.47386e-09	1.33361e-07
ZHLZ.comp47829_c1_seq1	ZHLZ.comp47829_c1_seq1:1-439	+	3.85299	18.2651	2.24504	0.00255339	0.0482825
ZHLZ.comp51843_c0_seq2	ZHLZ.comp51843_c0_seq2:1-2576	+	7.29045	34.7237	2.25184	3.07023e-05	0.000939155
ZHLZ.comp45864_c0_seq1	ZHLZ.comp45864_c0_seq1:1-1890	+	69.0561	329.504	2.25446	8.45441e-38	1.85634e-35
ZHLZ.comp55219_c0_seq1	ZHLZ.comp55219_c0_seq1:1-1902	+	10.4886	50.1129	2.25636	5.32855e-07	2.18999e-05
ZHLZ.comp49620_c1_seq1	ZHLZ.comp49620_c1_seq1:1-1057	+	9.29555	44.5517	2.26087	2.20176e-06	8.27785e-05
ZHLZ.comp59512_c0_seq1	ZHLZ.comp59512_c0_seq1:1-1385	+	194.398	933.378	2.26345	2.4604e-104	1.37571e-101
ZHLZ.comp61435_c0_seq1	ZHLZ.comp61435_c0_seq1:1-1668	+	7.15811	34.4108	2.26521	3.10344e-05	0.000948709
ZHLZ.comp35860_c0_seq1	ZHLZ.comp35860_c0_seq1:1-1366	+	4.66168	22.4353	2.26685	0.000764748	0.0173052
ZHLZ.comp25146_c0_seq1	ZHLZ.comp25146_c0_seq1:1-638	+	13.295	64.0827	2.26905	1.2611e-08	6.32998e-07
ZHLZ.comp35571_c1_seq1	ZHLZ.comp35571_c1_seq1:1-1217	+	52.8556	255.134	2.27113	6.34858e-30	1.09028e-27
ZHLZ.comp51151_c0_seq1	ZHLZ.comp51151_c0_seq1:1-1253	+	7.26579	35.1061	2.27253	2.47984e-05	0.000772816
ZHLZ.comp59706_c0_seq1	ZHLZ.comp59706_c0_seq1:1-2816	+	134.283	648.975	2.27289	1.67053e-73	6.37534e-71
ZHLZ.comp56227_c0_seq1	ZHLZ.comp56227_c0_seq1:1-2236	+	13.672	66.0886	2.27318	7.18227e-09	3.69376e-07
ZHLZ.comp60843_c0_seq1	ZHLZ.comp60843_c0_seq1:1-1017	+	8.46269	40.9363	2.27419	5.22525e-06	0.000184615
ZHLZ.comp56988_c0_seq1	ZHLZ.comp56988_c0_seq1:1-4486	+	16.3242	79.2123	2.27871	2.21872e-10	1.33696e-08
ZHLZ.comp51483_c0_seq1	ZHLZ.comp51483_c0_seq1:1-483	+	8.60047	41.7845	2.28048	4.00926e-06	0.000144954
ZHLZ.comp59813_c0_seq1	ZHLZ.comp59813_c0_seq1:1-758	+	21.4288	104.23	2.28215	3.19094e-13	2.55733e-11
ZHLZ.comp124645_c0_seq1	ZHLZ.comp124645_c0_seq1:1-343	+	5.07641	24.764	2.28636	0.000376979	0.00920641
ZHLZ.comp44096_c0_seq1	ZHLZ.comp44096_c0_seq1:1-1326	+	17.0707	83.3264	2.28725	6.83741e-11	4.3318e-09
ZHLZ.comp46833_c0_seq1	ZHLZ.comp46833_c0_seq1:1-1077	+	4.18038	20.4425	2.28987	0.00122137	0.0257366
ZHLZ.comp53639_c0_seq1	ZHLZ.comp53639_c0_seq1:1-1223	+	8.39995	41.1345	2.2919	4.43269e-06	0.000158594
ZHLZ.comp49566_c0_seq2	ZHLZ.comp49566_c0_seq2:1-1541	+	5.45591	26.7371	2.29295	0.000214204	0.00553181
ZHLZ.comp35052_c0_seq1	ZHLZ.comp35052_c0_seq1:1-915	+	6.08948	29.8545	2.29356	9.14667e-05	0.00256908
ZHLZ.comp34537_c0_seq1	ZHLZ.comp34537_c0_seq1:1-1477	+	9.21213	45.179	2.29405	1.48437e-06	5.71477e-05
ZHLZ.comp52837_c0_seq1	ZHLZ.comp52837_c0_seq1:1-1516	+	7.82658	38.5781	2.30133	8.308e-06	0.000281933
ZHLZ.comp51371_c2_seq1	ZHLZ.comp51371_c2_seq1:1-2663	+	20.4002	100.64	2.30255	5.95234e-13	4.60909e-11
ZHLZ.comp59331_c1_seq3	ZHLZ.comp59331_c1_seq3:1-880	+	5.68154	28.0304	2.30264	0.000144326	0.00387063
ZHLZ.comp43227_c1_seq1	ZHLZ.comp43227_c1_seq1:1-1740	+	25.4034	125.712	2.30703	7.6843e-16	7.61871e-14
ZHLZ.comp50012_c0_seq2	ZHLZ.comp50012_c0_seq2:1-1000	+	3.88041	19.2079	2.30742	0.00163026	0.0328967
ZHLZ.comp50872_c0_seq1	ZHLZ.comp50872_c0_seq1:1-1537	+	13.4001	66.3462	2.30777	4.74589e-09	2.49684e-07
ZHLZ.comp27114_c0_seq1	ZHLZ.comp27114_c0_seq1:1-635	+	7.20771	35.742	2.31001	1.70238e-05	0.000545012
ZHLZ.comp26980_c0_seq1	ZHLZ.comp26980_c0_seq1:1-1387	+	94.1175	467.6	2.31274	1.16089e-54	3.57836e-52
CL218Contig1	CL218Contig1:1-1834	+	4.78772	23.7871	2.31277	0.000446015	0.0107021
ZHLZ.comp55744_c0_seq1	ZHLZ.comp55744_c0_seq1:1-2748	+	5.40394	27.0442	2.32324	0.000173348	0.00456495
ZHLZ.comp55083_c0_seq1	ZHLZ.comp55083_c0_seq1:1-1241	+	8.67899	43.4947	2.32524	1.89121e-06	7.172e-05
ZHLZ.comp60007_c0_seq1	ZHLZ.comp60007_c0_seq1:1-2325	+	6.75087	33.835	2.32537	2.63888e-05	0.000819194
ZHLZ.comp57327_c0_seq1	ZHLZ.comp57327_c0_seq1:1-2895	+	23.8176	119.881	2.3315	2.29248e-15	2.17858e-13
ZHLZ.comp51677_c0_seq1	ZHLZ.comp51677_c0_seq1:1-1134	+	5.98829	30.1811	2.33343	6.94617e-05	0.00200248
ZHLZ.comp37536_c0_seq1	ZHLZ.comp37536_c0_seq1:1-769	+	4.78728	24.1825	2.33669	0.000365062	0.00895631
ZHLZ.comp34560_c0_seq1	ZHLZ.comp34560_c0_seq1:1-1012	+	14.4773	73.1452	2.33697	5.67378e-10	3.24797e-08
ZHLZ.comp35760_c0_seq1	ZHLZ.comp35760_c0_seq1:1-1200	+	8.06346	40.8848	2.34209	3.46246e-06	0.000126902
ZHLZ.comp49261_c3_seq1	ZHLZ.comp49261_c3_seq1:1-270	+	3.6851	18.7079	2.34387	0.00168321	0.0338373
ZHLZ.comp56605_c2_seq1	ZHLZ.comp56605_c2_seq1:1-1021	+	9.98875	50.7592	2.34529	2.266e-07	9.79884e-06
ZHLZ.comp43729_c0_seq1	ZHLZ.comp43729_c0_seq1:1-2056	+	6.70254	34.0864	2.34642	2.20619e-05	0.000692473
ZHLZ.comp48704_c0_seq1	ZHLZ.comp48704_c0_seq1:1-1083	+	4.06535	20.6848	2.34712	0.000946884	0.0206963
ZHLZ.comp27596_c0_seq1	ZHLZ.comp27596_c0_seq1:1-1759	+	4.90701	25.0202	2.35018	0.00027381	0.00692605
ZHLZ.comp48080_c2_seq1	ZHLZ.comp48080_c2_seq1:1-849	+	9.37552	47.8095	2.35033	4.89452e-07	2.02024e-05
ZHLZ.comp48459_c0_seq1	ZHLZ.comp48459_c0_seq1:1-848	+	4.54662	23.1851	2.35033	0.000459956	0.0109982
ZHLZ.comp52863_c0_seq1	ZHLZ.comp52863_c0_seq1:1-853	+	4.02423	20.5265	2.3507	0.000979221	0.021287
ZHLZ.comp59160_c0_seq1	ZHLZ.comp59160_c0_seq1:1-928	+	10.1588	51.8919	2.35278	1.56862e-07	6.90108e-06
ZHLZ.comp55463_c0_seq1	ZHLZ.comp55463_c0_seq1:1-1671	+	19.843	101.393	2.35326	2.27167e-13	1.83589e-11
ZHLZ.comp60839_c0_seq1	ZHLZ.comp60839_c0_seq1:1-1791	+	16.5274	84.4948	2.354	2.16708e-11	1.45134e-09
ZHLZ.comp58208_c0_seq1	ZHLZ.comp58208_c0_seq1:1-2912	+	3.98059	20.3873	2.35662	0.000999841	0.0217058
ZHLZ.comp51125_c0_seq1	ZHLZ.comp51125_c0_seq1:1-1247	+	17.8928	91.8385	2.35972	2.7468e-12	2.02581e-10
ZHLZ.comp60167_c0_seq1	ZHLZ.comp60167_c0_seq1:1-1733	+	6.90398	35.512	2.36281	1.3597e-05	0.000442671
ZHLZ.comp39807_c0_seq1	ZHLZ.comp39807_c0_seq1:1-1864	+	10.9693	56.4327	2.36306	4.14929e-08	1.97157e-06
ZHLZ.comp54415_c0_seq1	ZHLZ.comp54415_c0_seq1:1-1072	+	8.37656	43.1887	2.36622	1.57114e-06	6.01992e-05
ZHLZ.comp53918_c0_seq1	ZHLZ.comp53918_c0_seq1:1-2591	+	11.7028	60.3818	2.36726	1.35068e-08	6.7655e-07
ZHLZ.comp44715_c1_seq1	ZHLZ.comp44715_c1_seq1:1-731	+	5.17225	26.741	2.37019	0.00015521	0.00412573
ZHLZ.comp57114_c0_seq1	ZHLZ.comp57114_c0_seq1:1-2067	+	7.00383	36.272	2.37264	1.04166e-05	0.000346877
ZHLZ.comp27343_c0_seq1	ZHLZ.comp27343_c0_seq1:1-2168	+	4.2337	21.9613	2.37497	0.000598398	0.0139075
ZHLZ.comp58432_c0_seq1	ZHLZ.comp58432_c0_seq1:1-653	+	5.33295	27.6805	2.37586	0.000116027	0.00317906
ZHLZ.comp61386_c0_seq1	ZHLZ.comp61386_c0_seq1:1-841	+	49.4531	256.701	2.37596	8.05522e-32	1.46167e-29
ZHLZ.comp56131_c0_seq1	ZHLZ.comp56131_c0_seq1:1-1646	+	6.16571	32.0222	2.37673	3.37409e-05	0.00102558
ZHLZ.comp27536_c0_seq1	ZHLZ.comp27536_c0_seq1:1-2388	+	26.9473	140.249	2.37978	3.77242e-18	4.23833e-16
ZHLZ.comp48704_c1_seq1	ZHLZ.comp48704_c1_seq1:1-1500	+	3.99649	20.9143	2.38768	0.000776614	0.0175325
ZHLZ.comp59311_c0_seq1	ZHLZ.comp59311_c0_seq1:1-792	+	20.8857	110.08	2.39796	1.05664e-14	9.56867e-13
ZHLZ.comp51113_c1_seq1	ZHLZ.comp51113_c1_seq1:1-468	+	5.2619	27.7812	2.40045	0.000101539	0.00282887
ZHLZ.comp42402_c0_seq1	ZHLZ.comp42402_c0_seq1:1-662	+	5.37318	28.3991	2.402	8.44239e-05	0.00239505
ZHLZ.comp59593_c0_seq1	ZHLZ.comp59593_c0_seq1:1-1182	+	54.7364	290.149	2.40622	2.66193e-36	5.71435e-34
ZHLZ.comp27229_c0_seq1	ZHLZ.comp27229_c0_seq1:1-892	+	16.3692	87.1753	2.41294	4.909e-12	3.51271e-10
ZHLZ.comp59717_c0_seq1	ZHLZ.comp59717_c0_seq1:1-1490	+	53.4884	285.188	2.41462	7.34604e-36	1.55613e-33
ZHLZ.comp61359_c0_seq1	ZHLZ.comp61359_c0_seq1:1-949	+	6.89354	36.9001	2.42031	6.69647e-06	0.000232328
ZHLZ.comp52841_c1_seq1	ZHLZ.comp52841_c1_seq1:1-1608	+	8.8793	47.5978	2.42238	3.10166e-07	1.32457e-05
ZHLZ.comp59430_c0_seq1	ZHLZ.comp59430_c0_seq1:1-1215	+	301.748	1620.44	2.42497	2.35876e-196	2.22399e-193
ZHLZ.comp55992_c0_seq1	ZHLZ.comp55992_c0_seq1:1-5637	+	11.2965	60.8603	2.42963	6.73959e-09	3.48473e-07
ZHLZ.comp48524_c0_seq1	ZHLZ.comp48524_c0_seq1:1-2079	+	18.5212	100.006	2.43284	1.02453e-13	8.62792e-12
ZHLZ.comp57292_c1_seq1	ZHLZ.comp57292_c1_seq1:1-2049	+	12.9774	70.274	2.43699	4.3354e-10	2.52082e-08
ZHLZ.comp43694_c0_seq1	ZHLZ.comp43694_c0_seq1:1-470	+	3.65178	19.952	2.44986	0.00084792	0.0188939
ZHLZ.comp44152_c0_seq1	ZHLZ.comp44152_c0_seq1:1-571	+	15.5955	85.7241	2.45857	4.15551e-12	2.99135e-10
ZHLZ.comp35648_c0_seq2	ZHLZ.comp35648_c0_seq2:1-1120	+	4.84163	26.7563	2.46631	0.000104381	0.00289796
ZHLZ.comp27178_c0_seq1	ZHLZ.comp27178_c0_seq1:1-1269	+	420.944	2328.63	2.46778	1.41217e-287	1.83529e-284
ZHLZ.comp53072_c1_seq1	ZHLZ.comp53072_c1_seq1:1-1156	+	7.31601	40.7166	2.47649	1.59552e-06	6.10359e-05
ZHLZ.comp27256_c0_seq1	ZHLZ.comp27256_c0_seq1:1-2273	+	11.5672	64.395	2.47691	1.58243e-09	8.69631e-08
ZHLZ.comp35568_c0_seq1	ZHLZ.comp35568_c0_seq1:1-1411	+	11.9172	66.3633	2.47734	8.90183e-10	4.99479e-08
ZHLZ.comp27103_c0_seq1	ZHLZ.comp27103_c0_seq1:1-1477	+	6.71963	37.7105	2.48851	3.61723e-06	0.000132072
ZHLZ.comp49441_c0_seq1	ZHLZ.comp49441_c0_seq1:1-2432	+	75.912	427.963	2.49509	4.36877e-55	1.35533e-52
ZHLZ.comp35317_c0_seq1	ZHLZ.comp35317_c0_seq1:1-1818	+	31.3051	176.647	2.4964	9.58666e-24	1.34398e-21
ZHLZ.comp42402_c1_seq1	ZHLZ.comp42402_c1_seq1:1-613	+	3.00279	16.9604	2.49779	0.00184761	0.0366822
ZHLZ.comp46368_c0_seq2	ZHLZ.comp46368_c0_seq2:1-1301	+	3.19295	18.0371	2.49801	0.00132193	0.0275896
ZHLZ.comp61165_c0_seq1	ZHLZ.comp61165_c0_seq1:1-1149	+	6.58122	37.2388	2.50038	3.898e-06	0.000141144
ZHLZ.comp43606_c0_seq1	ZHLZ.comp43606_c0_seq1:1-2221	+	4.32307	24.4866	2.50186	0.000180344	0.00473881
ZHLZ.comp55902_c0_seq1	ZHLZ.comp55902_c0_seq1:1-1514	+	12.0758	68.4761	2.50348	3.72008e-10	2.17886e-08
ZHLZ.comp47576_c0_seq1	ZHLZ.comp47576_c0_seq1:1-2511	+	19.3963	110.223	2.50657	1.7893e-15	1.71395e-13
ZHLZ.comp55324_c0_seq26	ZHLZ.comp55324_c0_seq26:1-2618	+	3.20194	18.2124	2.5079	0.00121803	0.0256774
ZHLZ.comp48510_c0_seq1	ZHLZ.comp48510_c0_seq1:1-1733	+	17.8987	101.883	2.50899	1.96688e-14	1.75147e-12
ZHLZ.comp27408_c0_seq1	ZHLZ.comp27408_c0_seq1:1-1052	+	9.50525	54.151	2.51019	2.39482e-08	1.16556e-06
ZHLZ.comp50276_c0_seq1	ZHLZ.comp50276_c0_seq1:1-1038	+	5.63149	32.1214	2.51195	1.70785e-05	0.000546034
ZHLZ.comp56113_c0_seq1	ZHLZ.comp56113_c0_seq1:1-1693	+	20.1875	115.315	2.51405	3.58675e-16	3.60821e-14
ZHLZ.comp26869_c0_seq1	ZHLZ.comp26869_c0_seq1:1-1203	+	9.6148	54.9984	2.51606	1.77787e-08	8.78632e-07
ZHLZ.comp58440_c5_seq11	ZHLZ.comp58440_c5_seq11:1-902	+	16.822	96.2535	2.51649	9.19327e-14	7.75557e-12
ZHLZ.comp55344_c0_seq1	ZHLZ.comp55344_c0_seq1:1-3031	+	4.35774	24.9675	2.5184	0.000146439	0.00391856
ZHLZ.comp58502_c0_seq1	ZHLZ.comp58502_c0_seq1:1-1487	+	27.1829	155.997	2.52075	2.16211e-21	2.73597e-19
ZHLZ.comp53530_c0_seq1	ZHLZ.comp53530_c0_seq1:1-4309	+	60.1339	345.177	2.52109	2.5203e-45	6.34509e-43
ZHLZ.comp49982_c0_seq1	ZHLZ.comp49982_c0_seq1:1-1091	+	3.10075	17.8134	2.52227	0.0013262	0.0276546
ZHLZ.comp54843_c0_seq1	ZHLZ.comp54843_c0_seq1:1-1478	+	13.4975	77.6381	2.52407	2.01352e-11	1.35416e-09
ZHLZ.comp26986_c0_seq1	ZHLZ.comp26986_c0_seq1:1-950	+	37.1807	214.134	2.52589	7.9369e-29	1.3298e-26
ZHLZ.comp56698_c0_seq1	ZHLZ.comp56698_c0_seq1:1-3476	+	35.4511	204.222	2.52624	1.42282e-27	2.28822e-25
ZHLZ.comp55800_c1_seq1	ZHLZ.comp55800_c1_seq1:1-2295	+	2.74215	15.8309	2.52936	0.00243303	0.0462246
ZHLZ.comp30176_c0_seq1	ZHLZ.comp30176_c0_seq1:1-1965	+	5.10147	29.521	2.53276	3.42502e-05	0.00103974
ZHLZ.comp48080_c0_seq1	ZHLZ.comp48080_c0_seq1:1-538	+	7.49007	43.5334	2.53907	4.67998e-07	1.94169e-05
ZHLZ.comp60915_c0_seq1	ZHLZ.comp60915_c0_seq1:1-1014	+	3.06637	17.8481	2.54117	0.00124629	0.0261471
ZHLZ.comp49432_c0_seq1	ZHLZ.comp49432_c0_seq1:1-1285	+	15.97	93.1417	2.54406	1.588e-13	1.30754e-11
ZHLZ.comp54861_c0_seq1	ZHLZ.comp54861_c0_seq1:1-1841	+	3.49944	20.4116	2.54419	0.000551063	0.0129387
ZHLZ.comp34749_c0_seq1	ZHLZ.comp34749_c0_seq1:1-1089	+	2.71814	15.8909	2.54751	0.00228413	0.0437762
ZHLZ.comp57697_c0_seq1	ZHLZ.comp57697_c0_seq1:1-1359	+	2.76382	16.2006	2.55131	0.00204966	0.0399352
ZHLZ.comp51956_c0_seq1	ZHLZ.comp51956_c0_seq1:1-1882	+	7.4544	43.9056	2.55824	3.70187e-07	1.56147e-05
ZHLZ.comp57553_c0_seq1	ZHLZ.comp57553_c0_seq1:1-1633	+	2.90938	17.1442	2.55894	0.00148703	0.0305058
ZHLZ.comp60373_c0_seq1	ZHLZ.comp60373_c0_seq1:1-1620	+	3.86935	22.8466	2.56182	0.000242329	0.00617521
ZHLZ.comp35703_c0_seq1	ZHLZ.comp35703_c0_seq1:1-2207	+	14.3814	85.1433	2.56569	1.3226e-12	9.9684e-11
ZHLZ.comp27359_c0_seq1	ZHLZ.comp27359_c0_seq1:1-680	+	5.30411	31.4447	2.56763	1.61965e-05	0.000520258
ZHLZ.comp57057_c0_seq1	ZHLZ.comp57057_c0_seq1:1-3763	+	5.75093	34.1057	2.56815	7.08783e-06	0.000245022
ZHLZ.comp53072_c0_seq1	ZHLZ.comp53072_c0_seq1:1-605	+	6.86616	40.8089	2.57131	8.82171e-07	3.5116e-05
ZHLZ.comp36689_c0_seq1	ZHLZ.comp36689_c0_seq1:1-2198	+	6.1111	36.4495	2.5764	3.29076e-06	0.000120978
ZHLZ.comp55840_c0_seq1	ZHLZ.comp55840_c0_seq1:1-1918	+	8.05371	48.1242	2.57904	8.87263e-08	4.00986e-06
ZHLZ.comp59992_c0_seq1	ZHLZ.comp59992_c0_seq1:1-626	+	34.3315	205.305	2.58016	2.18115e-28	3.60422e-26
ZHLZ.comp57385_c1_seq6	ZHLZ.comp57385_c1_seq6:1-554	+	4.04097	24.2454	2.58494	0.000143838	0.00385971
ZHLZ.comp52699_c0_seq1	ZHLZ.comp52699_c0_seq1:1-762	+	9.10756	54.6949	2.58627	1.11991e-08	5.63893e-07
ZHLZ.comp43497_c0_seq1	ZHLZ.comp43497_c0_seq1:1-1250	+	3.99981	24.0461	2.5878	0.000151661	0.00404031
ZHLZ.comp60985_c0_seq1	ZHLZ.comp60985_c0_seq1:1-3826	+	2.96465	17.8318	2.58852	0.00110304	0.0236366
ZHLZ.comp54051_c0_seq1	ZHLZ.comp54051_c0_seq1:1-1952	+	29.7932	179.234	2.58879	4.37911e-25	6.4792e-23
ZHLZ.comp45870_c0_seq1	ZHLZ.comp45870_c0_seq1:1-1164	+	358.606	2157.69	2.58902	1.44189e-282	1.8246e-279
ZHLZ.comp56443_c1_seq3	ZHLZ.comp56443_c1_seq3:1-2205	+	12.5557	75.698	2.59191	1.71947e-11	1.16619e-09
ZHLZ.comp60351_c0_seq1	ZHLZ.comp60351_c0_seq1:1-2252	+	8.63757	52.3222	2.59873	2.1147e-08	1.03552e-06
ZHLZ.comp50452_c1_seq1	ZHLZ.comp50452_c1_seq1:1-831	+	9.27927	56.3409	2.6021	5.95434e-09	3.09871e-07
ZHLZ.comp58440_c2_seq1	ZHLZ.comp58440_c2_seq1:1-515	+	2.60819	15.9216	2.60986	0.00194629	0.0382153
ZHLZ.comp26787_c0_seq1	ZHLZ.comp26787_c0_seq1:1-1809	+	4.34512	26.5324	2.61029	6.33351e-05	0.00184243
ZHLZ.comp55674_c0_seq1	ZHLZ.comp55674_c0_seq1:1-1794	+	3.32768	20.3908	2.61533	0.000446975	0.0107198
ZHLZ.comp35917_c1_seq1	ZHLZ.comp35917_c1_seq1:1-1296	+	2.76382	16.9532	2.61682	0.00136391	0.0283795
ZHLZ.comp56988_c1_seq6	ZHLZ.comp56988_c1_seq6:1-714	+	8.84888	54.3113	2.61769	9.88715e-09	4.9993e-07
ZHLZ.comp47105_c0_seq1	ZHLZ.comp47105_c0_seq1:1-3175	+	4.15227	25.5116	2.61918	8.4849e-05	0.00240427
ZHLZ.comp47117_c0_seq1	ZHLZ.comp47117_c0_seq1:1-1553	+	3.60383	22.2279	2.62477	0.000239469	0.00611206
ZHLZ.comp52113_c0_seq3	ZHLZ.comp52113_c0_seq3:1-1979	+	21.1037	130.217	2.62535	5.99097e-19	6.8919e-17
ZHLZ.comp53392_c0_seq1	ZHLZ.comp53392_c0_seq1:1-568	+	7.22585	44.7035	2.62915	1.84387e-07	8.03848e-06
ZHLZ.comp28420_c0_seq1	ZHLZ.comp28420_c0_seq1:1-1480	+	11.4792	71.1665	2.63218	4.5873e-11	2.98088e-09
ZHLZ.comp59969_c0_seq1	ZHLZ.comp59969_c0_seq1:1-1761	+	19.7187	122.322	2.63305	5.95737e-18	6.58543e-16
ZHLZ.comp45671_c1_seq1	ZHLZ.comp45671_c1_seq1:1-473	+	7.09947	44.0566	2.63357	2.19852e-07	9.52415e-06
ZHLZ.comp53281_c0_seq1	ZHLZ.comp53281_c0_seq1:1-634	+	5.0612	31.7255	2.64809	1.02687e-05	0.000342667
ZHLZ.comp54366_c0_seq3	ZHLZ.comp54366_c0_seq3:1-3224	+	4.30519	27.0349	2.65067	4.60904e-05	0.00137317
ZHLZ.comp47736_c0_seq1	ZHLZ.comp47736_c0_seq1:1-1325	+	10.4379	65.7473	2.6551	2.01033e-10	1.21291e-08
ZHLZ.comp39807_c0_seq3	ZHLZ.comp39807_c0_seq3:1-346	+	2.94755	18.592	2.65709	0.000714921	0.0163005
ZHLZ.comp48744_c0_seq1	ZHLZ.comp48744_c0_seq1:1-462	+	13.5679	85.7006	2.65911	3.63942e-13	2.88787e-11
ZHLZ.comp53581_c0_seq1	ZHLZ.comp53581_c0_seq1:1-2063	+	2.82143	17.8637	2.66253	0.000897489	0.0197876
ZHLZ.comp34572_c0_seq1	ZHLZ.comp34572_c0_seq1:1-1434	+	3.50393	22.2875	2.66919	0.000203418	0.00529019
ZHLZ.comp60692_c0_seq1	ZHLZ.comp60692_c0_seq1:1-761	+	3.88969	24.7641	2.67052	8.97184e-05	0.00252588
ZHLZ.comp49571_c0_seq1	ZHLZ.comp49571_c0_seq1:1-829	+	2.49044	15.8747	2.67226	0.00170577	0.0342479
ZHLZ.comp59049_c1_seq1	ZHLZ.comp59049_c1_seq1:1-2673	+	2.46604	15.7192	2.67226	0.00179757	0.0358367
ZHLZ.comp52549_c2_seq1	ZHLZ.comp52549_c2_seq1:1-530	+	4.78715	30.5573	2.67428	1.33366e-05	0.000435079
ZHLZ.comp56834_c0_seq1	ZHLZ.comp56834_c0_seq1:1-1973	+	2.29455	14.7064	2.68016	0.0024884	0.0471649
ZHLZ.comp57725_c2_seq2	ZHLZ.comp57725_c2_seq2:1-2120	+	4.47036	28.7089	2.68304	2.34939e-05	0.000735021
ZHLZ.comp63942_c0_seq1	ZHLZ.comp63942_c0_seq1:1-833	+	3.76252	24.2008	2.68528	0.000102541	0.00285512
ZHLZ.comp35596_c0_seq1	ZHLZ.comp35596_c0_seq1:1-1445	+	52.0211	334.621	2.68536	2.65798e-47	7.06141e-45
ZHLZ.comp43849_c0_seq1	ZHLZ.comp43849_c0_seq1:1-2447	+	7.91875	51.0685	2.68909	1.62776e-08	8.05273e-07
ZHLZ.comp58370_c0_seq2	ZHLZ.comp58370_c0_seq2:1-3777	+	12.4142	80.2764	2.69298	1.37341e-12	1.0319e-10
ZHLZ.comp45773_c0_seq1	ZHLZ.comp45773_c0_seq1:1-1158	+	385.36	2500.63	2.69801	0	0
ZHLZ.comp49180_c0_seq1	ZHLZ.comp49180_c0_seq1:1-2659	+	3.42386	22.4294	2.7117	0.000169308	0.00446835
ZHLZ.comp45740_c0_seq1	ZHLZ.comp45740_c0_seq1:1-1311	+	140.841	931.552	2.72557	1.3419e-130	8.96204e-128
ZHLZ.comp57013_c0_seq1	ZHLZ.comp57013_c0_seq1:1-1698	+	2.66616	17.6618	2.7278	0.000811881	0.0182005
ZHLZ.comp47757_c0_seq1	ZHLZ.comp47757_c0_seq1:1-2095	+	9.35611	62.3087	2.73545	2.97715e-10	1.76522e-08
ZHLZ.comp53234_c1_seq2	ZHLZ.comp53234_c1_seq2:1-1808	+	2.47644	16.5622	2.74155	0.00114538	0.0243595
ZHLZ.comp35510_c0_seq1	ZHLZ.comp35510_c0_seq1:1-1106	+	9.28855	62.5458	2.75139	2.40604e-10	1.4426e-08
ZHLZ.comp44306_c0_seq1	ZHLZ.comp44306_c0_seq1:1-647	+	8.84253	59.6204	2.75327	6.19347e-10	3.51617e-08
ZHLZ.comp45259_c0_seq1	ZHLZ.comp45259_c0_seq1:1-2595	+	12.998	87.7578	2.75524	6.02712e-14	5.16613e-12
ZHLZ.comp35300_c0_seq1	ZHLZ.comp35300_c0_seq1:1-1225	+	35.3521	239.322	2.75909	2.35974e-35	4.9335e-33
ZHLZ.comp58468_c6_seq5	ZHLZ.comp58468_c6_seq5:1-803	+	2.1374	14.4706	2.7592	0.00228095	0.0437327
ZHLZ.comp62050_c0_seq1	ZHLZ.comp62050_c0_seq1:1-753	+	8.95215	60.673	2.76075	4.12013e-10	2.39855e-08
ZHLZ.comp52699_c1_seq3	ZHLZ.comp52699_c1_seq3:1-1631	+	15.9678	109.102	2.77244	4.44729e-17	4.68975e-15
ZHLZ.comp50102_c1_seq1	ZHLZ.comp50102_c1_seq1:1-1140	+	5.49856	37.6719	2.77636	7.8096e-07	3.14253e-05
ZHLZ.comp31410_c0_seq1	ZHLZ.comp31410_c0_seq1:1-1113	+	13.0071	89.2602	2.77872	2.78482e-14	2.45258e-12
ZHLZ.comp52098_c3_seq1	ZHLZ.comp52098_c3_seq1:1-3075	+	5.20947	35.8067	2.78102	1.43005e-06	5.51004e-05
ZHLZ.comp35722_c0_seq1	ZHLZ.comp35722_c0_seq1:1-2618	+	44.1716	305.111	2.78814	4.15383e-45	1.04032e-42
ZHLZ.comp47339_c0_seq1	ZHLZ.comp47339_c0_seq1:1-1193	+	7.33931	50.9596	2.79564	8.01943e-09	4.09366e-07
ZHLZ.comp49982_c1_seq1	ZHLZ.comp49982_c1_seq1:1-1114	+	3.05906	21.3292	2.80167	0.000186864	0.00489941
ZHLZ.comp37006_c0_seq1	ZHLZ.comp37006_c0_seq1:1-1357	+	3.42779	23.9027	2.80182	7.64561e-05	0.00218968
ZHLZ.comp57723_c2_seq1	ZHLZ.comp57723_c2_seq1:1-1275	+	55.8748	390.198	2.80394	1.52206e-57	4.84702e-55
ZHLZ.comp56445_c0_seq1	ZHLZ.comp56445_c0_seq1:1-988	+	2.0393	14.2829	2.80814	0.00220389	0.0424754
ZHLZ.comp49571_c2_seq1	ZHLZ.comp49571_c2_seq1:1-1040	+	2.75054	19.2968	2.81057	0.000370869	0.00907563
CL976Contig1	CL976Contig1:1-1872	+	4.21218	29.5598	2.811	1.0505e-05	0.000349339
ZHLZ.comp46016_c1_seq1	ZHLZ.comp46016_c1_seq1:1-1131	+	2.50724	17.624	2.81337	0.000663892	0.0152091
ZHLZ.comp43895_c0_seq2	ZHLZ.comp43895_c0_seq2:1-255	+	2.43867	17.1436	2.8135	0.000786661	0.0177177
ZHLZ.comp48606_c0_seq2	ZHLZ.comp48606_c0_seq2:1-1516	+	70.5049	496.391	2.81568	4.85916e-73	1.83982e-70
ZHLZ.comp58685_c0_seq2	ZHLZ.comp58685_c0_seq2:1-1371	+	3.17507	22.4526	2.82202	0.000118709	0.00324333
ZHLZ.comp64037_c0_seq1	ZHLZ.comp64037_c0_seq1:1-1026	+	4.36393	30.9297	2.82529	6.1781e-06	0.000216216
ZHLZ.comp51403_c0_seq2	ZHLZ.comp51403_c0_seq2:1-3395	+	11.5836	82.3036	2.82887	1.59615e-13	1.31201e-11
ZHLZ.comp59584_c0_seq1	ZHLZ.comp59584_c0_seq1:1-2716	+	16.7783	119.242	2.82922	6.54248e-19	7.50839e-17
ZHLZ.comp41249_c0_seq1	ZHLZ.comp41249_c0_seq1:1-657	+	4.12681	29.3737	2.83143	1.03213e-05	0.000344181
ZHLZ.comp50831_c0_seq1	ZHLZ.comp50831_c0_seq1:1-1122	+	3.43631	24.5283	2.83552	5.49744e-05	0.0016188
ZHLZ.comp36229_c0_seq1	ZHLZ.comp36229_c0_seq1:1-1632	+	2.65205	18.9729	2.83876	0.000385823	0.0094033
ZHLZ.comp31787_c0_seq2	ZHLZ.comp31787_c0_seq2:1-1401	+	2.20159	15.8281	2.84587	0.00116802	0.0247644
ZHLZ.comp59466_c0_seq1	ZHLZ.comp59466_c0_seq1:1-1395	+	43.8111	317.29	2.85643	4.56904e-48	1.25547e-45
ZHLZ.comp46368_c0_seq1	ZHLZ.comp46368_c0_seq1:1-1382	+	2.26786	16.4391	2.85773	0.000912437	0.0200528
ZHLZ.comp43336_c0_seq1	ZHLZ.comp43336_c0_seq1:1-1295	+	7.37589	53.7323	2.8649	1.92791e-09	1.05108e-07
ZHLZ.comp56177_c0_seq1	ZHLZ.comp56177_c0_seq1:1-298	+	2.58761	18.8504	2.8649	0.00037654	0.00920036
ZHLZ.comp56474_c0_seq1	ZHLZ.comp56474_c0_seq1:1-761	+	2.02656	14.8228	2.87071	0.00159508	0.0323224
ZHLZ.comp44109_c0_seq2	ZHLZ.comp44109_c0_seq2:1-387	+	1.86397	13.6373	2.87111	0.00246046	0.0467088
ZHLZ.comp47274_c0_seq1	ZHLZ.comp47274_c0_seq1:1-2147	+	12.5473	92.0698	2.87535	3.41565e-15	3.18304e-13
ZHLZ.comp58156_c2_seq1	ZHLZ.comp58156_c2_seq1:1-849	+	1.8751	13.7933	2.87893	0.00228874	0.0438297
ZHLZ.comp61015_c0_seq1	ZHLZ.comp61015_c0_seq1:1-2723	+	2.67654	19.7394	2.88264	0.00026105	0.0066207
ZHLZ.comp26941_c0_seq1	ZHLZ.comp26941_c0_seq1:1-829	+	77.5938	574.55	2.88842	1.36843e-86	6.51507e-84
ZHLZ.comp27739_c0_seq1	ZHLZ.comp27739_c0_seq1:1-848	+	4.22396	31.2785	2.8885	4.20102e-06	0.000151319
ZHLZ.comp36200_c0_seq1	ZHLZ.comp36200_c0_seq1:1-646	+	9.12576	67.6019	2.88905	1.33208e-11	9.17683e-10
ZHLZ.comp59687_c0_seq1	ZHLZ.comp59687_c0_seq1:1-2078	+	5.87745	43.6557	2.89291	5.31734e-08	2.49453e-06
ZHLZ.comp26902_c0_seq1	ZHLZ.comp26902_c0_seq1:1-779	+	18.3605	136.719	2.89654	5.7179e-22	7.43111e-20
ZHLZ.comp46619_c0_seq1	ZHLZ.comp46619_c0_seq1:1-1295	+	5.07093	37.833	2.89932	3.96481e-07	1.66073e-05
ZHLZ.comp54417_c0_seq1	ZHLZ.comp54417_c0_seq1:1-2235	+	36.7719	275.307	2.90437	1.12983e-42	2.70294e-40
ZHLZ.comp52590_c0_seq2	ZHLZ.comp52590_c0_seq2:1-985	+	31.4403	235.523	2.90518	9.11289e-37	1.98282e-34
ZHLZ.comp60464_c0_seq1	ZHLZ.comp60464_c0_seq1:1-703	+	12.9503	97.4018	2.91096	3.52777e-16	3.55632e-14
ZHLZ.comp27160_c0_seq1	ZHLZ.comp27160_c0_seq1:1-3387	+	20.4239	153.821	2.91292	1.1768e-24	1.69424e-22
ZHLZ.comp50428_c0_seq1	ZHLZ.comp50428_c0_seq1:1-1872	+	3.87999	29.3299	2.91825	7.45448e-06	0.000256407
ZHLZ.comp36171_c0_seq1	ZHLZ.comp36171_c0_seq1:1-1313	+	3.88367	29.3788	2.91928	7.29586e-06	0.000251671
ZHLZ.comp50579_c0_seq1	ZHLZ.comp50579_c0_seq1:1-1033	+	6.30891	47.7575	2.92026	1.07035e-08	5.4007e-07
ZHLZ.comp59830_c0_seq1	ZHLZ.comp59830_c0_seq1:1-1364	+	5.78093	43.7905	2.92124	4.31413e-08	2.04585e-06
ZHLZ.comp52042_c0_seq1	ZHLZ.comp52042_c0_seq1:1-1839	+	1.75839	13.4624	2.93661	0.0023224	0.0444035
ZHLZ.comp50838_c0_seq2	ZHLZ.comp50838_c0_seq2:1-486	+	1.84255	14.1684	2.9429	0.00176013	0.0351632
ZHLZ.comp27890_c0_seq1	ZHLZ.comp27890_c0_seq1:1-802	+	4.59029	35.3319	2.94431	7.77882e-07	3.13277e-05
ZHLZ.comp55613_c1_seq1	ZHLZ.comp55613_c1_seq1:1-1722	+	10.8916	84.158	2.94988	2.28969e-14	2.0314e-12
ZHLZ.comp47262_c0_seq1	ZHLZ.comp47262_c0_seq1:1-1366	+	11.5814	89.8074	2.95502	2.96041e-15	2.78036e-13
ZHLZ.comp49432_c1_seq1	ZHLZ.comp49432_c1_seq1:1-298	+	2.25372	17.4822	2.95551	0.000496793	0.0117853
ZHLZ.comp50885_c0_seq1	ZHLZ.comp50885_c0_seq1:1-1564	+	20.1667	156.673	2.95771	1.81239e-25	2.71497e-23
ZHLZ.comp53300_c0_seq1	ZHLZ.comp53300_c0_seq1:1-267	+	2.2359	17.3911	2.95942	0.000509271	0.0120516
ZHLZ.comp47875_c0_seq1	ZHLZ.comp47875_c0_seq1:1-1490	+	19.5823	152.703	2.96311	6.56802e-25	9.59969e-23
CL2132Contig1	CL2132Contig1:1-2146	+	2.43412	18.9988	2.96444	0.00027669	0.00698055
ZHLZ.comp55336_c0_seq1	ZHLZ.comp55336_c0_seq1:1-2778	+	4.92474	38.5749	2.96954	2.14833e-07	9.32354e-06
ZHLZ.comp53278_c0_seq1	ZHLZ.comp53278_c0_seq1:1-1752	+	98.3619	771.706	2.97188	3.58893e-119	2.18452e-116
ZHLZ.comp57384_c1_seq1	ZHLZ.comp57384_c1_seq1:1-1125	+	2.12262	16.7314	2.97864	0.000624052	0.0144339
ZHLZ.comp45671_c0_seq1	ZHLZ.comp45671_c0_seq1:1-840	+	18.3301	144.696	2.98074	7.94378e-24	1.12019e-21
ZHLZ.comp54606_c0_seq1	ZHLZ.comp54606_c0_seq1:1-1634	+	49.1247	387.975	2.98144	4.84349e-61	1.61739e-58
ZHLZ.comp56230_c0_seq1	ZHLZ.comp56230_c0_seq1:1-2635	+	2.34112	18.4903	2.9815	0.000320579	0.00794606
ZHLZ.comp51325_c0_seq1	ZHLZ.comp51325_c0_seq1:1-1540	+	7.18774	56.7742	2.98163	2.88102e-10	1.71245e-08
ZHLZ.comp54101_c1_seq2	ZHLZ.comp54101_c1_seq2:1-841	+	10.9731	87.2906	2.99186	4.79613e-15	4.42661e-13
ZHLZ.comp58990_c0_seq1	ZHLZ.comp58990_c0_seq1:1-1951	+	19.5579	155.665	2.99262	1.30937e-25	1.98619e-23
ZHLZ.comp35521_c0_seq1	ZHLZ.comp35521_c0_seq1:1-1880	+	65.2292	519.379	2.9932	2.02572e-81	8.62025e-79
ZHLZ.comp60143_c0_seq1	ZHLZ.comp60143_c0_seq1:1-809	+	16.2652	129.857	2.99706	1.15962e-21	1.49494e-19
ZHLZ.comp27570_c0_seq1	ZHLZ.comp27570_c0_seq1:1-956	+	3.46056	27.6738	2.99944	1.00685e-05	0.000336452
ZHLZ.comp61636_c0_seq1	ZHLZ.comp61636_c0_seq1:1-1554	+	5.28221	42.4594	3.00687	4.33492e-08	2.05368e-06
ZHLZ.comp44349_c1_seq1	ZHLZ.comp44349_c1_seq1:1-610	+	2.16122	17.4523	3.0135	0.000439456	0.0105711
ZHLZ.comp48247_c0_seq1	ZHLZ.comp48247_c0_seq1:1-1060	+	3.26183	26.3476	3.01392	1.56449e-05	0.000504222
ZHLZ.comp50582_c0_seq1	ZHLZ.comp50582_c0_seq1:1-1392	+	1.73335	14.0429	3.01821	0.00160092	0.0324135
ZHLZ.comp52991_c0_seq1	ZHLZ.comp52991_c0_seq1:1-2515	+	2.56162	20.7865	3.02052	0.000122568	0.00333361
ZHLZ.comp44467_c0_seq1	ZHLZ.comp44467_c0_seq1:1-1898	+	2.04447	16.6003	3.02141	0.000597012	0.013882
ZHLZ.comp51250_c0_seq1	ZHLZ.comp51250_c0_seq1:1-1519	+	1.70305	13.8828	3.02711	0.0016752	0.0337044
ZHLZ.comp36514_c1_seq1	ZHLZ.comp36514_c1_seq1:1-363	+	3.6318	29.7643	3.03483	4.0774e-06	0.000147197
ZHLZ.comp60968_c0_seq1	ZHLZ.comp60968_c0_seq1:1-3207	+	4.90973	40.3223	3.03786	8.07512e-08	3.67708e-06
ZHLZ.comp58607_c1_seq1	ZHLZ.comp58607_c1_seq1:1-6774	+	2.62918	21.7146	3.04598	8.05426e-05	0.00229442
ZHLZ.comp58468_c6_seq3	ZHLZ.comp58468_c6_seq3:1-1697	+	2.85829	23.6386	3.04792	3.87024e-05	0.00116607
ZHLZ.comp59443_c0_seq1	ZHLZ.comp59443_c0_seq1:1-1054	+	86.6121	718.208	3.05176	4.30916e-114	2.49651e-111
ZHLZ.comp48162_c0_seq1	ZHLZ.comp48162_c0_seq1:1-697	+	4.17548	34.675	3.05388	6.06935e-07	2.47122e-05
ZHLZ.comp48680_c0_seq1	ZHLZ.comp48680_c0_seq1:1-1004	+	2.30411	19.1765	3.05706	0.000205553	0.00533129
ZHLZ.comp49790_c0_seq1	ZHLZ.comp49790_c0_seq1:1-1928	+	265.155	2208.43	3.05811	0	0
ZHLZ.comp51471_c0_seq1	ZHLZ.comp51471_c0_seq1:1-1434	+	4.82224	40.1997	3.05941	7.5848e-08	3.47355e-06
ZHLZ.comp37284_c1_seq1	ZHLZ.comp37284_c1_seq1:1-943	+	1.60906	13.4512	3.06344	0.00185656	0.0368143
ZHLZ.comp52600_c0_seq1	ZHLZ.comp52600_c0_seq1:1-3897	+	19.3468	162.241	3.06797	2.84844e-27	4.53543e-25
ZHLZ.comp48235_c1_seq1	ZHLZ.comp48235_c1_seq1:1-341	+	2.62604	22.053	3.07001	6.62464e-05	0.00191668
ZHLZ.comp50340_c0_seq1	ZHLZ.comp50340_c0_seq1:1-1725	+	1.98995	16.7419	3.07266	0.000506168	0.0119959
ZHLZ.comp51954_c0_seq1	ZHLZ.comp51954_c0_seq1:1-1472	+	7.62117	64.121	3.07271	1.00581e-11	7.02984e-10
ZHLZ.comp57555_c0_seq1	ZHLZ.comp57555_c0_seq1:1-1050	+	3.07969	26.0161	3.07855	1.43028e-05	0.000463767
ZHLZ.comp53142_c0_seq1	ZHLZ.comp53142_c0_seq1:1-2732	+	1.48409	12.5691	3.08223	0.00254571	0.0481562
ZHLZ.comp48273_c0_seq1	ZHLZ.comp48273_c0_seq1:1-546	+	6.74252	57.1249	3.08276	1.24034e-10	7.64657e-09
ZHLZ.comp47872_c0_seq1	ZHLZ.comp47872_c0_seq1:1-806	+	6.51179	55.2782	3.08558	2.41397e-10	1.44556e-08
ZHLZ.comp50621_c2_seq3	ZHLZ.comp50621_c2_seq3:1-661	+	1.73105	14.7693	3.09288	0.00104895	0.0225985
ZHLZ.comp43452_c0_seq1	ZHLZ.comp43452_c0_seq1:1-439	+	3.05972	26.1078	3.09301	1.31785e-05	0.000430502
ZHLZ.comp57922_c0_seq1	ZHLZ.comp57922_c0_seq1:1-1216	+	2877.99	24653.5	3.09866	0	0
CL531Contig1	CL531Contig1:1-1555	+	1.69562	14.5665	3.10277	0.00111523	0.0238661
ZHLZ.comp37550_c0_seq1	ZHLZ.comp37550_c0_seq1:1-780	+	1.49884	12.9226	3.10798	0.00212017	0.0410759
ZHLZ.comp52224_c0_seq1	ZHLZ.comp52224_c0_seq1:1-1968	+	2.7554	23.7788	3.10934	3.05578e-05	0.000935329
ZHLZ.comp80953_c0_seq1	ZHLZ.comp80953_c0_seq1:1-802	+	2.91546	25.1645	3.10959	1.79312e-05	0.0005714
ZHLZ.comp26616_c0_seq1	ZHLZ.comp26616_c0_seq1:1-3445	+	2.76543	23.9132	3.11223	2.87709e-05	0.000884577
ZHLZ.comp55581_c1_seq1	ZHLZ.comp55581_c1_seq1:1-408	+	33.4707	289.686	3.11352	4.82513e-48	1.3183e-45
ZHLZ.comp49941_c0_seq1	ZHLZ.comp49941_c0_seq1:1-1523	+	10.1588	87.956	3.11405	1.01683e-15	9.95832e-14
ZHLZ.comp36017_c0_seq1	ZHLZ.comp36017_c0_seq1:1-1948	+	5.20984	45.4296	3.12432	7.61727e-09	3.91329e-07
ZHLZ.comp50970_c0_seq1	ZHLZ.comp50970_c0_seq1:1-1867	+	22.4363	196.202	3.12843	3.02181e-33	5.88286e-31
ZHLZ.comp61524_c0_seq1	ZHLZ.comp61524_c0_seq1:1-1164	+	1.41041	12.3373	3.12884	0.00259085	0.0488947
ZHLZ.comp57944_c0_seq1	ZHLZ.comp57944_c0_seq1:1-3002	+	3.51324	30.9204	3.13768	1.78911e-06	6.80087e-05
ZHLZ.comp49808_c0_seq3	ZHLZ.comp49808_c0_seq3:1-1311	+	1.57481	13.8739	3.13912	0.00137504	0.0285124
ZHLZ.comp27225_c1_seq1	ZHLZ.comp27225_c1_seq1:1-899	+	9.9055	87.3783	3.14097	9.5284e-16	9.36979e-14
ZHLZ.comp55955_c1_seq1	ZHLZ.comp55955_c1_seq1:1-1009	+	9.51588	84.0259	3.14243	3.30063e-15	3.08183e-13
ZHLZ.comp66269_c0_seq1	ZHLZ.comp66269_c0_seq1:1-328	+	1.51673	13.3971	3.14288	0.00165384	0.0333444
ZHLZ.comp53103_c0_seq3	ZHLZ.comp53103_c0_seq3:1-1235	+	1.45017	12.8385	3.14618	0.00205926	0.040106
ZHLZ.comp49262_c0_seq1	ZHLZ.comp49262_c0_seq1:1-539	+	2.30746	20.5076	3.15178	9.69542e-05	0.00271528
ZHLZ.comp35629_c0_seq2	ZHLZ.comp35629_c0_seq2:1-1852	+	1.65203	14.6888	3.1524	0.000969064	0.0211043
ZHLZ.comp61990_c0_seq1	ZHLZ.comp61990_c0_seq1:1-264	+	1.41332	12.6124	3.15768	0.00221485	0.0426524
ZHLZ.comp56496_c0_seq1	ZHLZ.comp56496_c0_seq1:1-2914	+	8.51911	76.2775	3.16248	5.05416e-14	4.35545e-12
ZHLZ.comp48702_c0_seq1	ZHLZ.comp48702_c0_seq1:1-329	+	2.79743	25.0605	3.16324	1.58276e-05	0.000509087
ZHLZ.comp27144_c0_seq1	ZHLZ.comp27144_c0_seq1:1-850	+	4.21402	37.9468	3.17071	1.04809e-07	4.70134e-06
ZHLZ.comp54394_c0_seq1	ZHLZ.comp54394_c0_seq1:1-1063	+	21.809	197.337	3.17767	6.38219e-34	1.27342e-31
ZHLZ.comp54873_c1_seq1	ZHLZ.comp54873_c1_seq1:1-325	+	6.81177	61.68	3.1787	1.1316e-11	7.87468e-10
ZHLZ.comp53234_c1_seq3	ZHLZ.comp53234_c1_seq3:1-1057	+	1.76498	16.0077	3.18104	0.000540931	0.0127132
ZHLZ.comp61088_c0_seq1	ZHLZ.comp61088_c0_seq1:1-591	+	7.23926	65.8062	3.18431	2.24866e-12	1.66352e-10
ZHLZ.comp57333_c1_seq2	ZHLZ.comp57333_c1_seq2:1-505	+	1.5762	14.353	3.18683	0.00104234	0.0224762
ZHLZ.comp27368_c0_seq1	ZHLZ.comp27368_c0_seq1:1-631	+	1.57683	14.4664	3.19761	0.00097662	0.0212497
ZHLZ.comp50471_c0_seq1	ZHLZ.comp50471_c0_seq1:1-941	+	8.22098	76.3533	3.21531	3.07193e-14	2.70049e-12
ZHLZ.comp47703_c0_seq1	ZHLZ.comp47703_c0_seq1:1-2007	+	1.78471	16.6242	3.21952	0.000390799	0.00951973
ZHLZ.comp59600_c0_seq1	ZHLZ.comp59600_c0_seq1:1-593	+	21.1412	197.135	3.22105	2.58166e-34	5.19421e-32
ZHLZ.comp50703_c0_seq1	ZHLZ.comp50703_c0_seq1:1-1696	+	2.59597	24.2668	3.22464	1.80457e-05	0.000573905
ZHLZ.comp43694_c1_seq1	ZHLZ.comp43694_c1_seq1:1-591	+	2.94621	27.5949	3.22747	4.778e-06	0.000170063
ZHLZ.comp27225_c0_seq1	ZHLZ.comp27225_c0_seq1:1-578	+	10.8449	101.576	3.22747	1.68835e-18	1.91929e-16
ZHLZ.comp52412_c0_seq1	ZHLZ.comp52412_c0_seq1:1-1046	+	1.33171	12.5164	3.23247	0.00204938	0.0399459
ZHLZ.comp48839_c2_seq1	ZHLZ.comp48839_c2_seq1:1-968	+	6.39848	60.3242	3.23694	1.263e-11	8.73849e-10
ZHLZ.comp54042_c0_seq1	ZHLZ.comp54042_c0_seq1:1-1039	+	1.84344	17.3969	3.23836	0.000274916	0.00694306
ZHLZ.comp27057_c0_seq1	ZHLZ.comp27057_c0_seq1:1-1292	+	4.12007	38.9202	3.23978	5.25668e-08	2.46848e-06
ZHLZ.comp51870_c0_seq1	ZHLZ.comp51870_c0_seq1:1-2847	+	2.45512	23.2157	3.24124	2.61985e-05	0.000813811
ZHLZ.comp35674_c0_seq1	ZHLZ.comp35674_c0_seq1:1-975	+	9.23543	87.5135	3.24425	3.17657e-16	3.209e-14
ZHLZ.comp58376_c0_seq1	ZHLZ.comp58376_c0_seq1:1-313	+	4.45038	42.1899	3.2449	1.42237e-08	7.1024e-07
ZHLZ.comp34739_c0_seq1	ZHLZ.comp34739_c0_seq1:1-1546	+	4.55334	43.5142	3.25649	7.98592e-09	4.08957e-07
ZHLZ.comp64185_c0_seq1	ZHLZ.comp64185_c0_seq1:1-3347	+	6.56976	63.0461	3.26249	3.65613e-12	2.66377e-10
ZHLZ.comp55755_c1_seq3	ZHLZ.comp55755_c1_seq3:1-1364	+	79	761.626	3.26916	3.33279e-129	2.19535e-126
ZHLZ.comp52857_c0_seq1	ZHLZ.comp52857_c0_seq1:1-1891	+	2.24935	21.7285	3.27201	4.39642e-05	0.00131554
ZHLZ.comp47965_c0_seq1	ZHLZ.comp47965_c0_seq1:1-1773	+	2.02026	19.5592	3.27523	0.000105282	0.00291625
ZHLZ.comp57295_c1_seq1	ZHLZ.comp57295_c1_seq1:1-1426	+	1.29082	12.5326	3.27933	0.00189568	0.0373895
ZHLZ.comp57489_c4_seq9	ZHLZ.comp57489_c4_seq9:1-430	+	1.2148	11.7995	3.27994	0.00257697	0.04869
ZHLZ.comp27911_c0_seq1	ZHLZ.comp27911_c0_seq1:1-837	+	1.51565	14.7488	3.28259	0.000748567	0.016979
ZHLZ.comp36147_c0_seq1	ZHLZ.comp36147_c0_seq1:1-2430	+	2.01657	19.7333	3.29066	9.46538e-05	0.00265395
ZHLZ.comp27943_c0_seq1	ZHLZ.comp27943_c0_seq1:1-1685	+	8.34068	82.0135	3.29762	1.6298e-15	1.56742e-13
ZHLZ.comp26949_c0_seq1	ZHLZ.comp26949_c0_seq1:1-1252	+	33.9143	333.485	3.29766	4.42841e-58	1.43881e-55
ZHLZ.comp49964_c0_seq1	ZHLZ.comp49964_c0_seq1:1-806	+	3.76511	37.0957	3.30049	8.32047e-08	3.77808e-06
ZHLZ.comp27301_c0_seq1	ZHLZ.comp27301_c0_seq1:1-1399	+	1.61799	15.9479	3.30109	0.000440195	0.0105836
ZHLZ.comp60172_c0_seq1	ZHLZ.comp60172_c0_seq1:1-1146	+	28.2822	279.36	3.30416	4.96261e-49	1.37938e-46
ZHLZ.comp45183_c0_seq1	ZHLZ.comp45183_c0_seq1:1-1014	+	7.08946	70.164	3.30698	1.6016e-13	1.31424e-11
ZHLZ.comp63199_c0_seq1	ZHLZ.comp63199_c0_seq1:1-846	+	3.08725	30.6027	3.30926	1.09136e-06	4.28751e-05
ZHLZ.comp58468_c6_seq1	ZHLZ.comp58468_c6_seq1:1-2818	+	1.22695	12.1774	3.31106	0.00210097	0.0408026
ZHLZ.comp45945_c0_seq1	ZHLZ.comp45945_c0_seq1:1-817	+	1.40052	13.9177	3.31289	0.00100597	0.0218192
ZHLZ.comp47763_c0_seq1	ZHLZ.comp47763_c0_seq1:1-936	+	2.94985	29.4509	3.3196	1.67856e-06	6.40599e-05
ZHLZ.comp48235_c0_seq1	ZHLZ.comp48235_c0_seq1:1-328	+	6.44612	64.4306	3.32124	1.39391e-12	1.04567e-10
ZHLZ.comp58328_c3_seq1	ZHLZ.comp58328_c3_seq1:1-1241	+	2.18478	21.866	3.32313	3.65526e-05	0.00110337
ZHLZ.comp35980_c0_seq1	ZHLZ.comp35980_c0_seq1:1-1224	+	2.54028	25.4267	3.32328	8.51495e-06	0.000287535
ZHLZ.comp50934_c0_seq1	ZHLZ.comp50934_c0_seq1:1-1597	+	9.09622	91.7522	3.3344	2.45714e-17	2.62564e-15
ZHLZ.comp47017_c1_seq1	ZHLZ.comp47017_c1_seq1:1-956	+	3.07027	30.9909	3.33541	8.51879e-07	3.39946e-05
ZHLZ.comp60450_c0_seq1	ZHLZ.comp60450_c0_seq1:1-1175	+	2.45569	24.7906	3.33559	1.06634e-05	0.000354118
ZHLZ.comp33400_c0_seq1	ZHLZ.comp33400_c0_seq1:1-1503	+	1.53914	15.5677	3.33836	0.000481826	0.0114642
ZHLZ.comp55042_c0_seq1	ZHLZ.comp55042_c0_seq1:1-1626	+	7.75605	78.7068	3.34309	4.02976e-15	3.74083e-13
ZHLZ.comp58398_c1_seq5	ZHLZ.comp58398_c1_seq5:1-775	+	1.70109	17.3608	3.3513	0.000221841	0.00571064
ZHLZ.comp44258_c0_seq1	ZHLZ.comp44258_c0_seq1:1-1073	+	1.2982	13.4258	3.37042	0.0011307	0.0241006
ZHLZ.comp51618_c0_seq3	ZHLZ.comp51618_c0_seq3:1-1042	+	3.10334	32.1285	3.37196	4.71351e-07	1.95391e-05
ZHLZ.comp26937_c0_seq1	ZHLZ.comp26937_c0_seq1:1-1148	+	35.4699	367.267	3.37216	4.58658e-65	1.62169e-62
ZHLZ.comp26577_c0_seq1	ZHLZ.comp26577_c0_seq1:1-841	+	1.9521	20.2268	3.37317	6.39536e-05	0.00185929
ZHLZ.comp50771_c0_seq1	ZHLZ.comp50771_c0_seq1:1-709	+	3.50838	36.4522	3.37713	7.89024e-08	3.60314e-06
ZHLZ.comp56071_c1_seq3	ZHLZ.comp56071_c1_seq3:1-2447	+	1.32149	13.8016	3.3846	0.000941915	0.0205971
ZHLZ.comp25384_c0_seq1	ZHLZ.comp25384_c0_seq1:1-604	+	1.15312	12.0754	3.38846	0.00196696	0.0384797
ZHLZ.comp58777_c4_seq1	ZHLZ.comp58777_c4_seq1:1-467	+	1.4914	15.6179	3.38846	0.000431494	0.0103952
ZHLZ.comp34651_c0_seq1	ZHLZ.comp34651_c0_seq1:1-373	+	2.134	22.4079	3.39238	2.45891e-05	0.000766791
ZHLZ.comp26822_c0_seq1	ZHLZ.comp26822_c0_seq1:1-676	+	4.01082	42.219	3.39592	6.90428e-09	3.56605e-07
ZHLZ.comp26667_c0_seq1	ZHLZ.comp26667_c0_seq1:1-995	+	1.82496	19.441	3.41317	8.14487e-05	0.00231337
ZHLZ.comp26739_c0_seq1	ZHLZ.comp26739_c0_seq1:1-903	+	9.39333	100.286	3.41634	3.46764e-19	4.01795e-17
ZHLZ.comp61057_c0_seq1	ZHLZ.comp61057_c0_seq1:1-2044	+	7.9345	85.1401	3.42363	1.4962e-16	1.55392e-14
ZHLZ.comp34928_c1_seq1	ZHLZ.comp34928_c1_seq1:1-2612	+	1.19039	12.7736	3.42366	0.00138323	0.0286575
ZHLZ.comp26782_c0_seq1	ZHLZ.comp26782_c0_seq1:1-1447	+	2.57855	27.8948	3.43536	2.20972e-06	8.3013e-05
ZHLZ.comp53444_c0_seq1	ZHLZ.comp53444_c0_seq1:1-1495	+	1.19797	12.9996	3.4398	0.00122494	0.0257892
ZHLZ.comp55784_c0_seq1	ZHLZ.comp55784_c0_seq1:1-2280	+	4.01482	43.6823	3.44364	3.0404e-09	1.62807e-07
ZHLZ.comp54227_c0_seq1	ZHLZ.comp54227_c0_seq1:1-1027	+	2.44627	26.6429	3.4451	3.62914e-06	0.000132406
ZHLZ.comp50039_c0_seq1	ZHLZ.comp50039_c0_seq1:1-1554	+	12.8694	140.322	3.44672	2.1225e-26	3.30299e-24
ZHLZ.comp36075_c0_seq1	ZHLZ.comp36075_c0_seq1:1-2207	+	10.0309	109.406	3.44717	6.10514e-21	7.58584e-19
ZHLZ.comp34762_c0_seq1	ZHLZ.comp34762_c0_seq1:1-2231	+	9.68887	106.168	3.45388	2.12083e-20	2.5753e-18
ZHLZ.comp47956_c1_seq1	ZHLZ.comp47956_c1_seq1:1-1079	+	1.86731	20.5726	3.46169	4.5338e-05	0.00135243
ZHLZ.comp47692_c0_seq1	ZHLZ.comp47692_c0_seq1:1-1233	+	5.38643	59.3735	3.46242	4.2289e-12	3.03963e-10
ZHLZ.comp43597_c1_seq1	ZHLZ.comp43597_c1_seq1:1-358	+	1.04222	11.5152	3.46581	0.00226656	0.0434743
ZHLZ.comp54749_c0_seq1	ZHLZ.comp54749_c0_seq1:1-1955	+	2.95185	32.6612	3.46789	2.70571e-07	1.16167e-05
ZHLZ.comp51534_c0_seq1	ZHLZ.comp51534_c0_seq1:1-1731	+	5.89169	65.2962	3.47025	3.49337e-13	2.78116e-11
ZHLZ.comp59016_c0_seq1	ZHLZ.comp59016_c0_seq1:1-2082	+	3.4289	38.1866	3.47725	2.58535e-08	1.25322e-06
ZHLZ.comp48702_c1_seq1	ZHLZ.comp48702_c1_seq1:1-1362	+	1.80805	20.2394	3.48466	4.97255e-05	0.00147326
ZHLZ.comp45823_c0_seq1	ZHLZ.comp45823_c0_seq1:1-1468	+	302.678	3431.36	3.50292	0	0
ZHLZ.comp56541_c0_seq1	ZHLZ.comp56541_c0_seq1:1-1990	+	2.02495	23.2427	3.52082	1.26084e-05	0.00041413
ZHLZ.comp60215_c0_seq1	ZHLZ.comp60215_c0_seq1:1-2401	+	2.70397	31.1036	3.52393	4.33883e-07	1.80952e-05
ZHLZ.comp53035_c0_seq1	ZHLZ.comp53035_c0_seq1:1-1889	+	1.67234	19.2814	3.52727	6.88014e-05	0.00198583
ZHLZ.comp55567_c0_seq1	ZHLZ.comp55567_c0_seq1:1-1846	+	1.52265	17.5587	3.52753	0.000145553	0.00389703
ZHLZ.comp50102_c0_seq1	ZHLZ.comp50102_c0_seq1:1-661	+	2.93526	33.9249	3.53078	1.27761e-07	5.66221e-06
ZHLZ.comp58268_c0_seq3	ZHLZ.comp58268_c0_seq3:1-787	+	2.05443	23.7733	3.53253	9.75268e-06	0.000326352
ZHLZ.comp57295_c1_seq3	ZHLZ.comp57295_c1_seq3:1-874	+	1.47994	17.1825	3.53733	0.000168534	0.00445038
ZHLZ.comp48839_c1_seq1	ZHLZ.comp48839_c1_seq1:1-1104	+	5.47508	63.726	3.54093	4.22377e-13	3.33505e-11
ZHLZ.comp49775_c0_seq1	ZHLZ.comp49775_c0_seq1:1-907	+	1.23412	14.4096	3.54548	0.000563765	0.0131982
ZHLZ.comp35654_c0_seq1	ZHLZ.comp35654_c0_seq1:1-1886	+	31.2711	365.368	3.54645	1.43926e-67	5.36498e-65
ZHLZ.comp37599_c0_seq1	ZHLZ.comp37599_c0_seq1:1-1165	+	1.23838	14.5043	3.54995	0.000536927	0.0126376
ZHLZ.comp46629_c0_seq1	ZHLZ.comp46629_c0_seq1:1-1316	+	0	11.5664	3.55678	0.00197668	0.0386541
ZHLZ.comp48472_c0_seq1	ZHLZ.comp48472_c0_seq1:1-1421	+	2.29314	27.1778	3.56703	2.05422e-06	7.75956e-05
ZHLZ.comp27836_c1_seq1	ZHLZ.comp27836_c1_seq1:1-957	+	0	11.716	3.56826	0.00182174	0.0362733
ZHLZ.comp54337_c0_seq1	ZHLZ.comp54337_c0_seq1:1-2137	+	2.06026	24.5269	3.57347	6.36463e-06	0.00022242
ZHLZ.comp54420_c0_seq1	ZHLZ.comp54420_c0_seq1:1-1360	+	58.3086	695.514	3.5763	8.58183e-128	5.50221e-125
ZHLZ.comp53276_c0_seq1	ZHLZ.comp53276_c0_seq1:1-2251	+	38.8974	464.337	3.57743	5.63406e-86	2.63029e-83
ZHLZ.comp58576_c0_seq1	ZHLZ.comp58576_c0_seq1:1-583	+	2.34664	28.0513	3.5794	1.36081e-06	5.27708e-05
ZHLZ.comp49235_c0_seq1	ZHLZ.comp49235_c0_seq1:1-553	+	0	11.8374	3.58039	0.0016988	0.0341222
ZHLZ.comp45692_c0_seq1	ZHLZ.comp45692_c0_seq1:1-1598	+	2.91084	35.1527	3.59413	6.06566e-08	2.82629e-06
ZHLZ.comp30517_c0_seq1	ZHLZ.comp30517_c0_seq1:1-504	+	1.08579	13.1231	3.59529	0.00093261	0.0204215
ZHLZ.comp58321_c0_seq1	ZHLZ.comp58321_c0_seq1:1-4489	+	1.61803	19.5678	3.59617	5.29077e-05	0.00156273
ZHLZ.comp51971_c0_seq1	ZHLZ.comp51971_c0_seq1:1-1167	+	1.44941	17.5656	3.59922	0.000127449	0.00345657
ZHLZ.comp48673_c0_seq1	ZHLZ.comp48673_c0_seq1:1-1332	+	0	11.1214	3.60334	0.00228828	0.0438383
ZHLZ.comp49635_c0_seq1	ZHLZ.comp49635_c0_seq1:1-1739	+	11.8579	144.918	3.61132	3.05312e-28	5.01065e-26
ZHLZ.comp34551_c1_seq1	ZHLZ.comp34551_c1_seq1:1-399	+	1.49621	18.3364	3.61533	8.79398e-05	0.00248453
ZHLZ.comp54172_c0_seq3	ZHLZ.comp54172_c0_seq3:1-1417	+	1.33413	16.4326	3.62259	0.000202774	0.0052763
ZHLZ.comp27433_c0_seq1	ZHLZ.comp27433_c0_seq1:1-1893	+	1.406	17.3381	3.62428	0.000134944	0.00363933
ZHLZ.comp34651_c1_seq1	ZHLZ.comp34651_c1_seq1:1-905	+	4.78249	59.0924	3.62714	1.79532e-12	1.33431e-10
ZHLZ.comp52202_c0_seq1	ZHLZ.comp52202_c0_seq1:1-1799	+	4.07891	50.5143	3.63044	7.0218e-11	4.43693e-09
ZHLZ.comp33033_c0_seq1	ZHLZ.comp33033_c0_seq1:1-2505	+	4.10105	50.8265	3.63152	6.10693e-11	3.91544e-09
ZHLZ.comp35652_c0_seq1	ZHLZ.comp35652_c0_seq1:1-478	+	2.0295	25.3045	3.6402	3.84151e-06	0.000139203
ZHLZ.comp47915_c1_seq1	ZHLZ.comp47915_c1_seq1:1-244	+	2.14083	26.7354	3.64251	2.03601e-06	7.69681e-05
ZHLZ.comp27432_c0_seq1	ZHLZ.comp27432_c0_seq1:1-1662	+	6.92952	86.6647	3.64462	1.19046e-17	1.2922e-15
ZHLZ.comp57823_c0_seq9	ZHLZ.comp57823_c0_seq9:1-235	+	0	10.6989	3.65932	0.00261022	0.0492023
ZHLZ.comp40649_c1_seq1	ZHLZ.comp40649_c1_seq1:1-1151	+	0	10.9417	3.66192	0.00232608	0.0444563
ZHLZ.comp52978_c1_seq1	ZHLZ.comp52978_c1_seq1:1-2533	+	0	10.9901	3.66874	0.00225746	0.0433688
ZHLZ.comp54860_c0_seq2	ZHLZ.comp54860_c0_seq2:1-744	+	2.13974	27.4307	3.68028	1.35806e-06	5.27493e-05
ZHLZ.comp47147_c0_seq1	ZHLZ.comp47147_c0_seq1:1-1619	+	1.35204	17.3484	3.68159	0.000121786	0.00331421
ZHLZ.comp52293_c0_seq1	ZHLZ.comp52293_c0_seq1:1-1819	+	1.682	21.6796	3.68809	1.71987e-05	0.000548783
ZHLZ.comp47430_c0_seq1	ZHLZ.comp47430_c0_seq1:1-1627	+	1079.43	14009.6	3.69807	0	0
ZHLZ.comp55573_c0_seq1	ZHLZ.comp55573_c0_seq1:1-1218	+	2.34857	30.4987	3.69889	3.32163e-07	1.41099e-05
ZHLZ.comp54945_c0_seq1	ZHLZ.comp54945_c0_seq1:1-756	+	2.4677	32.2085	3.7062	1.5259e-07	6.71925e-06
ZHLZ.comp25655_c0_seq1	ZHLZ.comp25655_c0_seq1:1-729	+	1.02364	13.3916	3.70955	0.000709078	0.0161826
ZHLZ.comp49125_c1_seq1	ZHLZ.comp49125_c1_seq1:1-1213	+	1.64052	21.4744	3.71039	1.80116e-05	0.0005732
ZHLZ.comp49023_c0_seq1	ZHLZ.comp49023_c0_seq1:1-2473	+	1.58923	20.8465	3.71341	2.37466e-05	0.00074148
ZHLZ.comp47798_c0_seq1	ZHLZ.comp47798_c0_seq1:1-1179	+	945.777	12436.1	3.71689	0	0
ZHLZ.comp48839_c0_seq1	ZHLZ.comp48839_c0_seq1:1-274	+	3.08661	40.5896	3.71702	3.64245e-09	1.9311e-07
ZHLZ.comp54103_c0_seq1	ZHLZ.comp54103_c0_seq1:1-674	+	0	13.1066	3.71735	0.000800662	0.0179825
ZHLZ.comp57107_c2_seq1	ZHLZ.comp57107_c2_seq1:1-2111	+	1.11941	14.7751	3.72236	0.000368832	0.00903958
ZHLZ.comp47430_c1_seq1	ZHLZ.comp47430_c1_seq1:1-1426	+	667.929	8894.12	3.73509	0	0
ZHLZ.comp61797_c0_seq1	ZHLZ.comp61797_c0_seq1:1-655	+	2.12667	28.3568	3.73703	7.75584e-07	3.12613e-05
ZHLZ.comp49315_c0_seq1	ZHLZ.comp49315_c0_seq1:1-1777	+	7.58691	101.591	3.74312	8.04925e-21	9.92452e-19
ZHLZ.comp48369_c1_seq1	ZHLZ.comp48369_c1_seq1:1-1039	+	1.48433	20.1002	3.75933	3.04888e-05	0.000933813
ZHLZ.comp50138_c0_seq1	ZHLZ.comp50138_c0_seq1:1-2391	+	1.70615	23.1529	3.76238	7.58322e-06	0.000260276
ZHLZ.comp53333_c0_seq1	ZHLZ.comp53333_c0_seq1:1-1465	+	1.23948	16.8528	3.76518	0.000133245	0.00360159
ZHLZ.comp78474_c0_seq1	ZHLZ.comp78474_c0_seq1:1-708	+	1.19453	16.2843	3.76897	0.000172081	0.00453657
ZHLZ.comp36010_c1_seq1	ZHLZ.comp36010_c1_seq1:1-613	+	2.88105	39.3526	3.77179	5.16295e-09	2.70148e-07
ZHLZ.comp47536_c0_seq1	ZHLZ.comp47536_c0_seq1:1-1972	+	12.7273	175.716	3.78725	4.10245e-35	8.46654e-33
ZHLZ.comp51412_c0_seq1	ZHLZ.comp51412_c0_seq1:1-1395	+	0	12.389	3.79659	0.00101665	0.0220209
ZHLZ.comp62979_c0_seq1	ZHLZ.comp62979_c0_seq1:1-619	+	1.28592	18.0036	3.80741	7.3304e-05	0.00210442
ZHLZ.comp57326_c0_seq2	ZHLZ.comp57326_c0_seq2:1-876	+	0	12.3338	3.80855	0.00102925	0.0222439
ZHLZ.comp56954_c0_seq1	ZHLZ.comp56954_c0_seq1:1-3113	+	0	12.8789	3.80895	0.000795694	0.0178877
ZHLZ.comp46972_c0_seq1	ZHLZ.comp46972_c0_seq1:1-789	+	1.5448	21.9331	3.82762	1.15824e-05	0.000383574
ZHLZ.comp51206_c0_seq1	ZHLZ.comp51206_c0_seq1:1-1263	+	0	11.3165	3.84447	0.00160469	0.0324624
ZHLZ.comp53473_c0_seq1	ZHLZ.comp53473_c0_seq1:1-1679	+	2.04447	29.5716	3.85441	3.3072e-07	1.4061e-05
ZHLZ.comp61062_c0_seq1	ZHLZ.comp61062_c0_seq1:1-1807	+	2.34015	33.8697	3.85532	4.65701e-08	2.19761e-06
ZHLZ.comp54613_c0_seq5	ZHLZ.comp54613_c0_seq5:1-1468	+	1.0675	15.5223	3.86203	0.000214523	0.00553708
ZHLZ.comp38950_c0_seq1	ZHLZ.comp38950_c0_seq1:1-1384	+	1.54567	22.4872	3.8628	8.37948e-06	0.000284158
ZHLZ.comp58129_c0_seq1	ZHLZ.comp58129_c0_seq1:1-3275	+	1.00257	14.621	3.86627	0.0003261	0.00807874
ZHLZ.comp26897_c0_seq2	ZHLZ.comp26897_c0_seq2:1-970	+	8.30857	122.478	3.88178	2.09029e-25	3.12155e-23
ZHLZ.comp53153_c0_seq1	ZHLZ.comp53153_c0_seq1:1-2626	+	1.64819	24.3242	3.88344	3.44084e-06	0.000126206
ZHLZ.comp55937_c0_seq12	ZHLZ.comp55937_c0_seq12:1-3241	+	10.4379	154.076	3.88374	1.51943e-31	2.74674e-29
ZHLZ.comp52640_c0_seq1	ZHLZ.comp52640_c0_seq1:1-1982	+	10.0903	149.322	3.88739	1.21277e-30	2.12062e-28
ZHLZ.comp26857_c0_seq1	ZHLZ.comp26857_c0_seq1:1-848	+	4.22396	63.4117	3.90808	5.78219e-14	4.96504e-12
ZHLZ.comp55798_c0_seq1	ZHLZ.comp55798_c0_seq1:1-2117	+	1.36298	20.4788	3.90929	1.95537e-05	0.000618186
ZHLZ.comp51489_c0_seq1	ZHLZ.comp51489_c0_seq1:1-1099	+	1.33539	20.0745	3.91003	2.35936e-05	0.000737661
ZHLZ.comp35337_c0_seq1	ZHLZ.comp35337_c0_seq1:1-1910	+	10.6009	159.564	3.91188	9.0883e-33	1.73421e-30
ZHLZ.comp52974_c1_seq1	ZHLZ.comp52974_c1_seq1:1-500	+	2.3382	35.4712	3.92318	1.83725e-08	9.06115e-07
ZHLZ.comp27116_c0_seq1	ZHLZ.comp27116_c0_seq1:1-718	+	0	11.0415	3.9238	0.00169284	0.0340166
ZHLZ.comp53061_c1_seq1	ZHLZ.comp53061_c1_seq1:1-2443	+	0	11.5989	3.92494	0.0012908	0.0270338
ZHLZ.comp52640_c0_seq5	ZHLZ.comp52640_c0_seq5:1-1805	+	2.64592	40.2696	3.92785	2.00144e-09	1.08994e-07
ZHLZ.comp55218_c0_seq1	ZHLZ.comp55218_c0_seq1:1-912	+	0	10.8287	3.93265	0.00186153	0.0368824
ZHLZ.comp56862_c0_seq4	ZHLZ.comp56862_c0_seq4:1-2160	+	1.83103	28.0724	3.93843	5.37645e-07	2.20779e-05
ZHLZ.comp59835_c0_seq1	ZHLZ.comp59835_c0_seq1:1-825	+	6.81408	104.523	3.93916	3.94163e-22	5.1928e-20
ZHLZ.comp60163_c0_seq1	ZHLZ.comp60163_c0_seq1:1-2653	+	12.0856	185.57	3.9406	5.12072e-38	1.12952e-35
ZHLZ.comp58685_c0_seq1	ZHLZ.comp58685_c0_seq1:1-1406	+	7.76662	119.328	3.9415	4.7857e-25	7.03746e-23
ZHLZ.comp91495_c0_seq1	ZHLZ.comp91495_c0_seq1:1-466	+	0	10.6935	3.94582	0.00196413	0.0384401
ZHLZ.comp46381_c0_seq1	ZHLZ.comp46381_c0_seq1:1-994	+	0	10.8013	3.94629	0.00186268	0.0368747
CL2408Contig1	CL2408Contig1:1-1927	+	2.29769	35.663	3.95617	1.52818e-08	7.59132e-07
ZHLZ.comp25783_c0_seq1	ZHLZ.comp25783_c0_seq1:1-497	+	0	14.8119	3.96127	0.000264081	0.00669403
ZHLZ.comp26792_c0_seq1	ZHLZ.comp26792_c0_seq1:1-919	+	3.11269	48.6291	3.96559	3.77024e-11	2.46997e-09
ZHLZ.comp57493_c0_seq1	ZHLZ.comp57493_c0_seq1:1-2651	+	1.80154	28.2046	3.96863	4.71728e-07	1.95379e-05
ZHLZ.comp54244_c0_seq1	ZHLZ.comp54244_c0_seq1:1-1990	+	2.23745	35.0462	3.96933	1.95826e-08	9.62833e-07
ZHLZ.comp49612_c0_seq1	ZHLZ.comp49612_c0_seq1:1-1535	+	0	11.1852	3.97152	0.00150829	0.0308761
ZHLZ.comp58534_c1_seq5	ZHLZ.comp58534_c1_seq5:1-1023	+	1.31302	20.6802	3.97729	1.58366e-05	0.000509035
ZHLZ.comp46455_c0_seq2	ZHLZ.comp46455_c0_seq2:1-1648	+	0	14.2805	3.97899	0.00033366	0.00823211
ZHLZ.comp47058_c0_seq1	ZHLZ.comp47058_c0_seq1:1-1834	+	9.49406	149.96	3.98141	2.94738e-31	5.22981e-29
ZHLZ.comp52549_c0_seq1	ZHLZ.comp52549_c0_seq1:1-671	+	2.1501	34.1957	3.99134	2.73549e-08	1.322e-06
ZHLZ.comp27659_c0_seq1	ZHLZ.comp27659_c0_seq1:1-1393	+	0	10.2441	3.99419	0.00234574	0.0447785
ZHLZ.comp57292_c1_seq2	ZHLZ.comp57292_c1_seq2:1-2028	+	17.3189	276.166	3.99512	3.13263e-56	9.91024e-54
ZHLZ.comp52202_c1_seq1	ZHLZ.comp52202_c1_seq1:1-1474	+	2.31194	37.1418	4.00587	6.66484e-09	3.45351e-07
ZHLZ.comp47372_c0_seq1	ZHLZ.comp47372_c0_seq1:1-1830	+	6.53803	105.06	4.00621	1.7781e-22	2.37505e-20
ZHLZ.comp58576_c1_seq6	ZHLZ.comp58576_c1_seq6:1-1014	+	1.10389	17.7588	4.00787	6.05594e-05	0.00177132
ZHLZ.comp53141_c0_seq1	ZHLZ.comp53141_c0_seq1:1-1863	+	3.03086	48.937	4.01313	2.72591e-11	1.803e-09
ZHLZ.comp49452_c0_seq1	ZHLZ.comp49452_c0_seq1:1-1763	+	4.33151	70.0724	4.0159	1.55947e-15	1.50278e-13
ZHLZ.comp54945_c1_seq2	ZHLZ.comp54945_c1_seq2:1-1847	+	3.24566	52.6721	4.02046	4.69823e-12	3.3669e-10
ZHLZ.comp57640_c1_seq10	ZHLZ.comp57640_c1_seq10:1-563	+	0	11.5065	4.02478	0.00122553	0.0257902
ZHLZ.comp47519_c0_seq1	ZHLZ.comp47519_c0_seq1:1-1358	+	2.14308	35.1271	4.03483	1.57417e-08	7.81173e-07
ZHLZ.comp35988_c0_seq1	ZHLZ.comp35988_c0_seq1:1-2200	+	10.1533	167.729	4.04611	4.03993e-35	8.37345e-33
ZHLZ.comp56652_c1_seq1	ZHLZ.comp56652_c1_seq1:1-699	+	0	10.6287	4.05253	0.00184453	0.0366513
ZHLZ.comp57985_c1_seq5	ZHLZ.comp57985_c1_seq5:1-1285	+	5.71047	94.8339	4.05372	1.36194e-20	1.66642e-18
ZHLZ.comp96836_c0_seq1	ZHLZ.comp96836_c0_seq1:1-1220	+	1.24372	20.6828	4.0557	1.39075e-05	0.000451861
ZHLZ.comp85655_c0_seq1	ZHLZ.comp85655_c0_seq1:1-1388	+	0	10.1504	4.0582	0.00232908	0.0444959
ZHLZ.comp45514_c0_seq1	ZHLZ.comp45514_c0_seq1:1-2043	+	26.3842	444.014	4.07286	2.08024e-90	1.03124e-87
ZHLZ.comp36261_c0_seq1	ZHLZ.comp36261_c0_seq1:1-863	+	2.33468	39.2912	4.07291	2.00447e-09	1.09035e-07
ZHLZ.comp54824_c0_seq1	ZHLZ.comp54824_c0_seq1:1-1497	+	1.59515	27.5381	4.10967	4.76714e-07	1.97274e-05
ZHLZ.comp51847_c0_seq3	ZHLZ.comp51847_c0_seq3:1-817	+	1.06561	18.5199	4.11932	3.58825e-05	0.00108587
ZHLZ.comp47956_c0_seq1	ZHLZ.comp47956_c0_seq1:1-536	+	1.2066	21.045	4.12446	1.04827e-05	0.000348838
ZHLZ.comp52974_c3_seq1	ZHLZ.comp52974_c3_seq1:1-603	+	0	10.8559	4.13294	0.00153903	0.0314117
ZHLZ.comp51808_c0_seq1	ZHLZ.comp51808_c0_seq1:1-1446	+	8.82474	154.969	4.13428	5.22293e-33	1.0046e-30
ZHLZ.comp47051_c0_seq1	ZHLZ.comp47051_c0_seq1:1-2407	+	3.27594	58.1469	4.14972	2.14503e-13	1.73939e-11
ZHLZ.comp34956_c0_seq1	ZHLZ.comp34956_c0_seq1:1-1066	+	1.21339	21.6097	4.15456	7.60998e-06	0.000260822
ZHLZ.comp53820_c0_seq4	ZHLZ.comp53820_c0_seq4:1-1745	+	25.131	448.058	4.15615	2.28032e-92	1.16651e-89
ZHLZ.comp45249_c2_seq1	ZHLZ.comp45249_c2_seq1:1-857	+	0	14.1138	4.17071	0.000292844	0.00733422
ZHLZ.comp50819_c0_seq1	ZHLZ.comp50819_c0_seq1:1-1910	+	1.66698	30.2762	4.18288	1.10237e-07	4.92644e-06
ZHLZ.comp54943_c0_seq2	ZHLZ.comp54943_c0_seq2:1-1637	+	1.71705	31.1881	4.18299	7.10912e-08	3.26816e-06
ZHLZ.comp51847_c0_seq2	ZHLZ.comp51847_c0_seq2:1-1192	+	1.69029	31.3159	4.21155	6.28357e-08	2.91934e-06
ZHLZ.comp51638_c0_seq1	ZHLZ.comp51638_c0_seq1:1-1875	+	1.18071	21.9019	4.21333	6.02932e-06	0.00021147
ZHLZ.comp47915_c0_seq1	ZHLZ.comp47915_c0_seq1:1-1602	+	8.8815	166.149	4.22553	1.01961e-35	2.15039e-33
ZHLZ.comp63593_c0_seq1	ZHLZ.comp63593_c0_seq1:1-988	+	0	13.7556	4.23574	0.000328149	0.00811697
ZHLZ.comp56509_c0_seq1	ZHLZ.comp56509_c0_seq1:1-997	+	0	13.2225	4.24243	0.000426136	0.0102816
ZHLZ.comp45469_c1_seq1	ZHLZ.comp45469_c1_seq1:1-411	+	0	16.0926	4.24737	0.000100946	0.00281398
ZHLZ.comp34958_c0_seq1	ZHLZ.comp34958_c0_seq1:1-733	+	1.39134	26.4826	4.2505	6.0662e-07	2.47203e-05
ZHLZ.comp57058_c0_seq1	ZHLZ.comp57058_c0_seq1:1-2044	+	1.2778	24.4239	4.25656	1.64103e-06	6.2727e-05
ZHLZ.comp48873_c0_seq1	ZHLZ.comp48873_c0_seq1:1-1445	+	1.53206	29.3285	4.25876	1.4939e-07	6.59043e-06
ZHLZ.comp37569_c0_seq1	ZHLZ.comp37569_c0_seq1:1-543	+	1.09942	21.2326	4.27147	7.68869e-06	0.000262958
ZHLZ.comp56428_c3_seq6	ZHLZ.comp56428_c3_seq6:1-1131	+	0	10.6545	4.27633	0.00152394	0.0311302
ZHLZ.comp55133_c0_seq1	ZHLZ.comp55133_c0_seq1:1-2495	+	1.49546	29.1056	4.28264	1.59041e-07	6.98417e-06
ZHLZ.comp54773_c0_seq2	ZHLZ.comp54773_c0_seq2:1-1235	+	12.3667	241.566	4.28788	1.45718e-51	4.14615e-49
ZHLZ.comp27207_c0_seq1	ZHLZ.comp27207_c0_seq1:1-484	+	0	11.0446	4.28811	0.00123726	0.0259804
ZHLZ.comp60552_c0_seq1	ZHLZ.comp60552_c0_seq1:1-1552	+	2.30794	45.3747	4.29721	5.70848e-11	3.66976e-09
ZHLZ.comp32929_c0_seq1	ZHLZ.comp32929_c0_seq1:1-1028	+	1.18565	23.5102	4.30954	2.36485e-06	8.82206e-05
ZHLZ.comp61873_c0_seq1	ZHLZ.comp61873_c0_seq1:1-1773	+	1.51519	30.0989	4.31214	9.24967e-08	4.17242e-06
ZHLZ.comp460879_c0_seq1	ZHLZ.comp460879_c0_seq1:1-294	+	0	9.93863	4.31305	0.00214635	0.0415162
ZHLZ.comp36533_c0_seq1	ZHLZ.comp36533_c0_seq1:1-439	+	0	9.95811	4.31587	0.00212082	0.041072
ZHLZ.comp27833_c1_seq1	ZHLZ.comp27833_c1_seq1:1-775	+	0	10.8724	4.3166	0.00132327	0.0276055
ZHLZ.comp58608_c4_seq1	ZHLZ.comp58608_c4_seq1:1-2153	+	1.28243	25.7755	4.32905	7.50371e-07	3.03468e-05
ZHLZ.comp60535_c0_seq1	ZHLZ.comp60535_c0_seq1:1-1130	+	3.72016	74.7879	4.32937	3.50633e-17	3.72198e-15
ZHLZ.comp59716_c0_seq1	ZHLZ.comp59716_c0_seq1:1-1099	+	2.51234	50.8665	4.33961	3.51456e-12	2.56451e-10
ZHLZ.comp49736_c0_seq1	ZHLZ.comp49736_c0_seq1:1-2211	+	4.99514	101.452	4.34413	8.71803e-23	1.19435e-20
ZHLZ.comp56835_c0_seq1	ZHLZ.comp56835_c0_seq1:1-3701	+	2.70856	55.3143	4.35205	3.90268e-13	3.09167e-11
ZHLZ.comp53445_c0_seq1	ZHLZ.comp53445_c0_seq1:1-981	+	0	10.2287	4.35455	0.00179654	0.0358309
ZHLZ.comp51729_c0_seq1	ZHLZ.comp51729_c0_seq1:1-2238	+	2.42298	49.846	4.36262	5.37432e-12	3.83426e-10
ZHLZ.comp46255_c1_seq3	ZHLZ.comp46255_c1_seq3:1-2091	+	7.0543	145.6	4.36736	4.47848e-32	8.1883e-30
ZHLZ.comp55986_c0_seq1	ZHLZ.comp55986_c0_seq1:1-1172	+	0	18.9401	4.37527	2.10244e-05	0.000662504
ZHLZ.comp57723_c1_seq1	ZHLZ.comp57723_c1_seq1:1-1232	+	0	10.4797	4.38953	0.00154083	0.0314351
ZHLZ.comp54349_c0_seq1	ZHLZ.comp54349_c0_seq1:1-1253	+	1.05215	22.0904	4.39201	4.25339e-06	0.000152976
ZHLZ.comp52974_c0_seq1	ZHLZ.comp52974_c0_seq1:1-766	+	3.24731	68.6031	4.40096	5.12935e-16	5.11722e-14
ZHLZ.comp51854_c0_seq1	ZHLZ.comp51854_c0_seq1:1-1487	+	1.94044	41.1584	4.40673	3.32907e-10	1.95699e-08
ZHLZ.comp49515_c0_seq1	ZHLZ.comp49515_c0_seq1:1-402	+	0	10.6493	4.41269	0.00138928	0.0287457
ZHLZ.comp27142_c0_seq1	ZHLZ.comp27142_c0_seq1:1-820	+	0	10.7177	4.42192	0.00133253	0.0277745
ZHLZ.comp48470_c0_seq1	ZHLZ.comp48470_c0_seq1:1-1605	+	5.11437	109.684	4.42265	1.0029e-24	1.45258e-22
ZHLZ.comp50612_c0_seq1	ZHLZ.comp50612_c0_seq1:1-2435	+	0	20.6323	4.42536	8.46266e-06	0.000286373
ZHLZ.comp52587_c0_seq1	ZHLZ.comp52587_c0_seq1:1-1085	+	5.08951	109.392	4.42584	1.13263e-24	1.63554e-22
ZHLZ.comp56523_c0_seq3	ZHLZ.comp56523_c0_seq3:1-488	+	0	10.7684	4.42873	0.00129198	0.0270349
CL953Contig1	CL953Contig1:1-565	+	0	18.1608	4.44034	2.89488e-05	0.000889478
ZHLZ.comp49125_c2_seq1	ZHLZ.comp49125_c2_seq1:1-923	+	1.99427	43.4857	4.44661	9.60708e-11	6.00736e-09
ZHLZ.comp47372_c0_seq2	ZHLZ.comp47372_c0_seq2:1-1160	+	0	11.755	4.45466	0.000759897	0.0172279
ZHLZ.comp45591_c0_seq2	ZHLZ.comp45591_c0_seq2:1-324	+	0	11.0458	4.46543	0.00109131	0.0234166
ZHLZ.comp49177_c1_seq1	ZHLZ.comp49177_c1_seq1:1-389	+	0	11.0634	4.46772	0.0010797	0.0231779
ZHLZ.comp59633_c0_seq1	ZHLZ.comp59633_c0_seq1:1-941	+	24.9802	553.128	4.46876	3.11141e-118	1.87019e-115
ZHLZ.comp26285_c0_seq1	ZHLZ.comp26285_c0_seq1:1-282	+	0	11.0845	4.47047	0.00106595	0.0229544
ZHLZ.comp49885_c0_seq1	ZHLZ.comp49885_c0_seq1:1-1952	+	260.111	5791.26	4.47668	0	0
ZHLZ.comp71398_c0_seq1	ZHLZ.comp71398_c0_seq1:1-622	+	0	11.1433	4.4781	0.00102855	0.0222387
ZHLZ.comp46725_c0_seq1	ZHLZ.comp46725_c0_seq1:1-520	+	0	20.3858	4.48734	8.90362e-06	0.000299818
ZHLZ.comp56066_c4_seq1	ZHLZ.comp56066_c4_seq1:1-916	+	0	17.1118	4.49218	4.68132e-05	0.00139126
ZHLZ.comp48470_c1_seq1	ZHLZ.comp48470_c1_seq1:1-400	+	2.30088	51.927	4.49623	1.3094e-12	9.8844e-11
ZHLZ.comp49847_c0_seq1	ZHLZ.comp49847_c0_seq1:1-1917	+	4.98267	112.581	4.4979	1.5363e-25	2.30858e-23
ZHLZ.comp55762_c0_seq2	ZHLZ.comp55762_c0_seq2:1-2072	+	0	11.3254	4.50149	0.000920978	0.0201943
ZHLZ.comp48606_c0_seq1	ZHLZ.comp48606_c0_seq1:1-1728	+	35.9153	820.765	4.5143	2.34018e-175	1.94017e-172
ZHLZ.comp61273_c0_seq1	ZHLZ.comp61273_c0_seq1:1-476	+	3.23995	74.329	4.51988	1.93606e-17	2.08739e-15
ZHLZ.comp303174_c0_seq1	ZHLZ.comp303174_c0_seq1:1-416	+	0	11.4888	4.52216	0.000834194	0.0186572
ZHLZ.comp22459_c1_seq1	ZHLZ.comp22459_c1_seq1:1-207	+	0	11.4896	4.52226	0.00083379	0.0186656
ZHLZ.comp49338_c1_seq1	ZHLZ.comp49338_c1_seq1:1-659	+	0	11.5832	4.53396	0.000787888	0.0177371
ZHLZ.comp89296_c0_seq1	ZHLZ.comp89296_c0_seq1:1-645	+	0	11.5888	4.53466	0.000785224	0.017702
ZHLZ.comp34710_c0_seq1	ZHLZ.comp34710_c0_seq1:1-1197	+	1.97416	45.8315	4.53703	2.41008e-11	1.6096e-09
ZHLZ.comp58977_c1_seq1	ZHLZ.comp58977_c1_seq1:1-642	+	5.11437	118.829	4.53819	5.62062e-27	8.9199e-25
ZHLZ.comp55006_c0_seq1	ZHLZ.comp55006_c0_seq1:1-1370	+	2.14247	49.8484	4.5402	3.25043e-12	2.38262e-10
ZHLZ.comp38685_c0_seq1	ZHLZ.comp38685_c0_seq1:1-1315	+	0	11.7302	4.55216	0.000720915	0.0164216
ZHLZ.comp54231_c0_seq1	ZHLZ.comp54231_c0_seq1:1-2355	+	1.13018	26.5174	4.55231	3.69086e-07	1.5582e-05
ZHLZ.comp60684_c0_seq1	ZHLZ.comp60684_c0_seq1:1-1397	+	0	11.366	4.56329	0.000866834	0.0192174
ZHLZ.comp36152_c0_seq3	ZHLZ.comp36152_c0_seq3:1-335	+	0	11.8325	4.56468	0.000677744	0.0155116
ZHLZ.comp49935_c1_seq1	ZHLZ.comp49935_c1_seq1:1-412	+	0	18.5825	4.56534	2.05348e-05	0.000647499
ZHLZ.comp62002_c0_seq1	ZHLZ.comp62002_c0_seq1:1-1483	+	1.20766	28.6381	4.56765	1.23758e-07	5.48988e-06
ZHLZ.comp52283_c0_seq5	ZHLZ.comp52283_c0_seq5:1-323	+	0	11.9215	4.57549	0.000642323	0.0147713
ZHLZ.comp54966_c0_seq1	ZHLZ.comp54966_c0_seq1:1-1446	+	0	12.8919	4.59546	0.000381051	0.00930112
ZHLZ.comp55755_c1_seq1	ZHLZ.comp55755_c1_seq1:1-1509	+	138.796	3390.21	4.61034	0	0
ZHLZ.comp45591_c1_seq1	ZHLZ.comp45591_c1_seq1:1-300	+	0	12.307	4.62141	0.000509322	0.0120468
ZHLZ.comp38793_c0_seq1	ZHLZ.comp38793_c0_seq1:1-274	+	0	12.4001	4.63228	0.000481625	0.0114651
ZHLZ.comp58115_c1_seq30	ZHLZ.comp58115_c1_seq30:1-1235	+	1.08763	27.2177	4.64529	2.27958e-07	9.84867e-06
ZHLZ.comp37531_c0_seq1	ZHLZ.comp37531_c0_seq1:1-642	+	0	9.73774	4.6515	0.00195977	0.0383704
ZHLZ.comp52123_c0_seq1	ZHLZ.comp52123_c0_seq1:1-737	+	1.7888	45.1173	4.65662	2.62253e-11	1.74181e-09
ZHLZ.comp224890_c0_seq1	ZHLZ.comp224890_c0_seq1:1-273	+	0	12.6115	4.65667	0.000424272	0.010252
ZHLZ.comp50095_c0_seq1	ZHLZ.comp50095_c0_seq1:1-493	+	0	12.6348	4.65933	0.00041839	0.0101201
ZHLZ.comp27021_c0_seq1	ZHLZ.comp27021_c0_seq1:1-1166	+	3.17864	80.3852	4.66045	5.58977e-19	6.4458e-17
ZHLZ.comp47066_c0_seq1	ZHLZ.comp47066_c0_seq1:1-1088	+	0	11.7418	4.68253	0.00066187	0.0151772
ZHLZ.comp35625_c0_seq1	ZHLZ.comp35625_c0_seq1:1-1805	+	13.5466	348.183	4.68384	9.20907e-77	3.65973e-74
ZHLZ.comp57886_c1_seq6	ZHLZ.comp57886_c1_seq6:1-868	+	0	12.8651	4.68539	0.000364519	0.00894754
ZHLZ.comp27765_c0_seq1	ZHLZ.comp27765_c0_seq1:1-927	+	0	9.74939	4.69779	0.00190432	0.0375292
ZHLZ.comp59405_c1_seq1	ZHLZ.comp59405_c1_seq1:1-3312	+	9.95878	258.973	4.70069	1.18962e-57	3.81362e-55
ZHLZ.comp56960_c0_seq1	ZHLZ.comp56960_c0_seq1:1-1186	+	1.19548	31.0924	4.7009	2.93363e-08	1.41349e-06
ZHLZ.comp61070_c0_seq1	ZHLZ.comp61070_c0_seq1:1-1192	+	0	17.4632	4.70882	3.21951e-05	0.000980451
ZHLZ.comp52634_c1_seq1	ZHLZ.comp52634_c1_seq1:1-671	+	1.37162	36.0185	4.71479	2.34066e-09	1.26607e-07
ZHLZ.comp57330_c0_seq1	ZHLZ.comp57330_c0_seq1:1-1139	+	1.50688	39.5942	4.71565	3.80364e-10	2.22508e-08
ZHLZ.comp37137_c0_seq1	ZHLZ.comp37137_c0_seq1:1-620	+	0	13.1521	4.71722	0.000307104	0.00762779
ZHLZ.comp48127_c0_seq1	ZHLZ.comp48127_c0_seq1:1-1602	+	0	9.81254	4.71873	0.00182257	0.0362749
ZHLZ.comp57886_c1_seq15	ZHLZ.comp57886_c1_seq15:1-333	+	0	13.196	4.72203	0.000299169	0.00745766
ZHLZ.comp49515_c1_seq1	ZHLZ.comp49515_c1_seq1:1-2158	+	0	13.2042	4.72292	0.00029771	0.00743285
ZHLZ.comp58678_c0_seq4	ZHLZ.comp58678_c0_seq4:1-966	+	0	13.2716	4.73027	0.000285987	0.00718119
ZHLZ.comp53995_c0_seq2	ZHLZ.comp53995_c0_seq2:1-1928	+	1.58691	42.4821	4.74256	8.36642e-11	5.25892e-09
ZHLZ.comp46305_c0_seq2	ZHLZ.comp46305_c0_seq2:1-426	+	0	9.46444	4.75567	0.00216347	0.0417801
ZHLZ.comp58732_c7_seq34	ZHLZ.comp58732_c7_seq34:1-1000	+	4.82564	133.459	4.78953	9.01174e-31	1.58153e-28
ZHLZ.comp60856_c0_seq1	ZHLZ.comp60856_c0_seq1:1-1592	+	0	17.7707	4.79391	2.56441e-05	0.00079762
ZHLZ.comp52283_c0_seq1	ZHLZ.comp52283_c0_seq1:1-1415	+	0	13.8786	4.79479	0.000199375	0.00519628
ZHLZ.comp32245_c0_seq1	ZHLZ.comp32245_c0_seq1:1-1797	+	1.64722	45.7428	4.79544	1.44418e-11	9.8364e-10
ZHLZ.comp43129_c1_seq1	ZHLZ.comp43129_c1_seq1:1-560	+	0	13.9141	4.79848	0.000195223	0.00509913
ZHLZ.comp49194_c0_seq1	ZHLZ.comp49194_c0_seq1:1-1653	+	9.2696	258.518	4.80161	4.91301e-58	1.58555e-55
ZHLZ.comp56228_c3_seq1	ZHLZ.comp56228_c3_seq1:1-390	+	2.74256	76.4901	4.80168	2.43109e-18	2.7571e-16
ZHLZ.comp60086_c0_seq1	ZHLZ.comp60086_c0_seq1:1-1356	+	0	27.2111	4.83423	1.82058e-07	7.94413e-06
ZHLZ.comp23888_c0_seq1	ZHLZ.comp23888_c0_seq1:1-358	+	0	14.742	4.88186	0.000119716	0.00326342
ZHLZ.comp36458_c0_seq1	ZHLZ.comp36458_c0_seq1:1-236	+	0	14.7806	4.88563	0.000117027	0.00320465
ZHLZ.comp49658_c0_seq1	ZHLZ.comp49658_c0_seq1:1-1216	+	0	14.846	4.892	0.000112609	0.00309071
ZHLZ.comp52299_c0_seq1	ZHLZ.comp52299_c0_seq1:1-2374	+	0	12.4513	4.89281	0.000405242	0.00983172
ZHLZ.comp35055_c0_seq1	ZHLZ.comp35055_c0_seq1:1-1319	+	1.62184	48.1867	4.89293	3.46408e-12	2.53152e-10
ZHLZ.comp29312_c0_seq1	ZHLZ.comp29312_c0_seq1:1-231	+	0	9.60945	4.89465	0.001889	0.0372884
ZHLZ.comp59556_c0_seq1	ZHLZ.comp59556_c0_seq1:1-857	+	22.2622	663.852	4.89819	3.94852e-147	2.92105e-144
ZHLZ.comp54494_c0_seq1	ZHLZ.comp54494_c0_seq1:1-1982	+	0	14.9368	4.9008	0.000106755	0.00294515
ZHLZ.comp83801_c0_seq1	ZHLZ.comp83801_c0_seq1:1-456	+	0	27.8168	4.90672	1.2313e-07	5.46706e-06
ZHLZ.comp55364_c0_seq1	ZHLZ.comp55364_c0_seq1:1-2872	+	2.39044	71.9984	4.91262	1.73107e-17	1.87057e-15
ZHLZ.comp27950_c0_seq1	ZHLZ.comp27950_c0_seq1:1-1461	+	3.06461	92.5878	4.91705	4.79445e-22	6.28191e-20
ZHLZ.comp35512_c0_seq1	ZHLZ.comp35512_c0_seq1:1-789	+	0	15.1293	4.91927	9.53418e-05	0.00267168
ZHLZ.comp42866_c0_seq1	ZHLZ.comp42866_c0_seq1:1-1135	+	0	9.9983	4.92668	0.00150874	0.030872
ZHLZ.comp56060_c0_seq1	ZHLZ.comp56060_c0_seq1:1-1892	+	1.23583	37.8073	4.93511	6.74489e-10	3.8157e-08
ZHLZ.comp26584_c0_seq1	ZHLZ.comp26584_c0_seq1:1-623	+	0	15.3066	4.93608	8.59256e-05	0.00243191
CL1812Contig1	CL1812Contig1:1-2339	+	0	29.1294	4.94376	5.98923e-08	2.79339e-06
ZHLZ.comp56608_c0_seq2	ZHLZ.comp56608_c0_seq2:1-2693	+	0	25.7461	4.95284	3.46416e-07	1.46764e-05
ZHLZ.comp52690_c0_seq1	ZHLZ.comp52690_c0_seq1:1-715	+	0	15.2062	4.96444	8.92528e-05	0.00251572
ZHLZ.comp48192_c0_seq2	ZHLZ.comp48192_c0_seq2:1-700	+	0	27.7635	4.96588	1.19359e-07	5.30944e-06
ZHLZ.comp49914_c0_seq1	ZHLZ.comp49914_c0_seq1:1-701	+	1.91615	61.9425	5.01465	2.36248e-15	2.23187e-13
ZHLZ.comp55471_c0_seq1	ZHLZ.comp55471_c0_seq1:1-1119	+	0	15.8698	5.02018	6.07661e-05	0.00177521
ZHLZ.comp48884_c0_seq1	ZHLZ.comp48884_c0_seq1:1-2869	+	4.61248	149.863	5.02196	6.80793e-35	1.39305e-32
ZHLZ.comp32988_c1_seq1	ZHLZ.comp32988_c1_seq1:1-374	+	0	16.2916	5.02606	4.8345e-05	0.0014359
ZHLZ.comp48358_c0_seq1	ZHLZ.comp48358_c0_seq1:1-524	+	1.42411	46.5553	5.03081	6.41333e-12	4.54855e-10
ZHLZ.comp81686_c0_seq1	ZHLZ.comp81686_c0_seq1:1-1658	+	0	16.5168	5.04586	4.24139e-05	0.00127311
ZHLZ.comp183770_c0_seq1	ZHLZ.comp183770_c0_seq1:1-1649	+	0	11.5246	5.05387	0.000625019	0.0144424
ZHLZ.comp57959_c2_seq1	ZHLZ.comp57959_c2_seq1:1-797	+	0	24.015	5.06415	7.84671e-07	3.14956e-05
ZHLZ.comp27917_c0_seq1	ZHLZ.comp27917_c0_seq1:1-643	+	0	16.8032	5.07066	3.59216e-05	0.00108637
ZHLZ.comp58977_c0_seq1	ZHLZ.comp58977_c0_seq1:1-2231	+	4.38173	147.631	5.07435	1.68115e-34	3.41096e-32
ZHLZ.comp52623_c0_seq3	ZHLZ.comp52623_c0_seq3:1-891	+	0	17.0072	5.08084	3.20381e-05	0.000977527
ZHLZ.comp53530_c0_seq2	ZHLZ.comp53530_c0_seq2:1-2368	+	2.11138	72.4004	5.09974	9.11429e-18	9.93809e-16
ZHLZ.comp55917_c0_seq1	ZHLZ.comp55917_c0_seq1:1-1835	+	0	17.1579	5.1008	2.92554e-05	0.000897179
ZHLZ.comp45249_c1_seq1	ZHLZ.comp45249_c1_seq1:1-254	+	0	13.4657	5.10331	0.000213423	0.00551755
ZHLZ.comp35346_c1_seq1	ZHLZ.comp35346_c1_seq1:1-828	+	0	12.5838	5.12543	0.000341743	0.00841856
ZHLZ.comp55508_c0_seq1	ZHLZ.comp55508_c0_seq1:1-395	+	0	17.6046	5.13788	2.2608e-05	0.000708689
ZHLZ.comp51662_c0_seq1	ZHLZ.comp51662_c0_seq1:1-663	+	0	16.1596	5.16563	4.85116e-05	0.00143996
ZHLZ.comp47410_c0_seq1	ZHLZ.comp47410_c0_seq1:1-830	+	0	10.8888	5.18322	0.000848775	0.0189042
ZHLZ.comp54694_c4_seq1	ZHLZ.comp54694_c4_seq1:1-1904	+	0	14.2638	5.18562	0.000134096	0.0036205
ZHLZ.comp55330_c0_seq1	ZHLZ.comp55330_c0_seq1:1-4271	+	2.20148	80.3678	5.19007	1.23789e-19	1.46253e-17
ZHLZ.comp56738_c0_seq1	ZHLZ.comp56738_c0_seq1:1-1550	+	9.62881	352.155	5.19271	2.54864e-80	1.04747e-77
ZHLZ.comp48937_c0_seq1	ZHLZ.comp48937_c0_seq1:1-901	+	0	27.6788	5.21461	1.01893e-07	4.5791e-06
ZHLZ.comp34551_c0_seq1	ZHLZ.comp34551_c0_seq1:1-379	+	0	19.8419	5.23994	6.49194e-06	0.000225884
ZHLZ.comp36677_c0_seq1	ZHLZ.comp36677_c0_seq1:1-741	+	0	30.7819	5.25579	1.92137e-08	9.45662e-07
ZHLZ.comp52558_c1_seq1	ZHLZ.comp52558_c1_seq1:1-733	+	0	33.8681	5.26249	3.7529e-09	1.9831e-07
ZHLZ.comp50899_c0_seq1	ZHLZ.comp50899_c0_seq1:1-1083	+	1.10247	42.3736	5.26435	4.28791e-11	2.80529e-09
ZHLZ.comp56333_c1_seq1	ZHLZ.comp56333_c1_seq1:1-2476	+	1.0649	41.0203	5.26755	8.69493e-11	5.45828e-09
ZHLZ.comp60208_c0_seq1	ZHLZ.comp60208_c0_seq1:1-340	+	0	19.3198	5.27201	8.46655e-06	0.000286303
ZHLZ.comp53946_c2_seq1	ZHLZ.comp53946_c2_seq1:1-1003	+	0	13.5499	5.28637	0.000191207	0.0050051
ZHLZ.comp38025_c0_seq1	ZHLZ.comp38025_c0_seq1:1-901	+	0	19.5838	5.29159	7.28616e-06	0.000251516
ZHLZ.comp33832_c0_seq1	ZHLZ.comp33832_c0_seq1:1-505	+	0	9.68828	5.29786	0.00160471	0.0324492
ZHLZ.comp44541_c0_seq1	ZHLZ.comp44541_c0_seq1:1-1185	+	0	9.15591	5.30935	0.00215618	0.0416729
ZHLZ.comp58002_c0_seq1	ZHLZ.comp58002_c0_seq1:1-1755	+	0	14.1068	5.31512	0.000139863	0.00376565
ZHLZ.comp45591_c0_seq1	ZHLZ.comp45591_c0_seq1:1-750	+	0	19.9327	5.31707	5.97722e-06	0.000209796
ZHLZ.comp58847_c0_seq2	ZHLZ.comp58847_c0_seq2:1-1437	+	1.60983	64.201	5.31762	4.47325e-16	4.47194e-14
ZHLZ.comp43741_c0_seq2	ZHLZ.comp43741_c0_seq2:1-1204	+	0	19.9606	5.31908	5.88343e-06	0.000206957
ZHLZ.comp48801_c0_seq1	ZHLZ.comp48801_c0_seq1:1-879	+	1.24514	50.0947	5.33028	7.0324e-13	5.42793e-11
ZHLZ.comp53530_c0_seq3	ZHLZ.comp53530_c0_seq3:1-866	+	1.43617	59.0596	5.36187	6.23003e-15	5.72805e-13
ZHLZ.comp58678_c0_seq2	ZHLZ.comp58678_c0_seq2:1-1974	+	0	38.3825	5.36324	3.22536e-10	1.90067e-08
ZHLZ.comp42584_c0_seq1	ZHLZ.comp42584_c0_seq1:1-395	+	0	13.0171	5.36953	0.000250263	0.00636391
ZHLZ.comp40126_c2_seq1	ZHLZ.comp40126_c2_seq1:1-636	+	0	19.4455	5.37269	7.60414e-06	0.000260808
ZHLZ.comp36911_c0_seq1	ZHLZ.comp36911_c0_seq1:1-1027	+	0	20.7541	5.37532	3.7568e-06	0.000136545
ZHLZ.comp44627_c0_seq1	ZHLZ.comp44627_c0_seq1:1-983	+	0	15.9455	5.39264	5.02199e-05	0.00148516
ZHLZ.comp47777_c0_seq1	ZHLZ.comp47777_c0_seq1:1-1086	+	0	21.2743	5.41104	2.80317e-06	0.000103687
ZHLZ.comp52597_c0_seq1	ZHLZ.comp52597_c0_seq1:1-1009	+	0	21.3039	5.41305	2.75693e-06	0.000102371
ZHLZ.comp32221_c0_seq1	ZHLZ.comp32221_c0_seq1:1-503	+	0	12.6989	5.41949	0.000294707	0.00736937
ZHLZ.comp59561_c0_seq1	ZHLZ.comp59561_c0_seq1:1-852	+	158.414	6792.41	5.42215	0	0
ZHLZ.comp43764_c0_seq1	ZHLZ.comp43764_c0_seq1:1-1598	+	1.07405	46.4498	5.43454	4.36585e-12	3.13338e-10
ZHLZ.comp51474_c0_seq2	ZHLZ.comp51474_c0_seq2:1-236	+	0	21.6911	5.43903	2.21852e-06	8.32785e-05
ZHLZ.comp27897_c0_seq1	ZHLZ.comp27897_c0_seq1:1-1154	+	0	11.2273	5.43981	0.000662248	0.0151787
ZHLZ.comp51076_c0_seq1	ZHLZ.comp51076_c0_seq1:1-2516	+	0	19.3468	5.4425	7.83625e-06	0.000267624
ZHLZ.comp132053_c0_seq1	ZHLZ.comp132053_c0_seq1:1-281	+	0	11.6075	5.44986	0.000535332	0.0126124
ZHLZ.comp47372_c0_seq4	ZHLZ.comp47372_c0_seq4:1-1059	+	0	10.2667	5.44987	0.00112869	0.024079
ZHLZ.comp39786_c0_seq1	ZHLZ.comp39786_c0_seq1:1-677	+	0	17.6991	5.45259	1.90566e-05	0.000604456
ZHLZ.comp59500_c0_seq1	ZHLZ.comp59500_c0_seq1:1-868	+	1.26092	55.4528	5.45871	3.76557e-14	3.28623e-12
ZHLZ.comp61196_c0_seq1	ZHLZ.comp61196_c0_seq1:1-2411	+	0	16.3845	5.46316	3.88142e-05	0.0011687
ZHLZ.comp26911_c0_seq1	ZHLZ.comp26911_c0_seq1:1-620	+	0	10.6313	5.46482	0.000918632	0.0201613
ZHLZ.comp502865_c0_seq1	ZHLZ.comp502865_c0_seq1:1-351	+	0	22.1991	5.47243	1.66959e-06	6.37682e-05
ZHLZ.comp52232_c0_seq1	ZHLZ.comp52232_c0_seq1:1-1007	+	6.24948	278.333	5.47693	1.57593e-64	5.4913e-62
ZHLZ.comp59496_c0_seq1	ZHLZ.comp59496_c0_seq1:1-1367	+	2.62028	117.546	5.48736	2.9239e-28	4.81503e-26
ZHLZ.comp59849_c0_seq1	ZHLZ.comp59849_c0_seq1:1-1582	+	1.10064	49.6973	5.49675	7.55792e-13	5.8242e-11
ZHLZ.comp51599_c0_seq1	ZHLZ.comp51599_c0_seq1:1-1529	+	0	19.8658	5.49911	5.82455e-06	0.000205036
ZHLZ.comp29242_c0_seq1	ZHLZ.comp29242_c0_seq1:1-422	+	0	22.9192	5.51848	1.11759e-06	4.38339e-05
ZHLZ.comp53525_c0_seq1	ZHLZ.comp53525_c0_seq1:1-1146	+	1.15039	52.8717	5.5223	1.39632e-13	1.16165e-11
ZHLZ.comp49935_c0_seq1	ZHLZ.comp49935_c0_seq1:1-568	+	0	32.3811	5.53024	7.0769e-09	3.64737e-07
ZHLZ.comp57959_c0_seq1	ZHLZ.comp57959_c0_seq1:1-219	+	0	20.996	5.53024	3.13807e-06	0.00011563
ZHLZ.comp46923_c0_seq1	ZHLZ.comp46923_c0_seq1:1-1630	+	0	12.7011	5.53102	0.000288215	0.00722959
ZHLZ.comp312085_c0_seq1	ZHLZ.comp312085_c0_seq1:1-388	+	0	23.293	5.54182	9.08013e-07	3.60253e-05
ZHLZ.comp49935_c2_seq1	ZHLZ.comp49935_c2_seq1:1-818	+	0	11.3531	5.54438	0.000607173	0.0140842
ZHLZ.comp55090_c0_seq1	ZHLZ.comp55090_c0_seq1:1-1463	+	1.03714	48.553	5.54888	1.33824e-12	1.00705e-10
ZHLZ.comp58909_c1_seq21	ZHLZ.comp58909_c1_seq21:1-219	+	2.15806	101.153	5.55066	1.3924e-24	1.9927e-22
ZHLZ.comp52586_c0_seq1	ZHLZ.comp52586_c0_seq1:1-1457	+	1.14385	54.1008	5.56368	7.12152e-14	6.05027e-12
ZHLZ.comp35605_c0_seq1	ZHLZ.comp35605_c0_seq1:1-640	+	3.96436	190.373	5.5856	8.23286e-45	2.04065e-42
ZHLZ.comp58072_c1_seq18	ZHLZ.comp58072_c1_seq18:1-992	+	0	19.2715	5.586	7.8705e-06	0.000268602
ZHLZ.comp55905_c0_seq3	ZHLZ.comp55905_c0_seq3:1-813	+	0	19.1404	5.58863	8.44566e-06	0.000285999
ZHLZ.comp120824_c0_seq1	ZHLZ.comp120824_c0_seq1:1-493	+	0	24.5805	5.61944	4.45644e-07	1.85374e-05
ZHLZ.comp59555_c0_seq1	ZHLZ.comp59555_c0_seq1:1-853	+	5.16152	256.302	5.6339	9.24564e-60	3.04511e-57
ZHLZ.comp58663_c0_seq1	ZHLZ.comp58663_c0_seq1:1-1360	+	0	25.0492	5.64669	3.44384e-07	1.46032e-05
ZHLZ.comp24911_c0_seq1	ZHLZ.comp24911_c0_seq1:1-706	+	0	10.7158	5.66364	0.00085487	0.0190135
ZHLZ.comp43483_c0_seq1	ZHLZ.comp43483_c0_seq1:1-562	+	0	8.98779	5.6658	0.00225982	0.0433968
ZHLZ.comp34846_c0_seq1	ZHLZ.comp34846_c0_seq1:1-1335	+	0	43.588	5.66833	1.75385e-11	1.18615e-09
ZHLZ.comp40423_c0_seq1	ZHLZ.comp40423_c0_seq1:1-579	+	0	8.80214	5.67868	0.00250831	0.0475234
ZHLZ.comp44896_c0_seq1	ZHLZ.comp44896_c0_seq1:1-884	+	0	10.0955	5.6796	0.00120879	0.0255275
ZHLZ.comp50004_c0_seq1	ZHLZ.comp50004_c0_seq1:1-1372	+	7.08885	366.607	5.69254	9.451e-85	4.3282e-82
ZHLZ.comp53718_c0_seq1	ZHLZ.comp53718_c0_seq1:1-1373	+	1.395	73.0337	5.71023	3.10428e-18	3.50404e-16
ZHLZ.comp55613_c1_seq2	ZHLZ.comp55613_c1_seq2:1-632	+	0	20.6796	5.7154	3.59392e-06	0.00013132
ZHLZ.comp56023_c0_seq1	ZHLZ.comp56023_c0_seq1:1-3058	+	71.8007	3805.51	5.72795	0	0
ZHLZ.comp56605_c0_seq5	ZHLZ.comp56605_c0_seq5:1-1163	+	0	47.9115	5.73703	1.74262e-12	1.29715e-10
ZHLZ.comp59576_c0_seq1	ZHLZ.comp59576_c0_seq1:1-389	+	36.5763	1966.31	5.74844	0	0
ZHLZ.comp26475_c1_seq1	ZHLZ.comp26475_c1_seq1:1-1016	+	0	13.2427	5.75729	0.000208332	0.00539755
ZHLZ.comp57069_c0_seq4	ZHLZ.comp57069_c0_seq4:1-1753	+	0	13.9549	5.7718	0.000140475	0.0037779
ZHLZ.comp50414_c1_seq1	ZHLZ.comp50414_c1_seq1:1-1652	+	0	27.6554	5.78949	8.31702e-08	3.78008e-06
ZHLZ.comp48113_c0_seq1	ZHLZ.comp48113_c0_seq1:1-1685	+	0	37.3436	5.81288	4.6933e-10	2.71906e-08
ZHLZ.comp48310_c0_seq1	ZHLZ.comp48310_c0_seq1:1-235	+	0	28.1449	5.8148	6.3834e-08	2.95715e-06
ZHLZ.comp45249_c3_seq1	ZHLZ.comp45249_c3_seq1:1-613	+	0	13.8196	5.82683	0.000151002	0.004025
ZHLZ.comp38045_c0_seq1	ZHLZ.comp38045_c0_seq1:1-668	+	0	29.7038	5.83233	2.76564e-08	1.33522e-06
[truncated: 169 more rows]

## Sheet: 2-3.different.gene
1091								-544	547
gene	Position	Strand	2	3	log2(Fold_change)	p-value	q-value
ZHLZ.comp54447_c0_seq1	ZHLZ.comp54447_c0_seq1:1-819	+	52.4161	0	-8.09608	5.4436e-12	6.74087e-10
ZHLZ.comp53861_c1_seq1	ZHLZ.comp53861_c1_seq1:1-261	+	37.5159	0	-7.96376	4.43289e-09	4.11973e-07
ZHLZ.comp53861_c0_seq1	ZHLZ.comp53861_c0_seq1:1-231	+	20.7087	0	-7.93034	1.26811e-05	0.000719564
ZHLZ.comp52466_c0_seq1	ZHLZ.comp52466_c0_seq1:1-1134	+	78.8101	0	-7.30031	2.68215e-18	4.9161e-16
ZHLZ.comp35573_c0_seq1	ZHLZ.comp35573_c0_seq1:1-836	+	4935.38	32.6065	-7.24186	0	0
ZHLZ.comp59398_c0_seq3	ZHLZ.comp59398_c0_seq3:1-309	+	36.9293	0	-7.18458	2.05321e-09	2.00076e-07
ZHLZ.comp57101_c4_seq1	ZHLZ.comp57101_c4_seq1:1-518	+	15.7283	0	-7.11356	8.86977e-05	0.00409686
ZHLZ.comp32521_c0_seq1	ZHLZ.comp32521_c0_seq1:1-1955	+	61.6316	0	-7.03038	7.43626e-15	1.12614e-12
ZHLZ.comp58699_c1_seq11	ZHLZ.comp58699_c1_seq11:1-675	+	14.3954	0	-6.95271	0.000165849	0.00716594
ZHLZ.comp34867_c0_seq1	ZHLZ.comp34867_c0_seq1:1-563	+	27.8802	0	-6.47466	1.22056e-07	9.33381e-06
ZHLZ.comp56799_c1_seq3	ZHLZ.comp56799_c1_seq3:1-283	+	12.0614	0	-6.44341	0.00049931	0.019155
ZHLZ.comp26961_c0_seq1	ZHLZ.comp26961_c0_seq1:1-1732	+	1289.14	15.0478	-6.42071	7.33616e-284	2.11781e-280
ZHLZ.comp55065_c2_seq1	ZHLZ.comp55065_c2_seq1:1-676	+	30.1488	0	-6.11444	3.40283e-08	2.85251e-06
ZHLZ.comp58288_c0_seq1	ZHLZ.comp58288_c0_seq1:1-4200	+	132.317	2.20388	-5.90781	6.1759e-31	1.77179e-28
ZHLZ.comp57620_c7_seq1	ZHLZ.comp57620_c7_seq1:1-208	+	74.8653	1.31996	-5.82573	3.40825e-18	6.19778e-16
ZHLZ.comp58735_c1_seq3	ZHLZ.comp58735_c1_seq3:1-221	+	27.9591	0	-5.80525	1.07086e-07	8.25739e-06
ZHLZ.comp58699_c1_seq8	ZHLZ.comp58699_c1_seq8:1-795	+	16.9548	0	-5.72442	3.53171e-05	0.00180649
ZHLZ.comp57101_c1_seq1	ZHLZ.comp57101_c1_seq1:1-701	+	19.5838	0	-5.64393	8.91337e-06	0.000521139
ZHLZ.comp57101_c0_seq1	ZHLZ.comp57101_c0_seq1:1-289	+	13.449	0	-5.63077	0.000232741	0.00974623
ZHLZ.comp38804_c0_seq1	ZHLZ.comp38804_c0_seq1:1-566	+	17.6519	0	-5.5334	2.53801e-05	0.00133822
ZHLZ.comp57101_c5_seq2	ZHLZ.comp57101_c5_seq2:1-700	+	22.7084	0	-5.41486	1.86696e-06	0.000119602
ZHLZ.comp52302_c0_seq1	ZHLZ.comp52302_c0_seq1:1-473	+	10.4823	0	-5.39704	0.0012042	0.0406286
ZHLZ.comp58735_c2_seq7	ZHLZ.comp58735_c2_seq7:1-535	+	10.1058	0	-5.29957	0.0015105	0.0493412
ZHLZ.comp58587_c0_seq17	ZHLZ.comp58587_c0_seq17:1-374	+	31.5103	0	-5.23107	2.2323e-08	1.89885e-06
ZHLZ.comp43765_c0_seq1	ZHLZ.comp43765_c0_seq1:1-787	+	19.09	0	-5.12196	1.42434e-05	0.000794549
ZHLZ.comp58590_c1_seq1	ZHLZ.comp58590_c1_seq1:1-223	+	16.6473	0	-5.05722	5.23988e-05	0.0025557
ZHLZ.comp57429_c2_seq6	ZHLZ.comp57429_c2_seq6:1-564	+	16.5218	0	-5.0463	5.62692e-05	0.00271296
ZHLZ.comp54447_c0_seq4	ZHLZ.comp54447_c0_seq4:1-328	+	16.4075	0	-5.03628	6.00458e-05	0.00287405
ZHLZ.comp40844_c0_seq2	ZHLZ.comp40844_c0_seq2:1-712	+	13.7873	0	-4.87996	0.000255162	0.0105607
ZHLZ.comp43737_c1_seq1	ZHLZ.comp43737_c1_seq1:1-319	+	24.9933	0	-4.85995	8.66523e-07	5.88586e-05
ZHLZ.comp59915_c0_seq1	ZHLZ.comp59915_c0_seq1:1-2356	+	72.7468	2.63031	-4.78958	5.85966e-17	1.02133e-14
CL1Contig135	CL1Contig135:1-721	+	13.8226	0	-4.78896	0.000264814	0.0108724
ZHLZ.comp27427_c0_seq1	ZHLZ.comp27427_c0_seq1:1-241	+	13.3363	0	-4.73729	0.00035126	0.0139624
ZHLZ.comp63022_c0_seq1	ZHLZ.comp63022_c0_seq1:1-786	+	98.7097	3.89222	-4.66453	3.34397e-22	7.39017e-20
ZHLZ.comp59932_c0_seq1	ZHLZ.comp59932_c0_seq1:1-1135	+	243.861	9.98682	-4.60989	4.34341e-52	1.98631e-49
ZHLZ.comp55222_c2_seq22	ZHLZ.comp55222_c2_seq22:1-849	+	21.4229	0	-4.57172	7.06835e-06	0.000422354
ZHLZ.comp57443_c0_seq1	ZHLZ.comp57443_c0_seq1:1-2270	+	19.1748	0	-4.51613	2.27612e-05	0.00120841
ZHLZ.comp46152_c0_seq1	ZHLZ.comp46152_c0_seq1:1-1675	+	726.139	32.0563	-4.50157	1.41933e-149	1.98658e-146
ZHLZ.comp43737_c0_seq1	ZHLZ.comp43737_c0_seq1:1-1025	+	16.7478	0	-4.48833	7.74201e-05	0.0036341
ZHLZ.comp57101_c3_seq1	ZHLZ.comp57101_c3_seq1:1-221	+	11.0484	0	-4.46577	0.00134748	0.0446796
ZHLZ.comp58353_c0_seq1	ZHLZ.comp58353_c0_seq1:1-1524	+	1409.91	71.4173	-4.30319	3.03949e-281	8.2583e-278
ZHLZ.comp45173_c0_seq1	ZHLZ.comp45173_c0_seq1:1-578	+	23.2771	1.18751	-4.2929	4.22507e-06	0.000259856
ZHLZ.comp42956_c0_seq1	ZHLZ.comp42956_c0_seq1:1-921	+	94.3043	4.87608	-4.27353	2.328e-20	4.80035e-18
ZHLZ.comp49284_c0_seq1	ZHLZ.comp49284_c0_seq1:1-783	+	15.7191	0	-4.16446	0.000181288	0.00776046
ZHLZ.comp53671_c0_seq1	ZHLZ.comp53671_c0_seq1:1-1522	+	144.04	8.04017	-4.1631	9.12847e-30	2.53997e-27
ZHLZ.comp56683_c0_seq2	ZHLZ.comp56683_c0_seq2:1-2084	+	20.3362	1.15745	-4.13503	2.15503e-05	0.00115074
ZHLZ.comp55941_c0_seq3	ZHLZ.comp55941_c0_seq3:1-1795	+	14.269	0	-4.08422	0.000394787	0.0154795
ZHLZ.comp43923_c0_seq1	ZHLZ.comp43923_c0_seq1:1-2015	+	192.57	11.4453	-4.07256	1.14106e-38	4.08562e-36
ZHLZ.comp57154_c0_seq1	ZHLZ.comp57154_c0_seq1:1-1949	+	5675.67	338.505	-4.06754	0	0
ZHLZ.comp58134_c0_seq2	ZHLZ.comp58134_c0_seq2:1-801	+	16.7034	1.0038	-4.0566	0.000130829	0.00583289
ZHLZ.comp55890_c1_seq2	ZHLZ.comp55890_c1_seq2:1-779	+	51.2056	3.09644	-4.04762	2.20494e-11	2.59806e-09
ZHLZ.comp70047_c0_seq1	ZHLZ.comp70047_c0_seq1:1-273	+	18.8917	1.14935	-4.03886	4.87655e-05	0.00239876
ZHLZ.comp45273_c0_seq1	ZHLZ.comp45273_c0_seq1:1-1205	+	17.7404	1.09039	-4.02412	8.47137e-05	0.00394837
ZHLZ.comp46637_c0_seq1	ZHLZ.comp46637_c0_seq1:1-1159	+	32.5681	2.01353	-4.01566	1.02773e-07	7.9647e-06
ZHLZ.comp59635_c0_seq1	ZHLZ.comp59635_c0_seq1:1-1826	+	77.952	4.82215	-4.01484	1.82982e-16	3.07336e-14
ZHLZ.comp52932_c0_seq1	ZHLZ.comp52932_c0_seq1:1-1423	+	21.641	1.37813	-3.97298	1.55097e-05	0.000854864
CL413Contig2	CL413Contig2:1-384	+	11.8736	0	-3.95418	0.00139689	0.0460533
ZHLZ.comp60323_c0_seq1	ZHLZ.comp60323_c0_seq1:1-689	+	14.7538	0	-3.93034	0.000379679	0.0149633
ZHLZ.comp27786_c0_seq1	ZHLZ.comp27786_c0_seq1:1-211	+	12.3985	0	-3.88969	0.00117427	0.0397933
ZHLZ.comp57688_c1_seq3	ZHLZ.comp57688_c1_seq3:1-1120	+	39.4638	2.71399	-3.86204	7.75776e-09	7.0122e-07
ZHLZ.comp50769_c0_seq2	ZHLZ.comp50769_c0_seq2:1-887	+	39.4373	2.71942	-3.85819	7.95211e-09	7.14592e-07
ZHLZ.comp53677_c0_seq1	ZHLZ.comp53677_c0_seq1:1-707	+	54.5878	3.77237	-3.85504	1.15535e-11	1.3897e-09
ZHLZ.comp55548_c0_seq1	ZHLZ.comp55548_c0_seq1:1-801	+	68.5556	4.92106	-3.80023	3.97627e-14	5.81203e-12
ZHLZ.comp56245_c1_seq2	ZHLZ.comp56245_c1_seq2:1-2182	+	29.1857	2.13903	-3.77023	8.73661e-07	5.92563e-05
ZHLZ.comp27255_c0_seq1	ZHLZ.comp27255_c0_seq1:1-528	+	344.896	25.3306	-3.76721	4.31212e-64	2.34321e-61
ZHLZ.comp26952_c0_seq1	ZHLZ.comp26952_c0_seq1:1-844	+	13595.1	1000.22	-3.7647	0	0
ZHLZ.comp46268_c1_seq1	ZHLZ.comp46268_c1_seq1:1-229	+	14.7968	1.11328	-3.7324	0.000487575	0.0187828
ZHLZ.comp61570_c0_seq1	ZHLZ.comp61570_c0_seq1:1-1068	+	13.1574	1.00992	-3.70356	0.00104516	0.0359456
ZHLZ.comp48982_c1_seq1	ZHLZ.comp48982_c1_seq1:1-329	+	59.8267	4.64937	-3.68568	3.0368e-12	3.8641e-10
ZHLZ.comp56947_c1_seq10	ZHLZ.comp56947_c1_seq10:1-306	+	13.9232	1.08949	-3.67577	0.000775234	0.0278439
ZHLZ.comp53604_c0_seq1	ZHLZ.comp53604_c0_seq1:1-2603	+	64.2357	5.03266	-3.67398	5.24386e-13	7.02054e-11
ZHLZ.comp59475_c0_seq1	ZHLZ.comp59475_c0_seq1:1-962	+	159.721	12.639	-3.6596	6.28819e-30	1.78187e-27
ZHLZ.comp46145_c0_seq1	ZHLZ.comp46145_c0_seq1:1-818	+	14.4374	1.15076	-3.64915	0.000643811	0.0237516
ZHLZ.comp59355_c1_seq7	ZHLZ.comp59355_c1_seq7:1-621	+	152.981	12.4107	-3.6237	1.65617e-28	4.42179e-26
ZHLZ.comp58543_c3_seq1	ZHLZ.comp58543_c3_seq1:1-1403	+	423.664	34.6509	-3.61196	1.17613e-75	7.8731e-73
ZHLZ.comp48020_c0_seq1	ZHLZ.comp48020_c0_seq1:1-1491	+	15.3568	1.26267	-3.60433	0.000464011	0.0179499
ZHLZ.comp35504_c0_seq1	ZHLZ.comp35504_c0_seq1:1-731	+	133.063	10.9724	-3.60016	7.06176e-25	1.73498e-22
ZHLZ.comp52163_c0_seq1	ZHLZ.comp52163_c0_seq1:1-3504	+	2713.62	224.343	-3.59644	0	0
ZHLZ.comp54855_c0_seq1	ZHLZ.comp54855_c0_seq1:1-1371	+	13.2299	1.10141	-3.58638	0.00118622	0.0401689
ZHLZ.comp37656_c0_seq1	ZHLZ.comp37656_c0_seq1:1-765	+	374.086	33.0692	-3.49981	3.24622e-65	1.82853e-62
ZHLZ.comp27224_c0_seq2	ZHLZ.comp27224_c0_seq2:1-1256	+	33.941	3.06028	-3.47129	3.09858e-07	2.23975e-05
ZHLZ.comp55384_c0_seq1	ZHLZ.comp55384_c0_seq1:1-972	+	27.2221	2.46144	-3.4672	4.64013e-06	0.000283871
ZHLZ.comp35841_c0_seq1	ZHLZ.comp35841_c0_seq1:1-1360	+	13.1721	1.19684	-3.46018	0.00145655	0.0477817
ZHLZ.comp83718_c0_seq1	ZHLZ.comp83718_c0_seq1:1-393	+	15.7225	1.44711	-3.44158	0.000522322	0.0198238
ZHLZ.comp47314_c0_seq1	ZHLZ.comp47314_c0_seq1:1-1335	+	21.8731	2.04187	-3.42119	4.49736e-05	0.00223364
ZHLZ.comp56809_c5_seq1	ZHLZ.comp56809_c5_seq1:1-765	+	15.0468	1.4612	-3.36423	0.000787155	0.0282063
ZHLZ.comp43564_c1_seq1	ZHLZ.comp43564_c1_seq1:1-691	+	127.028	12.4022	-3.35648	1.95431e-22	4.38191e-20
ZHLZ.comp27255_c1_seq1	ZHLZ.comp27255_c1_seq1:1-1221	+	557.602	54.5119	-3.35459	1.30649e-92	1.1175e-89
ZHLZ.comp55212_c1_seq1	ZHLZ.comp55212_c1_seq1:1-1495	+	196.371	19.2304	-3.35212	9.59666e-34	3.01538e-31
ZHLZ.comp43564_c2_seq1	ZHLZ.comp43564_c2_seq1:1-1005	+	142.302	14.2251	-3.32245	1.04138e-24	2.53159e-22
ZHLZ.comp30987_c0_seq1	ZHLZ.comp30987_c0_seq1:1-529	+	52.9388	5.33829	-3.30988	4.16947e-10	4.32772e-08
ZHLZ.comp59486_c0_seq1	ZHLZ.comp59486_c0_seq1:1-662	+	168.008	17.8334	-3.23588	3.61061e-28	9.4756e-26
ZHLZ.comp57801_c1_seq1	ZHLZ.comp57801_c1_seq1:1-589	+	306.934	33.1952	-3.20888	1.2245e-49	5.28583e-47
ZHLZ.comp45655_c0_seq2	ZHLZ.comp45655_c0_seq2:1-1357	+	75.8287	8.49753	-3.15763	2.8625e-13	3.90018e-11
ZHLZ.comp58624_c0_seq1	ZHLZ.comp58624_c0_seq1:1-2110	+	25.2222	2.83474	-3.15341	2.58147e-05	0.00135804
ZHLZ.comp43564_c3_seq1	ZHLZ.comp43564_c3_seq1:1-317	+	87.3995	9.83633	-3.15143	4.88111e-15	7.51512e-13
ZHLZ.comp35609_c0_seq1	ZHLZ.comp35609_c0_seq1:1-1107	+	671.696	76.778	-3.12904	9.60224e-104	9.6417e-101
ZHLZ.comp51249_c0_seq1	ZHLZ.comp51249_c0_seq1:1-2569	+	88.9342	10.252	-3.11683	4.0756e-15	6.29591e-13
ZHLZ.comp31528_c0_seq1	ZHLZ.comp31528_c0_seq1:1-363	+	16.7474	1.94487	-3.10619	0.000670495	0.024579
ZHLZ.comp26985_c0_seq2	ZHLZ.comp26985_c0_seq2:1-1593	+	25.1498	2.92992	-3.10161	3.11458e-05	0.00161277
ZHLZ.comp43564_c0_seq1	ZHLZ.comp43564_c0_seq1:1-345	+	88.1058	10.3454	-3.09025	7.23383e-15	1.09909e-12
ZHLZ.comp57505_c7_seq3	ZHLZ.comp57505_c7_seq3:1-1337	+	16.5853	1.95081	-3.08776	0.000740514	0.0268264
ZHLZ.comp43441_c0_seq1	ZHLZ.comp43441_c0_seq1:1-1480	+	18.5685	2.26584	-3.03474	0.000404935	0.0158103
ZHLZ.comp59540_c0_seq1	ZHLZ.comp59540_c0_seq1:1-2060	+	445.304	54.558	-3.02893	4.36235e-67	2.48756e-64
ZHLZ.comp47644_c0_seq1	ZHLZ.comp47644_c0_seq1:1-461	+	12708	1558.02	-3.02795	0	0
ZHLZ.comp27050_c0_seq1	ZHLZ.comp27050_c0_seq1:1-688	+	130.587	16.0763	-3.022	8.11188e-21	1.73463e-18
ZHLZ.comp35354_c0_seq1	ZHLZ.comp35354_c0_seq1:1-2764	+	110.604	13.6793	-3.01534	7.83687e-18	1.40847e-15
ZHLZ.comp56683_c0_seq1	ZHLZ.comp56683_c0_seq1:1-2087	+	36.4236	4.51979	-3.01055	8.14383e-07	5.58094e-05
ZHLZ.comp60495_c0_seq1	ZHLZ.comp60495_c0_seq1:1-1140	+	63.6866	7.93033	-3.00554	7.24294e-11	8.06131e-09
ZHLZ.comp35076_c0_seq1	ZHLZ.comp35076_c0_seq1:1-1605	+	63.0874	7.86876	-3.00314	9.05388e-11	1.00045e-08
ZHLZ.comp48982_c0_seq1	ZHLZ.comp48982_c0_seq1:1-293	+	56.378	7.09469	-2.99032	9.77333e-10	9.771e-08
ZHLZ.comp31210_c0_seq1	ZHLZ.comp31210_c0_seq1:1-989	+	24.2098	3.05365	-2.98698	6.24447e-05	0.00297961
ZHLZ.comp44927_c0_seq1	ZHLZ.comp44927_c0_seq1:1-1522	+	52.2203	6.66149	-2.97069	4.57926e-09	4.24722e-07
ZHLZ.comp47691_c0_seq2	ZHLZ.comp47691_c0_seq2:1-702	+	19.5914	2.51421	-2.96204	0.00033772	0.0135173
ZHLZ.comp35685_c0_seq1	ZHLZ.comp35685_c0_seq1:1-562	+	81.9274	10.5382	-2.95872	2.37775e-13	3.25893e-11
ZHLZ.comp46824_c0_seq1	ZHLZ.comp46824_c0_seq1:1-1592	+	20.4861	2.69772	-2.92483	0.000273315	0.0111521
ZHLZ.comp35584_c0_seq1	ZHLZ.comp35584_c0_seq1:1-1316	+	65.8472	8.68776	-2.92207	6.96852e-11	7.77462e-09
ZHLZ.comp52881_c0_seq1	ZHLZ.comp52881_c0_seq1:1-708	+	56.6222	7.50639	-2.91518	1.54928e-09	1.52906e-07
ZHLZ.comp36081_c0_seq1	ZHLZ.comp36081_c0_seq1:1-2233	+	92.7875	12.7167	-2.86721	1.89599e-14	2.82496e-12
ZHLZ.comp58329_c1_seq1	ZHLZ.comp58329_c1_seq1:1-1518	+	182.547	25.2047	-2.8565	8.41626e-27	2.19626e-24
ZHLZ.comp57801_c0_seq1	ZHLZ.comp57801_c0_seq1:1-336	+	219.787	30.6419	-2.84253	9.30997e-32	2.73897e-29
ZHLZ.comp57598_c0_seq1	ZHLZ.comp57598_c0_seq1:1-348	+	18.1852	2.53588	-2.84221	0.000744412	0.0269253
ZHLZ.comp59684_c0_seq1	ZHLZ.comp59684_c0_seq1:1-1680	+	167.154	23.3812	-2.83776	1.67523e-24	4.03007e-22
ZHLZ.comp43720_c0_seq1	ZHLZ.comp43720_c0_seq1:1-820	+	32.3289	4.5918	-2.81569	7.74227e-06	0.000458471
ZHLZ.comp43215_c2_seq2	ZHLZ.comp43215_c2_seq2:1-937	+	26.6967	3.83007	-2.80122	5.08664e-05	0.00249148
ZHLZ.comp48695_c0_seq1	ZHLZ.comp48695_c0_seq1:1-988	+	17.2742	2.50097	-2.78806	0.00115415	0.0391403
ZHLZ.comp55051_c0_seq6	ZHLZ.comp55051_c0_seq6:1-923	+	113.562	16.615	-2.77292	9.88902e-17	1.71073e-14
ZHLZ.comp55890_c1_seq3	ZHLZ.comp55890_c1_seq3:1-723	+	257.078	38.0824	-2.75501	1.41226e-35	4.65933e-33
ZHLZ.comp58658_c0_seq1	ZHLZ.comp58658_c0_seq1:1-1891	+	717.586	107.875	-2.73379	3.10774e-95	2.70837e-92
ZHLZ.comp57358_c0_seq6	ZHLZ.comp57358_c0_seq6:1-536	+	48.6682	7.42722	-2.71209	8.09985e-08	6.39528e-06
ZHLZ.comp59522_c0_seq1	ZHLZ.comp59522_c0_seq1:1-1537	+	212.452	32.4975	-2.70874	4.02371e-29	1.09324e-26
ZHLZ.comp27237_c0_seq1	ZHLZ.comp27237_c0_seq1:1-1740	+	23.6408	3.6404	-2.69911	0.000192921	0.00825076
ZHLZ.comp47691_c0_seq3	ZHLZ.comp47691_c0_seq3:1-660	+	82.8995	12.8956	-2.68448	3.4497e-12	4.37742e-10
ZHLZ.comp47644_c1_seq1	ZHLZ.comp47644_c1_seq1:1-604	+	8628.23	1399.57	-2.62408	0	0
ZHLZ.comp57839_c0_seq7	ZHLZ.comp57839_c0_seq7:1-1254	+	75.1428	12.1981	-2.62298	6.60183e-11	7.40126e-09
ZHLZ.comp26935_c0_seq1	ZHLZ.comp26935_c0_seq1:1-1160	+	98.1357	15.976	-2.61887	9.01957e-14	1.26628e-11
ZHLZ.comp27165_c0_seq1	ZHLZ.comp27165_c0_seq1:1-1571	+	50.5281	8.27623	-2.61004	9.42331e-08	7.32749e-06
ZHLZ.comp46302_c0_seq2	ZHLZ.comp46302_c0_seq2:1-242	+	24.1945	3.97078	-2.60718	0.000223513	0.00941099
ZHLZ.comp55439_c0_seq1	ZHLZ.comp55439_c0_seq1:1-1886	+	141.393	23.2293	-2.60569	4.68367e-19	9.05163e-17
ZHLZ.comp48982_c2_seq1	ZHLZ.comp48982_c2_seq1:1-483	+	40.0809	6.69934	-2.58082	2.35995e-06	0.000149731
ZHLZ.comp46106_c0_seq1	ZHLZ.comp46106_c0_seq1:1-1039	+	98.9412	16.7041	-2.56637	1.47737e-13	2.05537e-11
ZHLZ.comp48739_c0_seq1	ZHLZ.comp48739_c0_seq1:1-931	+	32.5958	5.51883	-2.56225	2.26801e-05	0.00120549
ZHLZ.comp59691_c0_seq1	ZHLZ.comp59691_c0_seq1:1-995	+	81.7568	14.0331	-2.5425	2.44639e-11	2.86793e-09
ZHLZ.comp50004_c0_seq1	ZHLZ.comp50004_c0_seq1:1-1372	+	104.437	17.9385	-2.5415	4.5529e-14	6.59229e-12
ZHLZ.comp46466_c0_seq1	ZHLZ.comp46466_c0_seq1:1-1540	+	204.515	35.2867	-2.53501	5.6501e-26	1.41833e-23
ZHLZ.comp59454_c0_seq1	ZHLZ.comp59454_c0_seq1:1-1045	+	421.889	72.8508	-2.53385	9.52732e-52	4.2724e-49
ZHLZ.comp45488_c0_seq1	ZHLZ.comp45488_c0_seq1:1-1631	+	54.2909	9.57094	-2.50398	7.17212e-08	5.7413e-06
ZHLZ.comp57839_c0_seq6	ZHLZ.comp57839_c0_seq6:1-1309	+	27.4847	4.85401	-2.50138	0.000128075	0.0057378
ZHLZ.comp52378_c0_seq1	ZHLZ.comp52378_c0_seq1:1-2631	+	1244.17	222.36	-2.48421	2.9298e-145	3.98013e-142
ZHLZ.comp52537_c1_seq1	ZHLZ.comp52537_c1_seq1:1-860	+	19.9901	3.60291	-2.47205	0.00119048	0.0402835
ZHLZ.comp26845_c0_seq1	ZHLZ.comp26845_c0_seq1:1-747	+	141.419	25.7802	-2.45564	9.23427e-18	1.65319e-15
ZHLZ.comp59405_c3_seq1	ZHLZ.comp59405_c3_seq1:1-1960	+	215.453	39.3117	-2.45434	3.29032e-26	8.35037e-24
ZHLZ.comp58377_c0_seq1	ZHLZ.comp58377_c0_seq1:1-3076	+	195.579	35.798	-2.4498	6.91652e-24	1.64674e-21
ZHLZ.comp36142_c1_seq1	ZHLZ.comp36142_c1_seq1:1-323	+	103.363	19.0037	-2.44337	2.60562e-13	3.56068e-11
ZHLZ.comp58090_c0_seq1	ZHLZ.comp58090_c0_seq1:1-1600	+	11906.5	2224.09	-2.42046	0	0
CL99Contig2	CL99Contig2:1-261	+	41.3343	7.81427	-2.40316	4.8002e-06	0.000292502
ZHLZ.comp44788_c0_seq1	ZHLZ.comp44788_c0_seq1:1-1777	+	550.994	105.216	-2.38868	4.06567e-62	2.1585e-59
ZHLZ.comp47639_c0_seq1	ZHLZ.comp47639_c0_seq1:1-1607	+	39.117	7.48066	-2.38656	9.50656e-06	0.000552325
ZHLZ.comp45931_c1_seq1	ZHLZ.comp45931_c1_seq1:1-494	+	536.584	102.857	-2.38316	2.34945e-60	1.21931e-57
ZHLZ.comp48016_c0_seq1	ZHLZ.comp48016_c0_seq1:1-1798	+	20.4947	3.98106	-2.36403	0.0014501	0.0476039
ZHLZ.comp27224_c0_seq1	ZHLZ.comp27224_c0_seq1:1-1645	+	348.494	68.6438	-2.34393	5.84796e-39	2.12686e-36
ZHLZ.comp49837_c0_seq1	ZHLZ.comp49837_c0_seq1:1-311	+	80.3534	15.8904	-2.3382	3.89475e-10	4.07002e-08
ZHLZ.comp36248_c0_seq1	ZHLZ.comp36248_c0_seq1:1-416	+	49.7704	9.85254	-2.33672	8.51937e-07	5.80385e-05
ZHLZ.comp49399_c0_seq1	ZHLZ.comp49399_c0_seq1:1-901	+	79.6953	15.8454	-2.33043	5.02995e-10	5.12866e-08
ZHLZ.comp46100_c0_seq1	ZHLZ.comp46100_c0_seq1:1-731	+	143.015	28.5175	-2.32625	8.82047e-17	1.53161e-14
ZHLZ.comp27000_c0_seq1	ZHLZ.comp27000_c0_seq1:1-1243	+	206.397	41.4777	-2.31501	2.25035e-23	5.17122e-21
ZHLZ.comp26928_c0_seq1	ZHLZ.comp26928_c0_seq1:1-658	+	207.765	41.7549	-2.31494	1.61825e-23	3.77503e-21
ZHLZ.comp46322_c1_seq2	ZHLZ.comp46322_c1_seq2:1-504	+	23.9265	4.82488	-2.31004	0.000708422	0.0257648
ZHLZ.comp60787_c0_seq1	ZHLZ.comp60787_c0_seq1:1-885	+	59.6838	12.0545	-2.30777	9.05804e-08	7.05535e-06
ZHLZ.comp48940_c0_seq1	ZHLZ.comp48940_c0_seq1:1-566	+	83.8135	16.9429	-2.3065	2.43225e-10	2.59454e-08
ZHLZ.comp55051_c0_seq1	ZHLZ.comp55051_c0_seq1:1-1540	+	161.269	32.6125	-2.30597	1.61876e-18	3.02709e-16
ZHLZ.comp53305_c0_seq1	ZHLZ.comp53305_c0_seq1:1-1998	+	319.969	64.7412	-2.30518	3.96419e-35	1.28043e-32
ZHLZ.comp57478_c0_seq52	ZHLZ.comp57478_c0_seq52:1-1346	+	21.9535	4.44375	-2.3046	0.00120227	0.0405934
ZHLZ.comp49740_c0_seq1	ZHLZ.comp49740_c0_seq1:1-1237	+	48.7024	9.86089	-2.3042	1.41569e-06	9.28823e-05
ZHLZ.comp26926_c0_seq1	ZHLZ.comp26926_c0_seq1:1-1274	+	40.4627	8.20452	-2.3021	1.11742e-05	0.000641945
ZHLZ.comp36248_c1_seq1	ZHLZ.comp36248_c1_seq1:1-361	+	27.4688	5.59533	-2.2955	0.000303438	0.0122835
ZHLZ.comp64075_c0_seq1	ZHLZ.comp64075_c0_seq1:1-2036	+	40.2118	8.28354	-2.2793	1.3676e-05	0.00076847
ZHLZ.comp26919_c0_seq1	ZHLZ.comp26919_c0_seq1:1-811	+	492.466	101.536	-2.27803	2.76195e-52	1.27572e-49
ZHLZ.comp36142_c0_seq1	ZHLZ.comp36142_c0_seq1:1-292	+	89.2509	18.5362	-2.26752	1.0775e-10	1.17657e-08
ZHLZ.comp59584_c0_seq1	ZHLZ.comp59584_c0_seq1:1-2716	+	58.8754	12.2315	-2.26706	1.5846e-07	1.19985e-05
ZHLZ.comp56552_c0_seq8	ZHLZ.comp56552_c0_seq8:1-371	+	146.603	30.4998	-2.26504	1.36681e-16	2.32959e-14
ZHLZ.comp49865_c0_seq1	ZHLZ.comp49865_c0_seq1:1-1541	+	63.0882	13.1587	-2.26135	6.05711e-08	4.89968e-06
ZHLZ.comp27263_c0_seq1	ZHLZ.comp27263_c0_seq1:1-809	+	113.489	23.6833	-2.26061	3.75724e-13	5.05957e-11
ZHLZ.comp26984_c0_seq1	ZHLZ.comp26984_c0_seq1:1-831	+	175.935	36.7437	-2.25947	1.54768e-19	3.06807e-17
ZHLZ.comp65452_c0_seq1	ZHLZ.comp65452_c0_seq1:1-1401	+	23.6525	4.99718	-2.24281	0.000975453	0.0338761
ZHLZ.comp27625_c0_seq2	ZHLZ.comp27625_c0_seq2:1-1299	+	66.6706	14.342	-2.2168	4.01075e-08	3.3259e-06
ZHLZ.comp35564_c0_seq1	ZHLZ.comp35564_c0_seq1:1-893	+	1018.09	219.518	-2.21345	5.70468e-102	5.37742e-99
ZHLZ.comp59523_c0_seq1	ZHLZ.comp59523_c0_seq1:1-1926	+	684.494	147.753	-2.21185	4.3183e-69	2.59036e-66
ZHLZ.comp52401_c0_seq1	ZHLZ.comp52401_c0_seq1:1-751	+	38.2187	8.27779	-2.20696	3.4188e-05	0.00175652
ZHLZ.comp59693_c0_seq1	ZHLZ.comp59693_c0_seq1:1-672	+	370.131	80.3109	-2.20437	5.41947e-38	1.89636e-35
ZHLZ.comp26932_c0_seq1	ZHLZ.comp26932_c0_seq1:1-2157	+	689.966	151.631	-2.18596	1.73524e-68	1.02755e-65
ZHLZ.comp54462_c1_seq1	ZHLZ.comp54462_c1_seq1:1-1622	+	329.488	72.7365	-2.17947	1.76e-33	5.45588e-31
ZHLZ.comp27081_c0_seq1	ZHLZ.comp27081_c0_seq1:1-1951	+	184.265	41.1616	-2.16241	3.09308e-19	6.05366e-17
ZHLZ.comp27966_c0_seq1	ZHLZ.comp27966_c0_seq1:1-1642	+	81.2246	18.2134	-2.15692	2.83174e-09	2.70238e-07
ZHLZ.comp26931_c0_seq2	ZHLZ.comp26931_c0_seq2:1-803	+	53.2123	11.9423	-2.15568	1.53506e-06	0.000100004
CL713Contig1	CL713Contig1:1-712	+	24.1103	5.42602	-2.15168	0.00123348	0.041405
ZHLZ.comp47873_c2_seq1	ZHLZ.comp47873_c2_seq1:1-548	+	264.019	59.6197	-2.14678	1.33121e-26	3.41596e-24
ZHLZ.comp36313_c0_seq1	ZHLZ.comp36313_c0_seq1:1-778	+	28.0536	6.35208	-2.14288	0.000511253	0.0194998
ZHLZ.comp35585_c0_seq1	ZHLZ.comp35585_c0_seq1:1-2088	+	731.704	167.809	-2.12444	1.24899e-69	7.69193e-67
ZHLZ.comp59921_c0_seq1	ZHLZ.comp59921_c0_seq1:1-928	+	81.9676	18.8289	-2.12211	3.69695e-09	3.49199e-07
ZHLZ.comp49750_c0_seq1	ZHLZ.comp49750_c0_seq1:1-305	+	40.3544	9.32317	-2.11383	3.69443e-05	0.00186903
ZHLZ.comp26881_c0_seq1	ZHLZ.comp26881_c0_seq1:1-1512	+	150.315	35.162	-2.0959	2.51526e-15	3.93822e-13
ZHLZ.comp50068_c0_seq1	ZHLZ.comp50068_c0_seq1:1-880	+	38.9299	9.18142	-2.08409	6.07705e-05	0.00290572
ZHLZ.comp48984_c0_seq1	ZHLZ.comp48984_c0_seq1:1-1548	+	42.9416	10.2488	-2.06692	2.84788e-05	0.00148633
ZHLZ.comp35702_c0_seq1	ZHLZ.comp35702_c0_seq1:1-1946	+	701.389	167.659	-2.06468	4.09031e-64	2.24913e-61
ZHLZ.comp59774_c0_seq1	ZHLZ.comp59774_c0_seq1:1-1930	+	108.478	25.9614	-2.06296	3.08015e-11	3.55672e-09
ZHLZ.comp55606_c0_seq1	ZHLZ.comp55606_c0_seq1:1-1391	+	609.66	146.172	-2.06034	8.59058e-56	4.22117e-53
ZHLZ.comp57331_c0_seq1	ZHLZ.comp57331_c0_seq1:1-2274	+	117.991	28.5452	-2.04736	5.64722e-12	6.97432e-10
ZHLZ.comp53886_c0_seq5	ZHLZ.comp53886_c0_seq5:1-224	+	53.7233	13.0447	-2.04208	3.50393e-06	0.000217531
ZHLZ.comp53308_c0_seq1	ZHLZ.comp53308_c0_seq1:1-1931	+	224.882	55.2068	-2.02625	3.88931e-21	8.39454e-19
ZHLZ.comp48815_c0_seq1	ZHLZ.comp48815_c0_seq1:1-495	+	38.3542	9.46865	-2.01815	0.000102533	0.0046613
ZHLZ.comp35710_c0_seq1	ZHLZ.comp35710_c0_seq1:1-1121	+	86.9475	21.6576	-2.00527	5.87622e-09	5.43921e-07
ZHLZ.comp57834_c0_seq1	ZHLZ.comp57834_c0_seq1:1-3306	+	29.1204	7.26062	-2.00387	0.000761529	0.027373
ZHLZ.comp50548_c0_seq1	ZHLZ.comp50548_c0_seq1:1-1194	+	54.2332	13.5338	-2.00261	4.39128e-06	0.000269361
ZHLZ.comp56133_c0_seq1	ZHLZ.comp56133_c0_seq1:1-878	+	34.535	8.6216	-2.00203	0.000248807	0.010344
ZHLZ.comp49959_c0_seq1	ZHLZ.comp49959_c0_seq1:1-2352	+	331.831	82.854	-2.00181	6.89481e-30	1.94186e-27
ZHLZ.comp35493_c0_seq1	ZHLZ.comp35493_c0_seq1:1-1053	+	197.807	49.4088	-2.00125	1.85649e-18	3.45765e-16
ZHLZ.comp60133_c0_seq1	ZHLZ.comp60133_c0_seq1:1-399	+	92.1674	23.0513	-1.99941	2.24544e-09	2.17431e-07
ZHLZ.comp52395_c0_seq1	ZHLZ.comp52395_c0_seq1:1-1526	+	72.9821	18.3	-1.9957	1.07954e-07	8.31051e-06
ZHLZ.comp35837_c0_seq1	ZHLZ.comp35837_c0_seq1:1-1581	+	100.386	25.1802	-1.9952	4.67092e-10	4.81574e-08
ZHLZ.comp54462_c0_seq1	ZHLZ.comp54462_c0_seq1:1-533	+	168.703	42.3858	-1.99283	7.09369e-16	1.15777e-13
ZHLZ.comp43299_c0_seq1	ZHLZ.comp43299_c0_seq1:1-1458	+	50.2575	12.6569	-1.98941	1.0924e-05	0.000630713
ZHLZ.comp45717_c0_seq1	ZHLZ.comp45717_c0_seq1:1-1591	+	6926.62	1750.58	-1.98432	0	0
ZHLZ.comp45723_c1_seq1	ZHLZ.comp45723_c1_seq1:1-1488	+	42.6806	10.7938	-1.98338	5.2667e-05	0.00256337
ZHLZ.comp60782_c0_seq1	ZHLZ.comp60782_c0_seq1:1-966	+	70.0255	17.7431	-1.98062	2.2944e-07	1.68216e-05
ZHLZ.comp51896_c0_seq1	ZHLZ.comp51896_c0_seq1:1-1340	+	411.249	104.42	-1.97761	5.43948e-36	1.80751e-33
ZHLZ.comp47111_c0_seq1	ZHLZ.comp47111_c0_seq1:1-1297	+	121.541	30.9358	-1.97409	1.05406e-11	1.27784e-09
ZHLZ.comp55008_c0_seq1	ZHLZ.comp55008_c0_seq1:1-1537	+	3225.58	822.646	-1.97121	7.34262e-269	1.88416e-265
ZHLZ.comp59648_c0_seq1	ZHLZ.comp59648_c0_seq1:1-987	+	502.14	128.772	-1.96327	4.25917e-43	1.65317e-40
ZHLZ.comp57667_c1_seq5	ZHLZ.comp57667_c1_seq5:1-2488	+	51.2623	13.179	-1.95966	1.13202e-05	0.000649526
ZHLZ.comp59529_c0_seq1	ZHLZ.comp59529_c0_seq1:1-887	+	431.31	111.098	-1.95689	4.41852e-37	1.51176e-34
ZHLZ.comp26910_c0_seq1	ZHLZ.comp26910_c0_seq1:1-1949	+	369.969	95.5385	-1.95325	5.84272e-32	1.74109e-29
ZHLZ.comp60397_c0_seq1	ZHLZ.comp60397_c0_seq1:1-888	+	153.026	39.597	-1.95031	4.10807e-14	5.98572e-12
ZHLZ.comp56138_c0_seq4	ZHLZ.comp56138_c0_seq4:1-557	+	233.004	60.5928	-1.94314	1.41545e-20	2.9853e-18
ZHLZ.comp56181_c2_seq67	ZHLZ.comp56181_c2_seq67:1-407	+	56.9927	14.8406	-1.94123	4.32301e-06	0.000265526
ZHLZ.comp47635_c0_seq1	ZHLZ.comp47635_c0_seq1:1-471	+	50.0419	13.0322	-1.94106	1.66547e-05	0.000909297
ZHLZ.comp46706_c0_seq1	ZHLZ.comp46706_c0_seq1:1-877	+	116.28	30.3442	-1.93811	5.54097e-11	6.27284e-09
ZHLZ.comp49927_c0_seq1	ZHLZ.comp49927_c0_seq1:1-2090	+	30.2558	7.90062	-1.93717	0.000829947	0.0295335
ZHLZ.comp59672_c0_seq1	ZHLZ.comp59672_c0_seq1:1-1393	+	111.108	29.0291	-1.93639	1.51647e-10	1.64038e-08
ZHLZ.comp54918_c0_seq1	ZHLZ.comp54918_c0_seq1:1-2162	+	70.205	18.3953	-1.93224	3.74172e-07	2.68364e-05
ZHLZ.comp59477_c0_seq1	ZHLZ.comp59477_c0_seq1:1-1059	+	1506.96	395.012	-1.93167	1.17802e-122	1.26539e-119
ZHLZ.comp54484_c1_seq1	ZHLZ.comp54484_c1_seq1:1-279	+	27.8621	7.31012	-1.93034	0.00138009	0.0455973
ZHLZ.comp27061_c1_seq1	ZHLZ.comp27061_c1_seq1:1-1024	+	894.44	235.196	-1.92712	2.80442e-73	1.79908e-70
ZHLZ.comp61061_c0_seq1	ZHLZ.comp61061_c0_seq1:1-899	+	29.294	7.76579	-1.9154	0.00111418	0.037952
ZHLZ.comp42972_c0_seq1	ZHLZ.comp42972_c0_seq1:1-314	+	60.4629	16.0509	-1.9134	2.87293e-06	0.000179079
ZHLZ.comp49661_c0_seq1	ZHLZ.comp49661_c0_seq1:1-655	+	154.588	41.1977	-1.90779	8.28175e-14	1.1698e-11
ZHLZ.comp52787_c0_seq1	ZHLZ.comp52787_c0_seq1:1-1739	+	2311.68	617.881	-1.90354	5.6219e-183	1.03868e-179
ZHLZ.comp26992_c1_seq1	ZHLZ.comp26992_c1_seq1:1-1412	+	280.119	75.3044	-1.89523	1.55554e-23	3.64715e-21
ZHLZ.comp55051_c0_seq5	ZHLZ.comp55051_c0_seq5:1-938	+	1059.58	285.59	-1.89148	5.12998e-84	3.94915e-81
ZHLZ.comp58958_c1_seq1	ZHLZ.comp58958_c1_seq1:1-6074	+	908.361	246.407	-1.88222	9.73021e-72	6.15656e-69
ZHLZ.comp27096_c1_seq1	ZHLZ.comp27096_c1_seq1:1-3052	+	109.718	29.7953	-1.88064	5.02173e-10	5.1316e-08
ZHLZ.comp56605_c0_seq3	ZHLZ.comp56605_c0_seq3:1-1777	+	32.5145	8.83976	-1.879	0.000717769	0.0260842
ZHLZ.comp43205_c0_seq1	ZHLZ.comp43205_c0_seq1:1-1429	+	38.8809	10.5808	-1.87761	0.000218246	0.00922284
ZHLZ.comp27491_c0_seq1	ZHLZ.comp27491_c0_seq1:1-1540	+	59.1169	16.1343	-1.87344	5.35197e-06	0.000323987
ZHLZ.comp53344_c0_seq1	ZHLZ.comp53344_c0_seq1:1-1680	+	33.7541	9.30346	-1.85922	0.000631872	0.0234234
ZHLZ.comp26937_c0_seq1	ZHLZ.comp26937_c0_seq1:1-1148	+	181.59	50.3253	-1.85133	2.78267e-15	4.31304e-13
ZHLZ.comp27061_c0_seq1	ZHLZ.comp27061_c0_seq1:1-539	+	489.983	136.366	-1.84525	2.51232e-38	8.92629e-36
ZHLZ.comp27781_c0_seq1	ZHLZ.comp27781_c0_seq1:1-2072	+	222.565	61.9463	-1.84514	2.7108e-18	4.94898e-16
ZHLZ.comp27160_c0_seq1	ZHLZ.comp27160_c0_seq1:1-3387	+	31.337	8.80083	-1.83216	0.00113688	0.038583
ZHLZ.comp60349_c0_seq1	ZHLZ.comp60349_c0_seq1:1-1169	+	107.056	30.1963	-1.82592	1.99093e-09	1.94417e-07
ZHLZ.comp55899_c0_seq4	ZHLZ.comp55899_c0_seq4:1-1650	+	200.091	56.5385	-1.82335	2.57469e-16	4.29323e-14
ZHLZ.comp44095_c1_seq1	ZHLZ.comp44095_c1_seq1:1-452	+	255.766	72.4124	-1.82052	2.24269e-20	4.66611e-18
ZHLZ.comp59542_c0_seq1	ZHLZ.comp59542_c0_seq1:1-1682	+	871.971	251.07	-1.79619	4.64217e-64	2.49322e-61
ZHLZ.comp53323_c0_seq1	ZHLZ.comp53323_c0_seq1:1-1851	+	290.004	83.5393	-1.79555	2.0401e-22	4.55217e-20
ZHLZ.comp49114_c0_seq1	ZHLZ.comp49114_c0_seq1:1-1951	+	62.4348	18.0226	-1.79254	6.40559e-06	0.000384744
ZHLZ.comp35350_c0_seq1	ZHLZ.comp35350_c0_seq1:1-1232	+	127.023	36.6747	-1.79223	1.22856e-10	1.3352e-08
ZHLZ.comp35311_c0_seq1	ZHLZ.comp35311_c0_seq1:1-1458	+	254.449	73.601	-1.78958	9.18105e-20	1.85993e-17
ZHLZ.comp44067_c0_seq1	ZHLZ.comp44067_c0_seq1:1-1249	+	99.7803	28.9373	-1.78582	1.29112e-08	1.13591e-06
ZHLZ.comp59891_c0_seq1	ZHLZ.comp59891_c0_seq1:1-1300	+	108.937	31.679	-1.7819	2.99711e-09	2.8543e-07
ZHLZ.comp53111_c0_seq1	ZHLZ.comp53111_c0_seq1:1-670	+	49.0866	14.43	-1.76626	7.72147e-05	0.00362815
ZHLZ.comp59807_c0_seq1	ZHLZ.comp59807_c0_seq1:1-2245	+	191.874	56.8932	-1.75383	7.8344e-15	1.18256e-12
ZHLZ.comp35454_c0_seq1	ZHLZ.comp35454_c0_seq1:1-1863	+	74.1972	22.2214	-1.73942	1.5973e-06	0.000103766
ZHLZ.comp47635_c1_seq1	ZHLZ.comp47635_c1_seq1:1-409	+	71.8824	21.5287	-1.73938	2.32249e-06	0.000147557
ZHLZ.comp47873_c1_seq1	ZHLZ.comp47873_c1_seq1:1-816	+	1489.41	447.251	-1.73558	2.70706e-102	2.60493e-99
ZHLZ.comp45709_c0_seq1	ZHLZ.comp45709_c0_seq1:1-1257	+	3115.41	935.749	-1.73523	5.12733e-212	1.12774e-208
ZHLZ.comp56140_c0_seq1	ZHLZ.comp56140_c0_seq1:1-2019	+	67.44	20.3004	-1.7321	5.14269e-06	0.000312547
ZHLZ.comp47638_c0_seq1	ZHLZ.comp47638_c0_seq1:1-854	+	1891.42	572.02	-1.72533	3.61838e-128	4.28537e-125
ZHLZ.comp53936_c1_seq1	ZHLZ.comp53936_c1_seq1:1-2421	+	445.55	134.935	-1.72332	1.80806e-31	5.28559e-29
ZHLZ.comp35317_c0_seq1	ZHLZ.comp35317_c0_seq1:1-1818	+	36.989	11.294	-1.71154	0.00082982	0.0295517
ZHLZ.comp49234_c0_seq1	ZHLZ.comp49234_c0_seq1:1-1493	+	379.518	116.023	-1.70976	1.02419e-26	2.65767e-24
ZHLZ.comp59700_c0_seq1	ZHLZ.comp59700_c0_seq1:1-525	+	119.261	36.6068	-1.70394	2.23234e-09	2.16616e-07
ZHLZ.comp54714_c0_seq1	ZHLZ.comp54714_c0_seq1:1-1073	+	130.59	40.0989	-1.70341	3.95198e-10	4.1205e-08
ZHLZ.comp53766_c0_seq1	ZHLZ.comp53766_c0_seq1:1-1756	+	40.6219	12.4969	-1.70069	0.000493467	0.0189939
ZHLZ.comp48421_c0_seq1	ZHLZ.comp48421_c0_seq1:1-1690	+	1454.6	447.95	-1.69921	1.57497e-96	1.45492e-93
ZHLZ.comp60107_c0_seq1	ZHLZ.comp60107_c0_seq1:1-1116	+	97.8299	30.1542	-1.69792	6.66892e-08	5.36639e-06
ZHLZ.comp53318_c0_seq1	ZHLZ.comp53318_c0_seq1:1-1207	+	78.8326	24.3388	-1.69553	1.28845e-06	8.56293e-05
ZHLZ.comp51028_c1_seq1	ZHLZ.comp51028_c1_seq1:1-782	+	48.8108	15.0717	-1.69536	0.00013937	0.00615428
ZHLZ.comp49947_c1_seq1	ZHLZ.comp49947_c1_seq1:1-244	+	107.727	33.2741	-1.69491	1.53155e-08	1.33222e-06
ZHLZ.comp52228_c0_seq1	ZHLZ.comp52228_c0_seq1:1-2092	+	69.1241	21.7106	-1.67079	7.55267e-06	0.000448971
ZHLZ.comp53568_c0_seq1	ZHLZ.comp53568_c0_seq1:1-1632	+	90.1037	28.4068	-1.66535	3.43468e-07	2.46725e-05
ZHLZ.comp35866_c0_seq1	ZHLZ.comp35866_c0_seq1:1-1080	+	38.5031	12.1478	-1.66428	0.000866693	0.0306756
ZHLZ.comp59604_c0_seq1	ZHLZ.comp59604_c0_seq1:1-791	+	437.732	138.143	-1.66389	2.91425e-29	7.96488e-27
ZHLZ.comp27096_c0_seq1	ZHLZ.comp27096_c0_seq1:1-1170	+	57.8585	18.3034	-1.66042	4.607e-05	0.00228318
ZHLZ.comp58816_c1_seq34	ZHLZ.comp58816_c1_seq34:1-1204	+	36.4415	11.5319	-1.65995	0.00122503	0.0411812
ZHLZ.comp35723_c0_seq1	ZHLZ.comp35723_c0_seq1:1-665	+	112.249	35.7123	-1.65221	1.58879e-08	1.37168e-06
ZHLZ.comp27016_c0_seq1	ZHLZ.comp27016_c0_seq1:1-1221	+	104.109	33.2629	-1.64611	5.77349e-08	4.69492e-06
ZHLZ.comp53708_c1_seq1	ZHLZ.comp53708_c1_seq1:1-699	+	41.4896	13.3264	-1.63846	0.000646319	0.0238061
ZHLZ.comp53033_c0_seq1	ZHLZ.comp53033_c0_seq1:1-1172	+	247.004	79.7818	-1.6304	1.13976e-16	1.9498e-14
ZHLZ.comp26895_c0_seq1	ZHLZ.comp26895_c0_seq1:1-1024	+	136.23	44.0668	-1.62828	7.80833e-10	7.84041e-08
ZHLZ.comp59673_c0_seq1	ZHLZ.comp59673_c0_seq1:1-558	+	64.2079	20.7706	-1.62821	2.43226e-05	0.00128687
ZHLZ.comp56132_c0_seq1	ZHLZ.comp56132_c0_seq1:1-2002	+	309.884	100.278	-1.62772	1.83188e-20	3.82863e-18
ZHLZ.comp49750_c1_seq1	ZHLZ.comp49750_c1_seq1:1-959	+	68.796	22.3101	-1.62463	1.29512e-05	0.000730409
ZHLZ.comp48098_c0_seq1	ZHLZ.comp48098_c0_seq1:1-618	+	119.294	38.8408	-1.61888	1.03341e-08	9.16167e-07
ZHLZ.comp60142_c0_seq1	ZHLZ.comp60142_c0_seq1:1-1540	+	104.725	34.1024	-1.61866	8.16163e-08	6.43306e-06
ZHLZ.comp49888_c0_seq1	ZHLZ.comp49888_c0_seq1:1-1258	+	169.89	55.3405	-1.61819	8.49803e-12	1.04116e-09
ZHLZ.comp27339_c0_seq1	ZHLZ.comp27339_c0_seq1:1-1914	+	148.892	48.5454	-1.61686	1.66677e-10	1.79875e-08
ZHLZ.comp55407_c0_seq1	ZHLZ.comp55407_c0_seq1:1-1238	+	37.1111	12.1498	-1.61092	0.00147525	0.0482921
ZHLZ.comp53566_c0_seq1	ZHLZ.comp53566_c0_seq1:1-934	+	108.437	35.5052	-1.61075	5.48961e-08	4.48778e-06
ZHLZ.comp54801_c0_seq1	ZHLZ.comp54801_c0_seq1:1-2126	+	188.563	62.2362	-1.59922	1.06142e-12	1.38102e-10
ZHLZ.comp60035_c0_seq1	ZHLZ.comp60035_c0_seq1:1-1526	+	53.8794	17.7859	-1.599	0.000140962	0.00621863
ZHLZ.comp56086_c0_seq1	ZHLZ.comp56086_c0_seq1:1-1956	+	69.8796	23.1299	-1.59511	1.51956e-05	0.00084258
ZHLZ.comp51545_c0_seq3	ZHLZ.comp51545_c0_seq3:1-948	+	93.3004	30.9884	-1.59015	6.19699e-07	4.31724e-05
ZHLZ.comp52937_c1_seq1	ZHLZ.comp52937_c1_seq1:1-2530	+	81.767	27.2458	-1.58548	3.24437e-06	0.00020196
ZHLZ.comp57489_c4_seq4	ZHLZ.comp57489_c4_seq4:1-1517	+	55.4145	18.499	-1.58282	0.000130124	0.00581268
ZHLZ.comp49048_c0_seq1	ZHLZ.comp49048_c0_seq1:1-1927	+	160.235	53.571	-1.58067	8.08862e-11	8.95936e-09
ZHLZ.comp45027_c0_seq1	ZHLZ.comp45027_c0_seq1:1-1188	+	823.501	275.641	-1.57898	4.51019e-49	1.89383e-46
ZHLZ.comp58561_c2_seq2	ZHLZ.comp58561_c2_seq2:1-2102	+	72.5764	24.3409	-1.57612	1.28513e-05	0.000726544
ZHLZ.comp59533_c0_seq1	ZHLZ.comp59533_c0_seq1:1-1153	+	600.341	201.823	-1.57269	5.34301e-36	1.78832e-33
ZHLZ.comp54462_c1_seq2	ZHLZ.comp54462_c1_seq2:1-966	+	57.0263	19.1845	-1.57169	0.000114528	0.00518113
ZHLZ.comp60274_c0_seq1	ZHLZ.comp60274_c0_seq1:1-1203	+	51.2179	17.2308	-1.57166	0.000256426	0.010594
ZHLZ.comp34836_c0_seq1	ZHLZ.comp34836_c0_seq1:1-387	+	40.0445	13.4793	-1.57086	0.00123344	0.0414337
ZHLZ.comp44220_c0_seq1	ZHLZ.comp44220_c0_seq1:1-870	+	66.1254	22.2707	-1.57006	3.3224e-05	0.00171079
ZHLZ.comp50780_c0_seq1	ZHLZ.comp50780_c0_seq1:1-331	+	239.893	80.8131	-1.56973	2.70094e-15	4.20046e-13
ZHLZ.comp36126_c0_seq1	ZHLZ.comp36126_c0_seq1:1-1156	+	73.517	24.7849	-1.56862	1.22853e-05	0.000698824
ZHLZ.comp48555_c0_seq1	ZHLZ.comp48555_c0_seq1:1-747	+	59.8698	20.3459	-1.55709	8.84553e-05	0.00408975
ZHLZ.comp26981_c1_seq1	ZHLZ.comp26981_c1_seq1:1-530	+	67.459	22.9409	-1.55609	3.19688e-05	0.00165354
ZHLZ.comp37355_c0_seq1	ZHLZ.comp37355_c0_seq1:1-3103	+	1015	346.074	-1.55233	2.33593e-58	1.18565e-55
ZHLZ.comp43727_c0_seq2	ZHLZ.comp43727_c0_seq2:1-774	+	47.3195	16.1396	-1.55183	0.000511218	0.0195146
ZHLZ.comp59514_c0_seq1	ZHLZ.comp59514_c0_seq1:1-901	+	294.917	100.666	-1.55073	4.30387e-18	7.79574e-16
ZHLZ.comp35490_c0_seq1	ZHLZ.comp35490_c0_seq1:1-2394	+	398.674	136.17	-1.5498	7.04669e-24	1.66912e-21
ZHLZ.comp59946_c0_seq1	ZHLZ.comp59946_c0_seq1:1-2318	+	108.109	36.9627	-1.54834	1.58901e-07	1.20122e-05
ZHLZ.comp36039_c0_seq1	ZHLZ.comp36039_c0_seq1:1-895	+	60.2696	20.6187	-1.54748	9.1584e-05	0.00422173
ZHLZ.comp60264_c0_seq1	ZHLZ.comp60264_c0_seq1:1-1142	+	51.2702	17.5501	-1.54664	0.000310629	0.0125416
ZHLZ.comp60071_c0_seq1	ZHLZ.comp60071_c0_seq1:1-2352	+	135.561	46.9592	-1.52946	6.38267e-09	5.88441e-07
ZHLZ.comp59942_c0_seq1	ZHLZ.comp59942_c0_seq1:1-1988	+	81.0745	28.2226	-1.5224	7.75739e-06	0.000458192
ZHLZ.comp35583_c0_seq1	ZHLZ.comp35583_c0_seq1:1-632	+	325.159	114.096	-1.5109	5.78816e-19	1.11396e-16
ZHLZ.comp35478_c0_seq1	ZHLZ.comp35478_c0_seq1:1-1903	+	68.6967	24.1142	-1.51036	4.36681e-05	0.00217817
ZHLZ.comp47034_c0_seq1	ZHLZ.comp47034_c0_seq1:1-2621	+	53.8608	18.9823	-1.50458	0.000310257	0.0125376
ZHLZ.comp57462_c2_seq2	ZHLZ.comp57462_c2_seq2:1-957	+	104.529	36.947	-1.50037	5.39116e-07	3.80171e-05
ZHLZ.comp54786_c1_seq1	ZHLZ.comp54786_c1_seq1:1-1310	+	55.46	19.6407	-1.4976	0.000267926	0.0109516
ZHLZ.comp57703_c1_seq1	ZHLZ.comp57703_c1_seq1:1-1440	+	2893.13	1026.33	-1.49514	1.09955e-152	1.5871e-149
ZHLZ.comp46149_c0_seq1	ZHLZ.comp46149_c0_seq1:1-1330	+	111.65	39.7524	-1.48987	2.64514e-07	1.92708e-05
ZHLZ.comp27967_c0_seq1	ZHLZ.comp27967_c0_seq1:1-1009	+	212.655	75.7999	-1.48825	1.27593e-12	1.6462e-10
ZHLZ.comp50193_c0_seq3	ZHLZ.comp50193_c0_seq3:1-562	+	56.1699	20.0295	-1.48767	0.000266529	0.0109138
ZHLZ.comp27005_c0_seq1	ZHLZ.comp27005_c0_seq1:1-1057	+	116.255	41.5408	-1.48469	1.64325e-07	1.23616e-05
ZHLZ.comp55250_c0_seq1	ZHLZ.comp55250_c0_seq1:1-2971	+	413.134	147.626	-1.48466	5.54358e-23	1.26134e-20
ZHLZ.comp46818_c0_seq1	ZHLZ.comp46818_c0_seq1:1-1750	+	143.426	51.2682	-1.48417	6.10984e-09	5.64415e-07
ZHLZ.comp49662_c0_seq1	ZHLZ.comp49662_c0_seq1:1-2233	+	90.9688	32.5295	-1.48362	3.68508e-06	0.000228164
ZHLZ.comp45776_c0_seq1	ZHLZ.comp45776_c0_seq1:1-2029	+	146.347	52.347	-1.48321	4.37856e-09	4.08568e-07
ZHLZ.comp55662_c0_seq1	ZHLZ.comp55662_c0_seq1:1-1678	+	152.015	54.4965	-1.47998	2.37231e-09	2.29236e-07
ZHLZ.comp46905_c0_seq1	ZHLZ.comp46905_c0_seq1:1-1098	+	238.441	85.4802	-1.47997	7.59185e-14	1.08901e-11
ZHLZ.comp58843_c0_seq1	ZHLZ.comp58843_c0_seq1:1-2128	+	80.8689	29.066	-1.47625	1.39739e-05	0.000783299
ZHLZ.comp44583_c0_seq1	ZHLZ.comp44583_c0_seq1:1-1096	+	57.8323	20.7917	-1.47587	0.000239855	0.00999877
ZHLZ.comp46161_c0_seq1	ZHLZ.comp46161_c0_seq1:1-1613	+	360.134	130.394	-1.46566	8.29615e-20	1.68807e-17
ZHLZ.comp53363_c0_seq1	ZHLZ.comp53363_c0_seq1:1-1697	+	421.972	152.819	-1.46532	6.29127e-23	1.42445e-20
ZHLZ.comp57620_c1_seq1	ZHLZ.comp57620_c1_seq1:1-2731	+	99.5238	36.1267	-1.46198	1.77848e-06	0.000114729
ZHLZ.comp52668_c0_seq1	ZHLZ.comp52668_c0_seq1:1-2076	+	158.924	57.765	-1.46007	1.64312e-09	1.61477e-07
ZHLZ.comp52111_c0_seq1	ZHLZ.comp52111_c0_seq1:1-2012	+	62.7089	22.8078	-1.45914	0.000153579	0.00669844
ZHLZ.comp54069_c0_seq1	ZHLZ.comp54069_c0_seq1:1-3527	+	783.1	285.288	-1.45678	1.01683e-40	3.7876e-38
ZHLZ.comp44433_c0_seq1	ZHLZ.comp44433_c0_seq1:1-2133	+	131.012	47.8272	-1.4538	4.95012e-08	4.06112e-06
ZHLZ.comp59602_c0_seq1	ZHLZ.comp59602_c0_seq1:1-1328	+	393.783	143.965	-1.45168	3.63204e-21	7.87607e-19
ZHLZ.comp53936_c0_seq1	ZHLZ.comp53936_c0_seq1:1-2242	+	572.915	209.535	-1.45113	4.86408e-30	1.38683e-27
ZHLZ.comp35457_c0_seq1	ZHLZ.comp35457_c0_seq1:1-709	+	127.563	46.8834	-1.44406	8.8982e-08	6.94255e-06
ZHLZ.comp47269_c0_seq1	ZHLZ.comp47269_c0_seq1:1-1609	+	410.566	151.048	-1.44261	9.08454e-22	1.99812e-19
ZHLZ.comp48114_c0_seq1	ZHLZ.comp48114_c0_seq1:1-1479	+	280.435	103.238	-1.44169	2.41274e-15	3.79055e-13
ZHLZ.comp45884_c0_seq1	ZHLZ.comp45884_c0_seq1:1-704	+	108.968	40.1687	-1.43976	8.255e-07	5.64039e-05
ZHLZ.comp59918_c0_seq1	ZHLZ.comp59918_c0_seq1:1-1475	+	76.5191	28.2263	-1.43878	3.65974e-05	0.00186167
ZHLZ.comp53886_c0_seq1	ZHLZ.comp53886_c0_seq1:1-1464	+	66.083	24.4331	-1.43544	0.000129201	0.0057826
ZHLZ.comp59476_c0_seq1	ZHLZ.comp59476_c0_seq1:1-1674	+	1002.53	371.762	-1.43119	4.68783e-50	2.06215e-47
ZHLZ.comp60066_c0_seq1	ZHLZ.comp60066_c0_seq1:1-629	+	84.4105	31.3648	-1.42828	1.6582e-05	0.0009064
ZHLZ.comp50057_c0_seq1	ZHLZ.comp50057_c0_seq1:1-1384	+	1695.44	630.365	-1.4274	4.80833e-83	3.64085e-80
ZHLZ.comp55619_c1_seq1	ZHLZ.comp55619_c1_seq1:1-1706	+	90.2408	33.6694	-1.42234	9.17446e-06	0.00053505
ZHLZ.comp26828_c0_seq1	ZHLZ.comp26828_c0_seq1:1-1248	+	75.3843	28.1434	-1.42147	5.08043e-05	0.00249108
ZHLZ.comp48374_c0_seq2	ZHLZ.comp48374_c0_seq2:1-736	+	109.613	41.3799	-1.40542	1.33146e-06	8.81075e-05
ZHLZ.comp59626_c0_seq1	ZHLZ.comp59626_c0_seq1:1-812	+	52.0089	19.7799	-1.39472	0.000943625	0.0329441
ZHLZ.comp57293_c1_seq1	ZHLZ.comp57293_c1_seq1:1-2310	+	159.63	60.9548	-1.38892	7.87093e-09	7.08675e-07
ZHLZ.comp35737_c0_seq1	ZHLZ.comp35737_c0_seq1:1-786	+	105.937	40.4691	-1.38831	2.60908e-06	0.000164184
ZHLZ.comp60515_c0_seq1	ZHLZ.comp60515_c0_seq1:1-1243	+	64.0819	24.5017	-1.38704	0.000260427	0.0107305
ZHLZ.comp45546_c0_seq1	ZHLZ.comp45546_c0_seq1:1-1226	+	891.946	341.717	-1.38415	3.81737e-42	1.45719e-39
ZHLZ.comp49947_c0_seq1	ZHLZ.comp49947_c0_seq1:1-412	+	233.549	89.4862	-1.38399	3.4559e-12	4.37328e-10
ZHLZ.comp59917_c0_seq1	ZHLZ.comp59917_c0_seq1:1-816	+	92.638	35.5446	-1.38197	1.20998e-05	0.000689974
ZHLZ.comp27098_c0_seq1	ZHLZ.comp27098_c0_seq1:1-852	+	55.4158	21.3141	-1.37849	0.000734614	0.0266335
ZHLZ.comp59572_c0_seq1	ZHLZ.comp59572_c0_seq1:1-969	+	174.74	67.2515	-1.37757	2.07136e-09	2.01419e-07
ZHLZ.comp46128_c0_seq1	ZHLZ.comp46128_c0_seq1:1-604	+	253.4	97.567	-1.37695	5.46943e-13	7.25942e-11
ZHLZ.comp48084_c0_seq1	ZHLZ.comp48084_c0_seq1:1-1654	+	819.865	316.867	-1.37151	3.03906e-38	1.07154e-35
ZHLZ.comp50679_c0_seq1	ZHLZ.comp50679_c0_seq1:1-1330	+	134.317	52.0645	-1.36727	1.82289e-07	1.35366e-05
ZHLZ.comp35990_c0_seq1	ZHLZ.comp35990_c0_seq1:1-1738	+	51.1062	19.8139	-1.36699	0.0012954	0.0432009
ZHLZ.comp53180_c5_seq1	ZHLZ.comp53180_c5_seq1:1-1860	+	109.104	42.3741	-1.36445	2.70099e-06	0.000168817
ZHLZ.comp48409_c0_seq1	ZHLZ.comp48409_c0_seq1:1-895	+	109.655	42.6398	-1.3627	2.62082e-06	0.000164698
ZHLZ.comp59653_c0_seq1	ZHLZ.comp59653_c0_seq1:1-730	+	159.457	62.0292	-1.36215	1.48003e-08	1.28983e-06
ZHLZ.comp58834_c3_seq1	ZHLZ.comp58834_c3_seq1:1-725	+	315.787	123.048	-1.35973	1.75012e-15	2.78747e-13
ZHLZ.comp27066_c0_seq1	ZHLZ.comp27066_c0_seq1:1-1397	+	97.8058	38.1688	-1.35753	9.80209e-06	0.00056878
ZHLZ.comp48335_c0_seq1	ZHLZ.comp48335_c0_seq1:1-798	+	110.682	43.3502	-1.35231	2.77885e-06	0.000173449
ZHLZ.comp35719_c0_seq1	ZHLZ.comp35719_c0_seq1:1-742	+	119.539	47.0976	-1.34376	1.28985e-06	8.55991e-05
ZHLZ.comp26946_c0_seq1	ZHLZ.comp26946_c0_seq1:1-1056	+	364.219	143.553	-1.34322	2.94939e-17	5.16021e-15
ZHLZ.comp26959_c1_seq1	ZHLZ.comp26959_c1_seq1:1-220	+	217.894	86.0201	-1.34088	6.87457e-11	7.68836e-09
ZHLZ.comp48286_c0_seq1	ZHLZ.comp48286_c0_seq1:1-1434	+	62.7223	24.8212	-1.33741	0.000481133	0.0185501
ZHLZ.comp51003_c0_seq1	ZHLZ.comp51003_c0_seq1:1-931	+	413.067	163.627	-1.33596	3.51008e-19	6.8408e-17
ZHLZ.comp59692_c0_seq1	ZHLZ.comp59692_c0_seq1:1-1846	+	286.2	113.713	-1.33163	1.10653e-13	1.5441e-11
ZHLZ.comp46937_c0_seq1	ZHLZ.comp46937_c0_seq1:1-2206	+	85.5767	34.1456	-1.32552	5.26968e-05	0.00256212
ZHLZ.comp56955_c0_seq1	ZHLZ.comp56955_c0_seq1:1-1500	+	74.7621	29.8476	-1.32469	0.000158757	0.00691126
ZHLZ.comp43809_c0_seq1	ZHLZ.comp43809_c0_seq1:1-1004	+	92.5881	37.0144	-1.32274	2.70094e-05	0.00141124
ZHLZ.comp51962_c0_seq1	ZHLZ.comp51962_c0_seq1:1-733	+	80.286	32.105	-1.32235	9.32896e-05	0.00429179
ZHLZ.comp35432_c0_seq1	ZHLZ.comp35432_c0_seq1:1-897	+	56.441	22.5841	-1.32144	0.00106048	0.0363913
ZHLZ.comp58150_c3_seq1	ZHLZ.comp58150_c3_seq1:1-1529	+	105.168	42.1203	-1.32011	8.00999e-06	0.000470704
ZHLZ.comp58913_c0_seq1	ZHLZ.comp58913_c0_seq1:1-2523	+	1007.08	404.14	-1.31725	2.74204e-43	1.07332e-40
ZHLZ.comp26763_c0_seq1	ZHLZ.comp26763_c0_seq1:1-1109	+	111.029	44.5796	-1.31648	4.74829e-06	0.000289721
ZHLZ.comp32191_c0_seq1	ZHLZ.comp32191_c0_seq1:1-1040	+	54.43	21.8924	-1.31397	0.00138504	0.0456956
ZHLZ.comp45274_c0_seq1	ZHLZ.comp45274_c0_seq1:1-2319	+	125.156	50.5196	-1.30881	1.35897e-06	8.97992e-05
ZHLZ.comp35612_c0_seq1	ZHLZ.comp35612_c0_seq1:1-501	+	460.11	186.009	-1.30661	2.25889e-20	4.67873e-18
ZHLZ.comp50204_c0_seq1	ZHLZ.comp50204_c0_seq1:1-846	+	59.7257	24.2006	-1.30331	0.00088851	0.0313517
ZHLZ.comp56126_c0_seq1	ZHLZ.comp56126_c0_seq1:1-3095	+	1014.42	411.402	-1.30203	1.139e-42	4.38412e-40
ZHLZ.comp49817_c0_seq1	ZHLZ.comp49817_c0_seq1:1-2321	+	134.838	54.8105	-1.2987	6.4536e-07	4.46904e-05
ZHLZ.comp57462_c1_seq2	ZHLZ.comp57462_c1_seq2:1-1179	+	179.816	73.2536	-1.29555	9.79154e-09	8.69734e-07
ZHLZ.comp43537_c0_seq1	ZHLZ.comp43537_c0_seq1:1-970	+	91.8522	37.4223	-1.29542	4.17152e-05	0.00209433
ZHLZ.comp26923_c0_seq1	ZHLZ.comp26923_c0_seq1:1-1137	+	142.479	58.0562	-1.29523	3.34243e-07	2.40473e-05
ZHLZ.comp46813_c0_seq1	ZHLZ.comp46813_c0_seq1:1-242	+	138.99	56.6444	-1.29498	4.67438e-07	3.31651e-05
ZHLZ.comp51817_c0_seq1	ZHLZ.comp51817_c0_seq1:1-946	+	139.509	56.863	-1.2948	4.46591e-07	3.18327e-05
ZHLZ.comp54426_c0_seq1	ZHLZ.comp54426_c0_seq1:1-2392	+	168.167	68.6542	-1.29247	3.15292e-08	2.65264e-06
ZHLZ.comp54988_c0_seq1	ZHLZ.comp54988_c0_seq1:1-2420	+	497.232	203.11	-1.29166	1.9148e-21	4.17182e-19
ZHLZ.comp26817_c0_seq1	ZHLZ.comp26817_c0_seq1:1-1281	+	65.1762	26.6529	-1.29005	0.000586072	0.0218307
ZHLZ.comp56597_c0_seq3	ZHLZ.comp56597_c0_seq3:1-1192	+	56.0591	22.9999	-1.28532	0.00148729	0.0486176
ZHLZ.comp57757_c0_seq1	ZHLZ.comp57757_c0_seq1:1-583	+	138.679	56.9823	-1.28316	6.06196e-07	4.23594e-05
ZHLZ.comp35569_c0_seq1	ZHLZ.comp35569_c0_seq1:1-971	+	924.632	380.34	-1.28159	6.38463e-38	2.21729e-35
ZHLZ.comp35603_c0_seq1	ZHLZ.comp35603_c0_seq1:1-1792	+	1261.91	520.299	-1.2782	7.03152e-51	3.12287e-48
ZHLZ.comp26951_c0_seq1	ZHLZ.comp26951_c0_seq1:1-807	+	386.54	159.973	-1.27279	1.39185e-16	2.36354e-14
ZHLZ.comp51868_c0_seq1	ZHLZ.comp51868_c0_seq1:1-1437	+	132.673	54.9566	-1.27151	1.31814e-06	8.7351e-05
ZHLZ.comp59799_c0_seq1	ZHLZ.comp59799_c0_seq1:1-562	+	238.379	98.8566	-1.26985	9.43309e-11	1.03987e-08
ZHLZ.comp52433_c1_seq1	ZHLZ.comp52433_c1_seq1:1-1012	+	121.08	50.2285	-1.26938	3.96338e-06	0.000244738
ZHLZ.comp27213_c0_seq1	ZHLZ.comp27213_c0_seq1:1-2365	+	363.161	150.883	-1.26718	1.49761e-15	2.40184e-13
ZHLZ.comp35365_c0_seq1	ZHLZ.comp35365_c0_seq1:1-1291	+	193.396	80.5699	-1.26325	6.50676e-09	5.98687e-07
ZHLZ.comp49339_c1_seq1	ZHLZ.comp49339_c1_seq1:1-417	+	177.872	74.1166	-1.26297	2.63396e-08	2.22821e-06
ZHLZ.comp60203_c0_seq1	ZHLZ.comp60203_c0_seq1:1-1581	+	62.8316	26.1849	-1.26276	0.000945512	0.0329851
ZHLZ.comp58329_c1_seq3	ZHLZ.comp58329_c1_seq3:1-497	+	130.842	54.5314	-1.26267	1.83333e-06	0.000117938
ZHLZ.comp26930_c0_seq1	ZHLZ.comp26930_c0_seq1:1-1392	+	925.476	386.299	-1.26048	8.37899e-37	2.84571e-34
ZHLZ.comp49501_c0_seq1	ZHLZ.comp49501_c0_seq1:1-926	+	77.4899	32.4023	-1.25791	0.000254179	0.0105294
ZHLZ.comp58384_c0_seq1	ZHLZ.comp58384_c0_seq1:1-1044	+	93.766	39.278	-1.25534	5.92221e-05	0.00284051
ZHLZ.comp35606_c0_seq1	ZHLZ.comp35606_c0_seq1:1-630	+	168.158	70.5678	-1.25274	7.9945e-08	6.33376e-06
ZHLZ.comp59571_c0_seq1	ZHLZ.comp59571_c0_seq1:1-1038	+	398.354	167.183	-1.25262	1.44194e-16	2.43962e-14
ZHLZ.comp36000_c1_seq1	ZHLZ.comp36000_c1_seq1:1-418	+	67.116	28.1964	-1.25115	0.000708072	0.0257724
ZHLZ.comp59748_c0_seq1	ZHLZ.comp59748_c0_seq1:1-1621	+	231.138	97.2313	-1.24926	3.48034e-10	3.66181e-08
ZHLZ.comp51273_c0_seq1	ZHLZ.comp51273_c0_seq1:1-1901	+	60.4071	25.4187	-1.24883	0.00134181	0.0445237
ZHLZ.comp50461_c0_seq1	ZHLZ.comp50461_c0_seq1:1-1423	+	66.2537	27.9347	-1.24594	0.000805508	0.0287747
ZHLZ.comp26769_c0_seq1	ZHLZ.comp26769_c0_seq1:1-1480	+	68.6514	28.9657	-1.24494	0.000653664	0.0240192
ZHLZ.comp60137_c0_seq1	ZHLZ.comp60137_c0_seq1:1-870	+	79.3276	33.4736	-1.2448	0.000248927	0.0103397
ZHLZ.comp56181_c2_seq66	ZHLZ.comp56181_c2_seq66:1-620	+	174.326	73.5721	-1.24456	5.63997e-08	4.60255e-06
ZHLZ.comp55009_c0_seq1	ZHLZ.comp55009_c0_seq1:1-1520	+	115.167	48.6528	-1.24313	1.04196e-05	0.000603095
ZHLZ.comp44977_c0_seq1	ZHLZ.comp44977_c0_seq1:1-717	+	278.584	118.157	-1.23741	8.74602e-12	1.0687e-09
ZHLZ.comp45526_c0_seq1	ZHLZ.comp45526_c0_seq1:1-1394	+	101.859	43.2451	-1.23596	3.75223e-05	0.00189619
ZHLZ.comp53543_c0_seq1	ZHLZ.comp53543_c0_seq1:1-2855	+	189.774	80.5932	-1.23555	1.85419e-08	1.58893e-06
ZHLZ.comp47873_c0_seq1	ZHLZ.comp47873_c0_seq1:1-736	+	594.883	252.915	-1.23395	2.55357e-23	5.83896e-21
ZHLZ.comp53088_c0_seq1	ZHLZ.comp53088_c0_seq1:1-3093	+	73.0619	31.2327	-1.22606	0.000533044	0.020181
ZHLZ.comp44095_c0_seq1	ZHLZ.comp44095_c0_seq1:1-728	+	340.256	145.465	-1.22595	7.72536e-14	1.09793e-11
ZHLZ.comp56070_c0_seq1	ZHLZ.comp56070_c0_seq1:1-1595	+	114.454	49.1192	-1.22041	1.59327e-05	0.000876092
ZHLZ.comp54095_c0_seq1	ZHLZ.comp54095_c0_seq1:1-1665	+	253.566	110.009	-1.20474	2.27186e-10	2.42905e-08
ZHLZ.comp45504_c1_seq1	ZHLZ.comp45504_c1_seq1:1-1064	+	70.6242	30.6511	-1.20422	0.000822501	0.0293363
ZHLZ.comp58930_c0_seq1	ZHLZ.comp58930_c0_seq1:1-1337	+	73.8883	32.1077	-1.20243	0.000634422	0.0234802
ZHLZ.comp35650_c0_seq1	ZHLZ.comp35650_c0_seq1:1-926	+	94.2525	40.9582	-1.20238	0.000114071	0.00516552
ZHLZ.comp35734_c0_seq1	ZHLZ.comp35734_c0_seq1:1-702	+	199.463	86.8518	-1.19949	2.14304e-08	1.82629e-06
ZHLZ.comp35974_c0_seq1	ZHLZ.comp35974_c0_seq1:1-1145	+	67.1077	29.3049	-1.19534	0.00120903	0.0407322
ZHLZ.comp48345_c1_seq1	ZHLZ.comp48345_c1_seq1:1-1511	+	113.891	49.8382	-1.19233	2.5977e-05	0.00136502
ZHLZ.comp35640_c0_seq1	ZHLZ.comp35640_c0_seq1:1-985	+	132.189	57.8568	-1.19204	5.88717e-06	0.000355454
ZHLZ.comp48853_c0_seq1	ZHLZ.comp48853_c0_seq1:1-2045	+	135.188	59.4557	-1.18508	5.24643e-06	0.000318015
ZHLZ.comp54484_c2_seq1	ZHLZ.comp54484_c2_seq1:1-1559	+	126.733	55.8889	-1.18116	1.10632e-05	0.000637157
ZHLZ.comp35696_c0_seq1	ZHLZ.comp35696_c0_seq1:1-1357	+	124.87	55.364	-1.17341	1.4641e-05	0.000815748
ZHLZ.comp47698_c0_seq1	ZHLZ.comp47698_c0_seq1:1-3017	+	153.76	68.303	-1.17066	1.60228e-06	0.000103943
ZHLZ.comp27296_c0_seq1	ZHLZ.comp27296_c0_seq1:1-746	+	286.792	127.523	-1.16925	5.93818e-11	6.70608e-09
ZHLZ.comp59797_c0_seq1	ZHLZ.comp59797_c0_seq1:1-1598	+	304.907	135.705	-1.1679	1.57278e-11	1.86269e-09
ZHLZ.comp45313_c1_seq1	ZHLZ.comp45313_c1_seq1:1-203	+	183.366	81.6312	-1.16753	1.73595e-07	1.29954e-05
ZHLZ.comp27189_c0_seq1	ZHLZ.comp27189_c0_seq1:1-1724	+	312.914	139.391	-1.16663	9.00921e-12	1.09796e-09
ZHLZ.comp46348_c1_seq1	ZHLZ.comp46348_c1_seq1:1-1542	+	264.582	117.97	-1.16529	3.72392e-10	3.90918e-08
ZHLZ.comp56138_c0_seq2	ZHLZ.comp56138_c0_seq2:1-4074	+	299.086	133.463	-1.16412	2.8422e-11	3.29845e-09
ZHLZ.comp54740_c0_seq1	ZHLZ.comp54740_c0_seq1:1-1741	+	78.5951	35.0764	-1.16394	0.000648883	0.0238815
ZHLZ.comp50733_c1_seq1	ZHLZ.comp50733_c1_seq1:1-1436	+	205.186	92.0997	-1.15566	4.47701e-08	3.68607e-06
ZHLZ.comp35488_c0_seq1	ZHLZ.comp35488_c0_seq1:1-1516	+	76.2739	34.2413	-1.15545	0.000853786	0.0302884
ZHLZ.comp56138_c0_seq5	ZHLZ.comp56138_c0_seq5:1-228	+	267.838	120.245	-1.15538	4.12305e-10	4.28918e-08
ZHLZ.comp55590_c3_seq1	ZHLZ.comp55590_c3_seq1:1-1531	+	89.8475	40.4513	-1.15129	0.000310822	0.0125385
ZHLZ.comp45853_c0_seq1	ZHLZ.comp45853_c0_seq1:1-1955	+	1088.93	490.651	-1.15014	4.05528e-36	1.36722e-33
ZHLZ.comp46161_c0_seq3	ZHLZ.comp46161_c0_seq3:1-1465	+	116.583	52.6212	-1.14764	4.2299e-05	0.00212133
ZHLZ.comp45728_c0_seq1	ZHLZ.comp45728_c0_seq1:1-872	+	578.906	262.362	-1.14177	1.09646e-19	2.20192e-17
ZHLZ.comp50150_c0_seq1	ZHLZ.comp50150_c0_seq1:1-1849	+	119.994	54.4096	-1.14103	3.63367e-05	0.00185045
ZHLZ.comp46351_c0_seq1	ZHLZ.comp46351_c0_seq1:1-1555	+	98.3468	44.7202	-1.13695	0.000195385	0.0083484
ZHLZ.comp54548_c0_seq1	ZHLZ.comp54548_c0_seq1:1-1404	+	325.441	148.003	-1.13677	1.23772e-11	1.48107e-09
ZHLZ.comp26968_c0_seq1	ZHLZ.comp26968_c0_seq1:1-2004	+	340.656	155.477	-1.13161	5.19331e-12	6.44822e-10
ZHLZ.comp58305_c1_seq3	ZHLZ.comp58305_c1_seq3:1-461	+	197.592	90.6096	-1.12479	1.76788e-07	1.3213e-05
ZHLZ.comp59767_c0_seq1	ZHLZ.comp59767_c0_seq1:1-922	+	224.182	102.925	-1.12308	2.79374e-08	2.35905e-06
ZHLZ.comp48345_c0_seq1	ZHLZ.comp48345_c0_seq1:1-1461	+	152.407	70.121	-1.12001	4.96521e-06	0.000302158
ZHLZ.comp35577_c0_seq1	ZHLZ.comp35577_c0_seq1:1-756	+	313.153	144.228	-1.11852	6.27665e-11	7.07103e-09
ZHLZ.comp59504_c0_seq1	ZHLZ.comp59504_c0_seq1:1-1274	+	2272.72	1046.85	-1.11837	1.50717e-69	9.15984e-67
ZHLZ.comp35591_c0_seq1	ZHLZ.comp35591_c0_seq1:1-884	+	124.97	57.5901	-1.11769	3.69191e-05	0.0018698
ZHLZ.comp26997_c0_seq1	ZHLZ.comp26997_c0_seq1:1-800	+	348.906	161.176	-1.1142	6.29672e-12	7.75571e-10
ZHLZ.comp59493_c0_seq1	ZHLZ.comp59493_c0_seq1:1-707	+	272.093	125.792	-1.11306	1.33955e-09	1.3306e-07
ZHLZ.comp58718_c0_seq1	ZHLZ.comp58718_c0_seq1:1-2916	+	86.6135	40.1093	-1.11066	0.000643655	0.0237648
ZHLZ.comp57757_c4_seq2	ZHLZ.comp57757_c4_seq2:1-980	+	114.457	53.2693	-1.10343	9.75896e-05	0.00446294
ZHLZ.comp35728_c0_seq3	ZHLZ.comp35728_c0_seq3:1-823	+	81.6479	38.0064	-1.10317	0.00100138	0.0346462
ZHLZ.comp53042_c0_seq1	ZHLZ.comp53042_c0_seq1:1-2285	+	102.43	47.7096	-1.10229	0.0002313	0.00969464
ZHLZ.comp52723_c1_seq1	ZHLZ.comp52723_c1_seq1:1-659	+	88.6586	41.3047	-1.10195	0.000615775	0.0228818
ZHLZ.comp53726_c0_seq1	ZHLZ.comp53726_c0_seq1:1-1295	+	316.932	147.831	-1.10022	1.01213e-10	1.11308e-08
ZHLZ.comp45188_c0_seq1	ZHLZ.comp45188_c0_seq1:1-1188	+	231.493	108.256	-1.09652	3.67493e-08	3.06393e-06
ZHLZ.comp26889_c0_seq1	ZHLZ.comp26889_c0_seq1:1-1355	+	176.576	82.6114	-1.09588	1.54371e-06	0.000100426
ZHLZ.comp56128_c0_seq1	ZHLZ.comp56128_c0_seq1:1-2077	+	144.861	67.8872	-1.09346	1.40861e-05	0.000788633
ZHLZ.comp26827_c0_seq1	ZHLZ.comp26827_c0_seq1:1-1549	+	117.032	54.9077	-1.09182	9.73783e-05	0.00445769
ZHLZ.comp35595_c0_seq1	ZHLZ.comp35595_c0_seq1:1-1823	+	82.5357	38.7913	-1.08929	0.00109588	0.0374666
ZHLZ.comp59736_c0_seq1	ZHLZ.comp59736_c0_seq1:1-1785	+	178.412	84.3979	-1.07993	1.96389e-06	0.000125637
ZHLZ.comp48888_c0_seq1	ZHLZ.comp48888_c0_seq1:1-1286	+	128.954	61.2571	-1.07391	5.80568e-05	0.00279041
ZHLZ.comp59511_c0_seq1	ZHLZ.comp59511_c0_seq1:1-1110	+	465.375	221.125	-1.07353	2.23126e-14	3.3032e-12
ZHLZ.comp50507_c0_seq1	ZHLZ.comp50507_c0_seq1:1-1781	+	106.194	50.475	-1.07306	0.000266888	0.0109188
ZHLZ.comp57703_c0_seq1	ZHLZ.comp57703_c0_seq1:1-531	+	1583.4	753.668	-1.07102	6.62591e-45	2.63831e-42
ZHLZ.comp55186_c0_seq1	ZHLZ.comp55186_c0_seq1:1-1512	+	576.789	274.681	-1.07029	2.34644e-17	4.16844e-15
ZHLZ.comp48008_c0_seq1	ZHLZ.comp48008_c0_seq1:1-1974	+	371.014	176.756	-1.06971	1.10065e-11	1.32737e-09
ZHLZ.comp52534_c0_seq1	ZHLZ.comp52534_c0_seq1:1-890	+	356.903	170.217	-1.06816	2.89137e-11	3.3471e-09
ZHLZ.comp35349_c0_seq1	ZHLZ.comp35349_c0_seq1:1-1310	+	131.404	62.7396	-1.06656	5.59179e-05	0.00270167
ZHLZ.comp35507_c0_seq1	ZHLZ.comp35507_c0_seq1:1-711	+	328.277	156.776	-1.06621	1.92378e-10	2.06646e-08
ZHLZ.comp26959_c0_seq1	ZHLZ.comp26959_c0_seq1:1-218	+	233.722	111.818	-1.06364	8.38317e-08	6.58521e-06
ZHLZ.comp51503_c0_seq1	ZHLZ.comp51503_c0_seq1:1-683	+	114.836	54.9849	-1.06247	0.00017574	0.00755796
ZHLZ.comp59607_c0_seq1	ZHLZ.comp59607_c0_seq1:1-703	+	117.948	56.4891	-1.06211	0.000144292	0.00634732
ZHLZ.comp48668_c0_seq1	ZHLZ.comp48668_c0_seq1:1-908	+	238.395	114.598	-1.05677	7.65383e-08	6.11631e-06
ZHLZ.comp59154_c3_seq16	ZHLZ.comp59154_c3_seq16:1-820	+	286.555	138.16	-1.05247	4.41434e-09	4.11077e-07
ZHLZ.comp59820_c0_seq1	ZHLZ.comp59820_c0_seq1:1-767	+	121.847	58.8068	-1.05102	0.000133255	0.00592387
ZHLZ.comp59789_c0_seq1	ZHLZ.comp59789_c0_seq1:1-611	+	131.426	63.5505	-1.04828	7.59789e-05	0.00358101
ZHLZ.comp35673_c0_seq1	ZHLZ.comp35673_c0_seq1:1-1198	+	123.286	60.0274	-1.03832	0.000148528	0.00649041
ZHLZ.comp57462_c0_seq1	ZHLZ.comp57462_c0_seq1:1-832	+	160.9	78.5139	-1.03514	1.56227e-05	0.000860069
ZHLZ.comp26880_c0_seq1	ZHLZ.comp26880_c0_seq1:1-1155	+	89.2631	43.5682	-1.03479	0.00129924	0.0432978
ZHLZ.comp48382_c0_seq1	ZHLZ.comp48382_c0_seq1:1-699	+	141.614	69.1568	-1.03402	5.16947e-05	0.0025267
ZHLZ.comp59702_c0_seq1	ZHLZ.comp59702_c0_seq1:1-1332	+	155.046	75.7931	-1.03256	2.34649e-05	0.00124434
ZHLZ.comp26939_c0_seq1	ZHLZ.comp26939_c0_seq1:1-840	+	119.444	58.5522	-1.02854	0.000218691	0.00923321
ZHLZ.comp57214_c2_seq1	ZHLZ.comp57214_c2_seq1:1-742	+	148.887	73.2366	-1.02358	4.03182e-05	0.0020286
ZHLZ.comp58036_c2_seq1	ZHLZ.comp58036_c2_seq1:1-1031	+	100.41	49.3979	-1.02338	0.000749386	0.0270206
ZHLZ.comp26913_c0_seq1	ZHLZ.comp26913_c0_seq1:1-1926	+	219.864	108.165	-1.02338	6.09006e-07	4.24915e-05
ZHLZ.comp46945_c0_seq1	ZHLZ.comp46945_c0_seq1:1-2153	+	268.431	132.111	-1.0228	3.61605e-08	3.02028e-06
ZHLZ.comp47080_c0_seq1	ZHLZ.comp47080_c0_seq1:1-1604	+	315.369	155.358	-1.02144	2.48347e-09	2.38977e-07
ZHLZ.comp45948_c0_seq1	ZHLZ.comp45948_c0_seq1:1-1037	+	213.665	105.429	-1.01908	9.81493e-07	6.60848e-05
ZHLZ.comp26934_c0_seq1	ZHLZ.comp26934_c0_seq1:1-2712	+	713.206	352.257	-1.01769	4.13432e-19	8.02353e-17
ZHLZ.comp43545_c0_seq1	ZHLZ.comp43545_c0_seq1:1-641	+	162.59	80.3706	-1.0165	2.05743e-05	0.00110372
ZHLZ.comp59549_c0_seq1	ZHLZ.comp59549_c0_seq1:1-741	+	208.366	103.082	-1.01533	1.47149e-06	9.59984e-05
ZHLZ.comp58636_c0_seq4	ZHLZ.comp58636_c0_seq4:1-912	+	92.7762	45.9091	-1.01497	0.0013202	0.0438695
ZHLZ.comp54737_c1_seq3	ZHLZ.comp54737_c1_seq3:1-2757	+	92.0243	45.6092	-1.01269	0.00141902	0.0467166
ZHLZ.comp59520_c0_seq1	ZHLZ.comp59520_c0_seq1:1-681	+	285.811	141.768	-1.01153	1.94451e-08	1.66324e-06
ZHLZ.comp35542_c0_seq1	ZHLZ.comp35542_c0_seq1:1-1795	+	303.202	150.484	-1.01067	7.47088e-09	6.79277e-07
ZHLZ.comp59681_c0_seq1	ZHLZ.comp59681_c0_seq1:1-1172	+	233.76	116.276	-1.00747	4.24607e-07	3.03125e-05
ZHLZ.comp35608_c0_seq1	ZHLZ.comp35608_c0_seq1:1-997	+	100.235	49.922	-1.00564	0.000949631	0.0330788
ZHLZ.comp35600_c0_seq1	ZHLZ.comp35600_c0_seq1:1-1387	+	117.822	58.7617	-1.00366	0.00034931	0.0139209
ZHLZ.comp47668_c0_seq1	ZHLZ.comp47668_c0_seq1:1-820	+	265.985	132.875	-1.00128	8.36288e-08	6.58046e-06
ZHLZ.comp26944_c0_seq1	ZHLZ.comp26944_c0_seq1:1-754	+	112.217	56.0754	-1.00085	0.000503277	0.0192912
ZHLZ.comp59437_c0_seq1	ZHLZ.comp59437_c0_seq1:1-2182	+	1150.62	2303.17	1.00121	2.13826e-126	2.4691e-123
ZHLZ.comp47689_c0_seq1	ZHLZ.comp47689_c0_seq1:1-1463	+	144.535	289.403	1.00166	2.4604e-17	4.35416e-15
ZHLZ.comp51884_c0_seq1	ZHLZ.comp51884_c0_seq1:1-1890	+	88.3763	177.742	1.00805	2.64783e-11	3.09621e-09
ZHLZ.comp55631_c0_seq1	ZHLZ.comp55631_c0_seq1:1-1516	+	52.0161	104.819	1.01087	2.93765e-07	2.13345e-05
ZHLZ.comp59690_c0_seq1	ZHLZ.comp59690_c0_seq1:1-1229	+	100.492	202.73	1.01248	9.42659e-13	1.23344e-10
ZHLZ.comp35420_c0_seq1	ZHLZ.comp35420_c0_seq1:1-604	+	34.774	70.1963	1.01339	2.63686e-05	0.00138245
ZHLZ.comp27084_c0_seq1	ZHLZ.comp27084_c0_seq1:1-1027	+	58.2486	117.627	1.01392	5.25547e-08	4.30398e-06
ZHLZ.comp27587_c0_seq1	ZHLZ.comp27587_c0_seq1:1-1953	+	79.5933	161.134	1.01754	1.71411e-10	1.84553e-08
ZHLZ.comp54060_c0_seq1	ZHLZ.comp54060_c0_seq1:1-925	+	24.134	49.1224	1.02531	0.000395924	0.0155109
ZHLZ.comp57017_c0_seq1	ZHLZ.comp57017_c0_seq1:1-2998	+	25.8044	52.5528	1.02615	0.000246019	0.0102373
ZHLZ.comp27065_c0_seq1	ZHLZ.comp27065_c0_seq1:1-511	+	91.8594	187.128	1.02653	4.49609e-12	5.6127e-10
ZHLZ.comp59706_c0_seq1	ZHLZ.comp59706_c0_seq1:1-2816	+	198.728	409.348	1.04253	4.57347e-25	1.14186e-22
ZHLZ.comp59633_c0_seq1	ZHLZ.comp59633_c0_seq1:1-941	+	71.7535	148.175	1.04618	4.51147e-10	4.66175e-08
ZHLZ.comp27709_c0_seq1	ZHLZ.comp27709_c0_seq1:1-440	+	33.5788	69.7075	1.05376	1.73341e-05	0.000943044
ZHLZ.comp35792_c0_seq1	ZHLZ.comp35792_c0_seq1:1-913	+	25.0789	52.0878	1.05447	0.000202563	0.00863114
ZHLZ.comp35963_c1_seq1	ZHLZ.comp35963_c1_seq1:1-1157	+	77.0066	159.988	1.05491	7.29887e-11	8.10403e-09
ZHLZ.comp51125_c0_seq1	ZHLZ.comp51125_c0_seq1:1-1247	+	29.1509	60.6881	1.05787	5.8364e-05	0.00280226
ZHLZ.comp36082_c1_seq1	ZHLZ.comp36082_c1_seq1:1-739	+	24.4432	50.9775	1.06043	0.000224647	0.00944151
ZHLZ.comp54546_c0_seq1	ZHLZ.comp54546_c0_seq1:1-1726	+	67.1526	140.15	1.06146	9.25223e-10	9.27009e-08
ZHLZ.comp35384_c0_seq1	ZHLZ.comp35384_c0_seq1:1-804	+	103.131	215.841	1.06549	2.60963e-14	3.83873e-12
[truncated: 527 more rows]

## Sheet: 2-4.different.gene
gene	Position	Strand	2	4	log2(Fold_change)	p-value	q-value			1881	-738	1143
[truncated: 1,881 more rows]

[truncated: 1 more sheets: 3-4.different.gene]
