# Supplementary material for: Organ-Specific Gene Expression Reveals the Role of the Cymbidium ensifolium-miR396/Growth-Regulating Factors Module in Flower Development of the Orchid Plant Cymbidium ensifolium
Source: Front Plant Sci. 2022 Jan 27;12:799778. doi: 10.3389/fpls.2021.799778 (PMC8829051; doi:10.3389/fpls.2021.799778)
Supplement: Supplementary file 9 [file Table_3.XLSX]

## Sheet: Go terms statistics 
Supplementary Table 3. Detailed annotations for the DEGs using gene ontology
	biological_process	cellular_component	molecular_function
oxidation-reduction process	193
metabolic process	153
protein phosphorylation	47
regulation of transcription, DNA-templated	44
cell wall organization	39
transmembrane transport	39
proteolysis	38
glycolytic process	37
carbohydrate metabolic process	36
translation	33
cellular process	31
cysteine biosynthetic process	30
response to salt stress	30
isopentenyl diphosphate biosynthetic process	29
rRNA processing	28
fatty acid biosynthetic process	27
photorespiration	25
mitochondrion		115
plastid		108
plasma membrane		92
chloroplast		88
nucleus		83
cytosol		72
chloroplast stroma		61
cytoplasm		60
chloroplast envelope		53
chloroplast thylakoid membrane		49
plasmodesma		47
apoplast		43
vacuolar membrane		40
cell wall		40
Golgi apparatus		37
extracellular region		31
vacuole		27
ribosome		26
metal ion binding			146
ATP binding			142
zinc ion binding			65
hydrolase activity			59
oxidoreductase activity			58
DNA binding			54
transferase activity			48
protein serine/threonine kinase activity			40
structural constituent of ribosome			37
heme binding			34
transcription factor activity, sequence-specific DNA binding			27
kinase activity			26
iron ion binding			26
GTP binding			25
copper ion binding			25

## Sheet: molecular function
Gene	GOID	Term	Classification
ZHLZ.comp312553_c0_seq1	GO:0008233	peptidase activity	Molecular Function
ZHLZ.comp312553_c0_seq1	GO:0016779	nucleotidyltransferase activity	Molecular Function
ZHLZ.comp312553_c0_seq1	GO:0046872	metal ion binding	Molecular Function
ZHLZ.comp49836_c0_seq1	GO:0015297	antiporter activity	Molecular Function
ZHLZ.comp49836_c0_seq1	GO:0015238	drug transmembrane transporter activity	Molecular Function
ZHLZ.comp53276_c0_seq1	GO:0004564	beta-fructofuranosidase activity	Molecular Function
ZHLZ.comp32521_c0_seq1	GO:0003824	catalytic activity	Molecular Function
ZHLZ.comp26981_c1_seq1	GO:0003735	structural constituent of ribosome	Molecular Function
ZHLZ.comp45027_c0_seq1	GO:0016616	oxidoreductase activity, acting on the CH-OH group of donors, NAD or NADP as acceptor	Molecular Function
ZHLZ.comp58958_c1_seq1	GO:0000287	magnesium ion binding	Molecular Function
ZHLZ.comp58958_c1_seq1	GO:0004012	phospholipid-translocating ATPase activity	Molecular Function
ZHLZ.comp58958_c1_seq1	GO:0005524	ATP binding	Molecular Function
ZHLZ.comp49432_c0_seq1	GO:0046872	metal ion binding	Molecular Function
ZHLZ.comp55502_c0_seq1	GO:0050661	NADP binding	Molecular Function
ZHLZ.comp55502_c0_seq1	GO:0008883	glutamyl-tRNA reductase activity	Molecular Function
ZHLZ.comp52113_c0_seq3	GO:0051287	NAD binding	Molecular Function
ZHLZ.comp52113_c0_seq3	GO:0003979	UDP-glucose 6-dehydrogenase activity	Molecular Function
ZHLZ.comp57154_c0_seq1	GO:0016740	transferase activity	Molecular Function
ZHLZ.comp27255_c1_seq1	GO:0003824	catalytic activity	Molecular Function
ZHLZ.comp59942_c0_seq1	GO:0008886	glyceraldehyde-3-phosphate dehydrogenase (NADP+) (non-phosphorylating) activity	Molecular Function
ZHLZ.comp49885_c0_seq1	GO:0016788	hydrolase activity, acting on ester bonds	Molecular Function
ZHLZ.comp46963_c3_seq1	GO:0005524	ATP binding	Molecular Function
ZHLZ.comp51363_c1_seq1	GO:0003677	DNA binding	Molecular Function
ZHLZ.comp59673_c0_seq1	GO:0046872	metal ion binding	Molecular Function
ZHLZ.comp59673_c0_seq1	GO:0003735	structural constituent of ribosome	Molecular Function
ZHLZ.comp59673_c0_seq1	GO:0003723	RNA binding	Molecular Function
ZHLZ.comp35702_c0_seq1	GO:0004030	aldehyde dehydrogenase [NAD(P)+] activity	Molecular Function
ZHLZ.comp52228_c0_seq1	GO:0008375	acetylglucosaminyltransferase activity	Molecular Function
ZHLZ.comp26923_c0_seq1	GO:0016491	oxidoreductase activity	Molecular Function
ZHLZ.comp26923_c0_seq1	GO:0008270	zinc ion binding	Molecular Function
ZHLZ.comp54426_c0_seq1	GO:0016874	ligase activity	Molecular Function
ZHLZ.comp54426_c0_seq1	GO:0046872	metal ion binding	Molecular Function
ZHLZ.comp54426_c0_seq1	GO:0003878	ATP citrate synthase activity	Molecular Function
ZHLZ.comp54426_c0_seq1	GO:0005524	ATP binding	Molecular Function
ZHLZ.comp54426_c0_seq1	GO:0048037	cofactor binding	Molecular Function
ZHLZ.comp54426_c0_seq1	GO:0016829	lyase activity	Molecular Function
ZHLZ.comp50415_c0_seq1	GO:0005524	ATP binding	Molecular Function
ZHLZ.comp50415_c0_seq1	GO:0051082	unfolded protein binding	Molecular Function
ZHLZ.comp36082_c2_seq1	GO:0030955	potassium ion binding	Molecular Function
ZHLZ.comp36082_c2_seq1	GO:0005524	ATP binding	Molecular Function
ZHLZ.comp36082_c2_seq1	GO:0004743	pyruvate kinase activity	Molecular Function
ZHLZ.comp36082_c2_seq1	GO:0000287	magnesium ion binding	Molecular Function
ZHLZ.comp36082_c2_seq1	GO:0016301	kinase activity	Molecular Function
ZHLZ.comp43419_c0_seq1	GO:0003746	translation elongation factor activity	Molecular Function
ZHLZ.comp43419_c0_seq1	GO:0005525	GTP binding	Molecular Function
ZHLZ.comp43419_c0_seq1	GO:0003924	GTPase activity	Molecular Function
ZHLZ.comp35974_c0_seq1	GO:0004751	ribose-5-phosphate isomerase activity	Molecular Function
ZHLZ.comp56443_c1_seq1	GO:0016740	transferase activity	Molecular Function
ZHLZ.comp53234_c1_seq2	GO:0003825	alpha,alpha-trehalose-phosphate synthase (UDP-forming) activity	Molecular Function
ZHLZ.comp53234_c1_seq2	GO:0004805	trehalose-phosphatase activity	Molecular Function
ZHLZ.comp47468_c2_seq1	GO:0008553	hydrogen-exporting ATPase activity, phosphorylative mechanism	Molecular Function
ZHLZ.comp47468_c2_seq1	GO:0046872	metal ion binding	Molecular Function
ZHLZ.comp47468_c2_seq1	GO:0005524	ATP binding	Molecular Function
ZHLZ.comp59969_c0_seq1	GO:0016491	oxidoreductase activity	Molecular Function
ZHLZ.comp56131_c0_seq1	GO:0016740	transferase activity	Molecular Function
ZHLZ.comp55606_c0_seq1	GO:0016740	transferase activity	Molecular Function
ZHLZ.comp47107_c0_seq1	GO:0047652	allantoate deiminase activity	Molecular Function
ZHLZ.comp47107_c0_seq1	GO:0008237	metallopeptidase activity	Molecular Function
ZHLZ.comp27943_c0_seq1	GO:0004553	hydrolase activity, hydrolyzing O-glycosyl compounds	Molecular Function
ZHLZ.comp43249_c0_seq1	GO:0016597	amino acid binding	Molecular Function
ZHLZ.comp49905_c0_seq1	GO:0003677	DNA binding	Molecular Function
ZHLZ.comp313424_c0_seq1	GO:0016740	transferase activity	Molecular Function
ZHLZ.comp313424_c0_seq1	GO:0004518	nuclease activity	Molecular Function
ZHLZ.comp51817_c0_seq1	GO:0003755	peptidyl-prolyl cis-trans isomerase activity	Molecular Function
ZHLZ.comp48801_c0_seq1	GO:0016747	transferase activity, transferring acyl groups other than amino-acyl groups	Molecular Function
ZHLZ.comp51990_c0_seq1	GO:0016746	transferase activity, transferring acyl groups	Molecular Function
ZHLZ.comp51403_c0_seq2	GO:0004559	alpha-mannosidase activity	Molecular Function
ZHLZ.comp51403_c0_seq2	GO:0030246	carbohydrate binding	Molecular Function
ZHLZ.comp51403_c0_seq2	GO:0008270	zinc ion binding	Molecular Function
ZHLZ.comp56960_c0_seq2	GO:0046872	metal ion binding	Molecular Function
ZHLZ.comp56960_c0_seq2	GO:0020037	heme binding	Molecular Function
ZHLZ.comp56960_c0_seq2	GO:0004601	peroxidase activity	Molecular Function
ZHLZ.comp35521_c0_seq1	GO:0016829	lyase activity	Molecular Function
ZHLZ.comp35521_c0_seq1	GO:0030170	pyridoxal phosphate binding	Molecular Function
ZHLZ.comp35521_c0_seq1	GO:0003962	cystathionine gamma-synthase activity	Molecular Function
ZHLZ.comp27189_c0_seq1	GO:0004739	pyruvate dehydrogenase (acetyl-transferring) activity	Molecular Function
ZHLZ.comp27189_c0_seq1	GO:0008270	zinc ion binding	Molecular Function
ZHLZ.comp58678_c0_seq2	GO:0016798	hydrolase activity, acting on glycosyl bonds	Molecular Function
ZHLZ.comp59684_c0_seq1	GO:0016717	oxidoreductase activity, acting on paired donors, with oxidation of a pair of donors resulting in the reduction of molecular oxygen to two molecules of water	Molecular Function
ZHLZ.comp53469_c0_seq1	GO:0046872	metal ion binding	Molecular Function
ZHLZ.comp53469_c0_seq1	GO:0016491	oxidoreductase activity	Molecular Function
ZHLZ.comp57462_c2_seq2	GO:0008270	zinc ion binding	Molecular Function
ZHLZ.comp57462_c2_seq2	GO:0003871	5-methyltetrahydropteroyltriglutamate-homocysteine S-methyltransferase activity	Molecular Function
ZHLZ.comp36370_c0_seq1	GO:0043565	sequence-specific DNA binding	Molecular Function
ZHLZ.comp36370_c0_seq1	GO:0003700	transcription factor activity, sequence-specific DNA binding	Molecular Function
ZHLZ.comp47691_c0_seq3	GO:0003735	structural constituent of ribosome	Molecular Function
ZHLZ.comp44095_c0_seq1	GO:0046872	metal ion binding	Molecular Function
ZHLZ.comp44095_c0_seq1	GO:0016787	hydrolase activity	Molecular Function
ZHLZ.comp44095_c0_seq1	GO:0004452	isopentenyl-diphosphate delta-isomerase activity	Molecular Function
ZHLZ.comp48853_c0_seq1	GO:0005507	copper ion binding	Molecular Function
ZHLZ.comp48853_c0_seq1	GO:0008270	zinc ion binding	Molecular Function
ZHLZ.comp48853_c0_seq1	GO:0050897	cobalt ion binding	Molecular Function
ZHLZ.comp48853_c0_seq1	GO:0005524	ATP binding	Molecular Function
ZHLZ.comp48853_c0_seq1	GO:0050660	flavin adenine dinucleotide binding	Molecular Function
ZHLZ.comp48853_c0_seq1	GO:0004148	dihydrolipoyl dehydrogenase activity	Molecular Function
ZHLZ.comp56683_c0_seq2	GO:0022891	substrate-specific transmembrane transporter activity	Molecular Function
ZHLZ.comp48421_c0_seq1	GO:0016853	isomerase activity	Molecular Function
ZHLZ.comp48421_c0_seq1	GO:0005507	copper ion binding	Molecular Function
ZHLZ.comp35052_c0_seq1	GO:0003677	DNA binding	Molecular Function
ZHLZ.comp47496_c0_seq1	GO:0005506	iron ion binding	Molecular Function
ZHLZ.comp47496_c0_seq1	GO:0051213	dioxygenase activity	Molecular Function
ZHLZ.comp35311_c0_seq1	GO:0015142	tricarboxylic acid transmembrane transporter activity	Molecular Function
ZHLZ.comp35311_c0_seq1	GO:0005310	dicarboxylic acid transmembrane transporter activity	Molecular Function
ZHLZ.comp60515_c0_seq1	GO:0003723	RNA binding	Molecular Function
ZHLZ.comp59273_c1_seq1	GO:0016491	oxidoreductase activity	Molecular Function
ZHLZ.comp54447_c0_seq4	GO:0003677	DNA binding	Molecular Function
ZHLZ.comp44152_c0_seq1	GO:0005509	calcium ion binding	Molecular Function
ZHLZ.comp47058_c0_seq1	GO:0046872	metal ion binding	Molecular Function
ZHLZ.comp47058_c0_seq1	GO:0030570	pectate lyase activity	Molecular Function
ZHLZ.comp57292_c1_seq2	GO:0004190	aspartic-type endopeptidase activity	Molecular Function
ZHLZ.comp54462_c1_seq2	GO:0004338	glucan exo-1,3-beta-glucosidase activity	Molecular Function
ZHLZ.comp54462_c1_seq2	GO:0004565	beta-galactosidase activity	Molecular Function
ZHLZ.comp54462_c1_seq2	GO:0080083	beta-gentiobiose beta-glucosidase activity	Molecular Function
ZHLZ.comp59455_c0_seq1	GO:0008233	peptidase activity	Molecular Function
ZHLZ.comp49556_c0_seq1	GO:0016491	oxidoreductase activity	Molecular Function
ZHLZ.comp49556_c0_seq1	GO:0022857	transmembrane transporter activity	Molecular Function
ZHLZ.comp47333_c0_seq1	GO:0005524	ATP binding	Molecular Function
ZHLZ.comp47333_c0_seq1	GO:0004674	protein serine/threonine kinase activity	Molecular Function
ZHLZ.comp58973_c0_seq9	GO:0016762	xyloglucan:xyloglucosyl transferase activity	Molecular Function
ZHLZ.comp58973_c0_seq9	GO:0004553	hydrolase activity, hydrolyzing O-glycosyl compounds	Molecular Function
ZHLZ.comp35349_c0_seq1	GO:0008113	peptide-methionine (S)-S-oxide reductase activity	Molecular Function
ZHLZ.comp47873_c2_seq1	GO:0016720	delta12-fatty acid dehydrogenase activity	Molecular Function
ZHLZ.comp47873_c2_seq1	GO:0016717	oxidoreductase activity, acting on paired donors, with oxidation of a pair of donors resulting in the reduction of molecular oxygen to two molecules of water	Molecular Function
ZHLZ.comp35464_c0_seq1	GO:0016787	hydrolase activity	Molecular Function
ZHLZ.comp35464_c0_seq1	GO:0016829	lyase activity	Molecular Function
ZHLZ.comp56140_c0_seq1	GO:0005509	calcium ion binding	Molecular Function
ZHLZ.comp56140_c0_seq1	GO:0032555	purine ribonucleotide binding	Molecular Function
ZHLZ.comp56140_c0_seq1	GO:0008728	GTP diphosphokinase activity	Molecular Function
ZHLZ.comp56140_c0_seq1	GO:0008893	guanosine-3',5'-bis(diphosphate) 3'-diphosphatase activity	Molecular Function
ZHLZ.comp56140_c0_seq1	GO:0035639	purine ribonucleoside triphosphate binding	Molecular Function
ZHLZ.comp57765_c0_seq1	GO:0015198	oligopeptide transporter activity	Molecular Function
ZHLZ.comp56570_c0_seq1	GO:0008236	serine-type peptidase activity	Molecular Function
ZHLZ.comp47639_c0_seq1	GO:0022891	substrate-specific transmembrane transporter activity	Molecular Function
ZHLZ.comp47639_c0_seq1	GO:0016491	oxidoreductase activity	Molecular Function
ZHLZ.comp59273_c1_seq7	GO:0046872	metal ion binding	Molecular Function
ZHLZ.comp59273_c1_seq7	GO:0016705	oxidoreductase activity, acting on paired donors, with incorporation or reduction of molecular oxygen	Molecular Function
ZHLZ.comp59273_c1_seq7	GO:0004497	monooxygenase activity	Molecular Function
ZHLZ.comp28437_c0_seq1	GO:0016757	transferase activity, transferring glycosyl groups	Molecular Function
ZHLZ.comp48524_c0_seq1	GO:0016798	hydrolase activity, acting on glycosyl bonds	Molecular Function
ZHLZ.comp53639_c0_seq1	GO:0016787	hydrolase activity	Molecular Function
ZHLZ.comp59706_c0_seq1	GO:0004252	serine-type endopeptidase activity	Molecular Function
ZHLZ.comp37213_c1_seq1	GO:0008270	zinc ion binding	Molecular Function
ZHLZ.comp37213_c1_seq1	GO:0003677	DNA binding	Molecular Function
ZHLZ.comp26963_c0_seq1	GO:0016831	carboxy-lyase activity	Molecular Function
ZHLZ.comp52378_c0_seq1	GO:0046577	long-chain-alcohol oxidase activity	Molecular Function
ZHLZ.comp45069_c0_seq1	GO:0016301	kinase activity	Molecular Function
ZHLZ.comp45069_c0_seq1	GO:0000166	nucleotide binding	Molecular Function
ZHLZ.comp49234_c0_seq1	GO:0020037	heme binding	Molecular Function
ZHLZ.comp49234_c0_seq1	GO:0045153	electron transporter, transferring electrons within CoQH2-cytochrome c reductase complex activity	Molecular Function
ZHLZ.comp50706_c0_seq1	GO:0051536	iron-sulfur cluster binding	Molecular Function
ZHLZ.comp50706_c0_seq1	GO:0050421	nitrite reductase (NO-forming) activity	Molecular Function
ZHLZ.comp50706_c0_seq1	GO:0020037	heme binding	Molecular Function
ZHLZ.comp50706_c0_seq1	GO:0048307	ferredoxin-nitrite reductase activity	Molecular Function
ZHLZ.comp54943_c0_seq1	GO:0016874	ligase activity	Molecular Function
ZHLZ.comp54645_c0_seq1	GO:0010486	manganese:proton antiporter activity	Molecular Function
ZHLZ.comp46945_c0_seq1	GO:0050661	NADP binding	Molecular Function
ZHLZ.comp46945_c0_seq1	GO:0004345	glucose-6-phosphate dehydrogenase activity	Molecular Function
ZHLZ.comp22459_c1_seq1	GO:0015079	potassium ion transmembrane transporter activity	Molecular Function
ZHLZ.comp52668_c0_seq1	GO:0016301	kinase activity	Molecular Function
ZHLZ.comp52668_c0_seq1	GO:0004743	pyruvate kinase activity	Molecular Function
ZHLZ.comp52668_c0_seq1	GO:0000287	magnesium ion binding	Molecular Function
ZHLZ.comp52668_c0_seq1	GO:0005524	ATP binding	Molecular Function
ZHLZ.comp52668_c0_seq1	GO:0030955	potassium ion binding	Molecular Function
ZHLZ.comp59687_c0_seq1	GO:0003700	transcription factor activity, sequence-specific DNA binding	Molecular Function
ZHLZ.comp59687_c0_seq1	GO:0005524	ATP binding	Molecular Function
ZHLZ.comp53671_c0_seq1	GO:0016758	transferase activity, transferring hexosyl groups	Molecular Function
ZHLZ.comp26961_c0_seq1	GO:0003700	transcription factor activity, sequence-specific DNA binding	Molecular Function
ZHLZ.comp26961_c0_seq1	GO:0003677	DNA binding	Molecular Function
ZHLZ.comp26961_c0_seq1	GO:0046983	protein dimerization activity	Molecular Function
ZHLZ.comp59717_c0_seq1	GO:0016491	oxidoreductase activity	Molecular Function
ZHLZ.comp59717_c0_seq1	GO:0008270	zinc ion binding	Molecular Function
ZHLZ.comp60464_c0_seq1	GO:0003779	actin binding	Molecular Function
ZHLZ.comp56227_c0_seq1	GO:0048531	beta-1,3-galactosyltransferase activity	Molecular Function
ZHLZ.comp37355_c0_seq1	GO:0005506	iron ion binding	Molecular Function
ZHLZ.comp37355_c0_seq1	GO:0046429	4-hydroxy-3-methylbut-2-en-1-yl diphosphate synthase activity	Molecular Function
ZHLZ.comp37355_c0_seq1	GO:0051539	4 iron, 4 sulfur cluster binding	Molecular Function
ZHLZ.comp58667_c0_seq1	GO:0016491	oxidoreductase activity	Molecular Function
ZHLZ.comp57801_c0_seq1	GO:0046872	metal ion binding	Molecular Function
ZHLZ.comp57801_c0_seq1	GO:0016168	chlorophyll binding	Molecular Function
ZHLZ.comp45546_c0_seq1	GO:0004807	triose-phosphate isomerase activity	Molecular Function
ZHLZ.comp45546_c0_seq1	GO:0005507	copper ion binding	Molecular Function
ZHLZ.comp45546_c0_seq1	GO:0016746	transferase activity, transferring acyl groups	Molecular Function
ZHLZ.comp27138_c0_seq1	GO:0003978	UDP-glucose 4-epimerase activity	Molecular Function
ZHLZ.comp47635_c1_seq1	GO:0046872	metal ion binding	Molecular Function
ZHLZ.comp47635_c1_seq1	GO:0004222	metalloendopeptidase activity	Molecular Function
ZHLZ.comp51868_c0_seq1	GO:0015417	polyamine-transporting ATPase activity	Molecular Function
ZHLZ.comp51868_c0_seq1	GO:0005524	ATP binding	Molecular Function
ZHLZ.comp55275_c1_seq1	GO:0004364	glutathione transferase activity	Molecular Function
ZHLZ.comp54204_c0_seq1	GO:0003735	structural constituent of ribosome	Molecular Function
ZHLZ.comp35585_c0_seq1	GO:0046872	metal ion binding	Molecular Function
ZHLZ.comp35585_c0_seq1	GO:0004497	monooxygenase activity	Molecular Function
ZHLZ.comp54886_c0_seq1	GO:0016740	transferase activity	Molecular Function
ZHLZ.comp54886_c0_seq1	GO:0004124	cysteine synthase activity	Molecular Function
ZHLZ.comp54886_c0_seq1	GO:0050017	L-3-cyanoalanine synthase activity	Molecular Function
ZHLZ.comp54886_c0_seq1	GO:0005507	copper ion binding	Molecular Function
ZHLZ.comp57703_c1_seq1	GO:0016491	oxidoreductase activity	Molecular Function
ZHLZ.comp35600_c0_seq1	GO:0046872	metal ion binding	Molecular Function
ZHLZ.comp35600_c0_seq1	GO:0016168	chlorophyll binding	Molecular Function
ZHLZ.comp61770_c0_seq1	GO:0016168	chlorophyll binding	Molecular Function
ZHLZ.comp61770_c0_seq1	GO:0046872	metal ion binding	Molecular Function
ZHLZ.comp46062_c0_seq1	GO:0016787	hydrolase activity	Molecular Function
ZHLZ.comp58658_c0_seq1	GO:0016757	transferase activity, transferring glycosyl groups	Molecular Function
ZHLZ.comp49048_c0_seq1	GO:0046509	1,2-diacylglycerol 3-beta-galactosyltransferase activity	Molecular Function
ZHLZ.comp35722_c0_seq1	GO:0008271	secondary active sulfate transmembrane transporter activity	Molecular Function
ZHLZ.comp59405_c3_seq1	GO:0016491	oxidoreductase activity	Molecular Function
ZHLZ.comp36082_c1_seq1	GO:0030955	potassium ion binding	Molecular Function
ZHLZ.comp36082_c1_seq1	GO:0005524	ATP binding	Molecular Function
ZHLZ.comp36082_c1_seq1	GO:0004743	pyruvate kinase activity	Molecular Function
ZHLZ.comp36082_c1_seq1	GO:0000287	magnesium ion binding	Molecular Function
ZHLZ.comp36082_c1_seq1	GO:0016301	kinase activity	Molecular Function
ZHLZ.comp56872_c1_seq1	GO:0005351	sugar:proton symporter activity	Molecular Function
ZHLZ.comp51600_c0_seq1	GO:0003939	L-iditol 2-dehydrogenase activity	Molecular Function
ZHLZ.comp51600_c0_seq1	GO:0008270	zinc ion binding	Molecular Function
ZHLZ.comp47429_c2_seq1	GO:0003676	nucleic acid binding	Molecular Function
ZHLZ.comp27781_c0_seq1	GO:0004315	3-oxoacyl-[acyl-carrier-protein] synthase activity	Molecular Function
ZHLZ.comp57892_c1_seq26	GO:0046872	metal ion binding	Molecular Function
ZHLZ.comp55755_c1_seq1	GO:0046872	metal ion binding	Molecular Function
ZHLZ.comp55755_c1_seq1	GO:0004601	peroxidase activity	Molecular Function
ZHLZ.comp55755_c1_seq1	GO:0020037	heme binding	Molecular Function
ZHLZ.comp51638_c0_seq1	GO:0005351	sugar:proton symporter activity	Molecular Function
ZHLZ.comp53936_c1_seq1	GO:0004553	hydrolase activity, hydrolyzing O-glycosyl compounds	Molecular Function
ZHLZ.comp55105_c1_seq1	GO:0010334	sesquiterpene synthase activity	Molecular Function
ZHLZ.comp43590_c0_seq1	GO:0008408	3'-5' exonuclease activity	Molecular Function
ZHLZ.comp49661_c0_seq1	GO:0003735	structural constituent of ribosome	Molecular Function
ZHLZ.comp48020_c0_seq1	GO:0016757	transferase activity, transferring glycosyl groups	Molecular Function
ZHLZ.comp60222_c0_seq1	GO:0016747	transferase activity, transferring acyl groups other than amino-acyl groups	Molecular Function
ZHLZ.comp59474_c0_seq1	GO:0008270	zinc ion binding	Molecular Function
ZHLZ.comp59474_c0_seq1	GO:0042803	protein homodimerization activity	Molecular Function
ZHLZ.comp55945_c1_seq2	GO:0018454	acetoacetyl-CoA reductase activity	Molecular Function
ZHLZ.comp55945_c1_seq2	GO:0045703	ketoreductase activity	Molecular Function
ZHLZ.comp55945_c1_seq2	GO:0004303	estradiol 17-beta-dehydrogenase activity	Molecular Function
ZHLZ.comp52210_c1_seq1	GO:0046872	metal ion binding	Molecular Function
ZHLZ.comp52210_c1_seq1	GO:0016168	chlorophyll binding	Molecular Function
ZHLZ.comp54786_c1_seq1	GO:0016671	oxidoreductase activity, acting on a sulfur group of donors, disulfide as acceptor	Molecular Function
ZHLZ.comp54786_c1_seq1	GO:0015035	protein disulfide oxidoreductase activity	Molecular Function
ZHLZ.comp56129_c0_seq1	GO:0016787	hydrolase activity	Molecular Function
ZHLZ.comp52600_c0_seq1	GO:0008553	hydrogen-exporting ATPase activity, phosphorylative mechanism	Molecular Function
ZHLZ.comp52600_c0_seq1	GO:0046872	metal ion binding	Molecular Function
ZHLZ.comp52600_c0_seq1	GO:0005524	ATP binding	Molecular Function
ZHLZ.comp54417_c0_seq1	GO:0016788	hydrolase activity, acting on ester bonds	Molecular Function
ZHLZ.comp55009_c0_seq1	GO:0008252	nucleotidase activity	Molecular Function
ZHLZ.comp47269_c0_seq1	GO:0005515	protein binding	Molecular Function
ZHLZ.comp58816_c1_seq34	GO:0046872	metal ion binding	Molecular Function
ZHLZ.comp58816_c1_seq34	GO:0010334	sesquiterpene synthase activity	Molecular Function
ZHLZ.comp43205_c0_seq1	GO:0016628	oxidoreductase activity, acting on the CH-CH group of donors, NAD or NADP as acceptor	Molecular Function
ZHLZ.comp37113_c0_seq1	GO:0004672	protein kinase activity	Molecular Function
ZHLZ.comp64185_c0_seq1	GO:0004672	protein kinase activity	Molecular Function
ZHLZ.comp53323_c0_seq1	GO:0046872	metal ion binding	Molecular Function
ZHLZ.comp53323_c0_seq1	GO:0016491	oxidoreductase activity	Molecular Function
ZHLZ.comp45526_c0_seq1	GO:0004252	serine-type endopeptidase activity	Molecular Function
ZHLZ.comp49208_c0_seq1	GO:0016740	transferase activity	Molecular Function
ZHLZ.comp59715_c0_seq1	GO:0016762	xyloglucan:xyloglucosyl transferase activity	Molecular Function
ZHLZ.comp59715_c0_seq1	GO:0004553	hydrolase activity, hydrolyzing O-glycosyl compounds	Molecular Function
ZHLZ.comp47722_c0_seq1	GO:0046873	metal ion transmembrane transporter activity	Molecular Function
ZHLZ.comp47722_c0_seq1	GO:0005221	intracellular cyclic nucleotide activated cation channel activity	Molecular Function
ZHLZ.comp35837_c0_seq1	GO:0016772	transferase activity, transferring phosphorus-containing groups	Molecular Function
ZHLZ.comp35874_c1_seq1	GO:0000166	nucleotide binding	Molecular Function
ZHLZ.comp56988_c1_seq6	GO:0008559	xenobiotic-transporting ATPase activity	Molecular Function
ZHLZ.comp56988_c1_seq6	GO:0005524	ATP binding	Molecular Function
ZHLZ.comp56683_c0_seq1	GO:0005355	glucose transmembrane transporter activity	Molecular Function
ZHLZ.comp56683_c0_seq1	GO:0005351	sugar:proton symporter activity	Molecular Function
ZHLZ.comp56683_c0_seq1	GO:0016491	oxidoreductase activity	Molecular Function
ZHLZ.comp59692_c0_seq1	GO:0016491	oxidoreductase activity	Molecular Function
ZHLZ.comp55463_c0_seq1	GO:0015105	arsenite transmembrane transporter activity	Molecular Function
ZHLZ.comp55463_c0_seq1	GO:0015250	water channel activity	Molecular Function
ZHLZ.comp55463_c0_seq1	GO:0080138	borate uptake transmembrane transporter activity	Molecular Function
ZHLZ.comp43556_c0_seq1	GO:0005524	ATP binding	Molecular Function
ZHLZ.comp43556_c0_seq1	GO:0016874	ligase activity	Molecular Function
ZHLZ.comp55628_c0_seq1	GO:0004564	beta-fructofuranosidase activity	Molecular Function
ZHLZ.comp54918_c0_seq1	GO:0015140	malate transmembrane transporter activity	Molecular Function
ZHLZ.comp54918_c0_seq1	GO:0015131	oxaloacetate transmembrane transporter activity	Molecular Function
ZHLZ.comp54918_c0_seq1	GO:0015139	alpha-ketoglutarate transmembrane transporter activity	Molecular Function
ZHLZ.comp48606_c0_seq2	GO:0004568	chitinase activity	Molecular Function
ZHLZ.comp48839_c1_seq1	GO:0016491	oxidoreductase activity	Molecular Function
ZHLZ.comp48839_c1_seq1	GO:0005506	iron ion binding	Molecular Function
ZHLZ.comp30332_c0_seq1	GO:0016787	hydrolase activity	Molecular Function
ZHLZ.comp59434_c0_seq1	GO:0016984	ribulose-bisphosphate carboxylase activity	Molecular Function
ZHLZ.comp59434_c0_seq1	GO:0004497	monooxygenase activity	Molecular Function
ZHLZ.comp44067_c0_seq1	GO:0005515	protein binding	Molecular Function
ZHLZ.comp47034_c0_seq1	GO:0008270	zinc ion binding	Molecular Function
ZHLZ.comp59705_c0_seq1	GO:0005524	ATP binding	Molecular Function
ZHLZ.comp59705_c0_seq1	GO:0015417	polyamine-transporting ATPase activity	Molecular Function
ZHLZ.comp46466_c0_seq1	GO:0016491	oxidoreductase activity	Molecular Function
ZHLZ.comp58930_c0_seq1	GO:0008168	methyltransferase activity	Molecular Function
ZHLZ.comp51304_c0_seq1	GO:0008843	endochitinase activity	Molecular Function
ZHLZ.comp49213_c0_seq1	GO:0020037	heme binding	Molecular Function
ZHLZ.comp49213_c0_seq1	GO:0004601	peroxidase activity	Molecular Function
ZHLZ.comp48739_c0_seq1	GO:0005515	protein binding	Molecular Function
ZHLZ.comp53833_c0_seq1	GO:0003779	actin binding	Molecular Function
ZHLZ.comp53833_c0_seq1	GO:0004190	aspartic-type endopeptidase activity	Molecular Function
ZHLZ.comp58513_c0_seq1	GO:0003824	catalytic activity	Molecular Function
ZHLZ.comp26951_c0_seq1	GO:0003735	structural constituent of ribosome	Molecular Function
ZHLZ.comp56698_c0_seq1	GO:0016301	kinase activity	Molecular Function
ZHLZ.comp27427_c0_seq1	GO:0016758	transferase activity, transferring hexosyl groups	Molecular Function
ZHLZ.comp49001_c1_seq1	GO:0016301	kinase activity	Molecular Function
ZHLZ.comp53234_c1_seq3	GO:0003824	catalytic activity	Molecular Function
ZHLZ.comp35874_c0_seq1	GO:0003700	transcription factor activity, sequence-specific DNA binding	Molecular Function
ZHLZ.comp35874_c0_seq1	GO:0005524	ATP binding	Molecular Function
ZHLZ.comp53473_c0_seq1	GO:0016740	transferase activity	Molecular Function
ZHLZ.comp30987_c0_seq1	GO:0005355	glucose transmembrane transporter activity	Molecular Function
ZHLZ.comp30987_c0_seq1	GO:0005351	sugar:proton symporter activity	Molecular Function
ZHLZ.comp56126_c0_seq1	GO:0003824	catalytic activity	Molecular Function
ZHLZ.comp88038_c0_seq1	GO:0016762	xyloglucan:xyloglucosyl transferase activity	Molecular Function
ZHLZ.comp88038_c0_seq1	GO:0004553	hydrolase activity, hydrolyzing O-glycosyl compounds	Molecular Function
ZHLZ.comp54768_c0_seq1	GO:0008234	cysteine-type peptidase activity	Molecular Function
ZHLZ.comp48409_c0_seq1	GO:0019843	rRNA binding	Molecular Function
ZHLZ.comp48409_c0_seq1	GO:0003735	structural constituent of ribosome	Molecular Function
ZHLZ.comp48982_c2_seq1	GO:0046872	metal ion binding	Molecular Function
ZHLZ.comp26926_c0_seq1	GO:0016168	chlorophyll binding	Molecular Function
ZHLZ.comp26926_c0_seq1	GO:0046872	metal ion binding	Molecular Function
ZHLZ.comp54763_c0_seq1	GO:0008878	glucose-1-phosphate adenylyltransferase activity	Molecular Function
ZHLZ.comp54763_c0_seq1	GO:0005524	ATP binding	Molecular Function
ZHLZ.comp26932_c0_seq1	GO:0016746	transferase activity, transferring acyl groups	Molecular Function
ZHLZ.comp49295_c0_seq1	GO:0016740	transferase activity	Molecular Function
ZHLZ.comp57437_c1_seq2	GO:0008422	beta-glucosidase activity	Molecular Function
ZHLZ.comp59958_c0_seq1	GO:0008233	peptidase activity	Molecular Function
ZHLZ.comp51896_c0_seq1	GO:0003700	transcription factor activity, sequence-specific DNA binding	Molecular Function
ZHLZ.comp51896_c0_seq1	GO:0003677	DNA binding	Molecular Function
ZHLZ.comp51896_c0_seq1	GO:0046983	protein dimerization activity	Molecular Function
ZHLZ.comp53918_c0_seq1	GO:0008168	methyltransferase activity	Molecular Function
ZHLZ.comp56764_c0_seq1	GO:0004672	protein kinase activity	Molecular Function
ZHLZ.comp56764_c0_seq1	GO:0000166	nucleotide binding	Molecular Function
ZHLZ.comp58825_c0_seq6	GO:0022857	transmembrane transporter activity	Molecular Function
ZHLZ.comp39318_c0_seq1	GO:0004715	non-membrane spanning protein tyrosine kinase activity	Molecular Function
ZHLZ.comp39318_c0_seq1	GO:0005524	ATP binding	Molecular Function
ZHLZ.comp39318_c0_seq1	GO:0004674	protein serine/threonine kinase activity	Molecular Function
ZHLZ.comp44263_c1_seq1	GO:0004857	enzyme inhibitor activity	Molecular Function
ZHLZ.comp25006_c0_seq1	GO:0015929	hexosaminidase activity	Molecular Function
ZHLZ.comp54714_c0_seq1	GO:0051536	iron-sulfur cluster binding	Molecular Function
ZHLZ.comp54714_c0_seq1	GO:0009055	electron carrier activity	Molecular Function
ZHLZ.comp61273_c0_seq1	GO:0016760	cellulose synthase (UDP-forming) activity	Molecular Function
ZHLZ.comp61273_c0_seq1	GO:0008270	zinc ion binding	Molecular Function
ZHLZ.comp50529_c0_seq1	GO:0005381	iron ion transmembrane transporter activity	Molecular Function
ZHLZ.comp50529_c0_seq1	GO:0005384	manganese ion transmembrane transporter activity	Molecular Function
ZHLZ.comp45056_c0_seq1	GO:0046872	metal ion binding	Molecular Function
ZHLZ.comp26757_c0_seq1	GO:0046872	metal ion binding	Molecular Function
ZHLZ.comp26757_c0_seq1	GO:0003872	6-phosphofructokinase activity	Molecular Function
ZHLZ.comp26757_c0_seq1	GO:0005524	ATP binding	Molecular Function
ZHLZ.comp45864_c0_seq1	GO:0015254	glycerol channel activity	Molecular Function
ZHLZ.comp45864_c0_seq1	GO:0015250	water channel activity	Molecular Function
ZHLZ.comp46429_c0_seq1	GO:0016853	isomerase activity	Molecular Function
ZHLZ.comp27237_c0_seq1	GO:0051287	NAD binding	Molecular Function
ZHLZ.comp27237_c0_seq1	GO:0016620	oxidoreductase activity, acting on the aldehyde or oxo group of donors, NAD or NADP as acceptor	Molecular Function
ZHLZ.comp27237_c0_seq1	GO:0050661	NADP binding	Molecular Function
ZHLZ.comp43245_c0_seq1	GO:0051082	unfolded protein binding	Molecular Function
ZHLZ.comp43245_c0_seq1	GO:0031072	heat shock protein binding	Molecular Function
ZHLZ.comp56208_c1_seq1	GO:0004497	monooxygenase activity	Molecular Function
ZHLZ.comp56208_c1_seq1	GO:0005506	iron ion binding	Molecular Function
ZHLZ.comp56208_c1_seq1	GO:0020037	heme binding	Molecular Function
ZHLZ.comp56208_c1_seq1	GO:0016705	oxidoreductase activity, acting on paired donors, with incorporation or reduction of molecular oxygen	Molecular Function
ZHLZ.comp58440_c5_seq11	GO:0005509	calcium ion binding	Molecular Function
ZHLZ.comp47536_c0_seq1	GO:0008324	cation transmembrane transporter activity	Molecular Function
ZHLZ.comp47536_c0_seq1	GO:0015297	antiporter activity	Molecular Function
ZHLZ.comp59522_c0_seq1	GO:0046872	metal ion binding	Molecular Function
ZHLZ.comp59522_c0_seq1	GO:0016168	chlorophyll binding	Molecular Function
ZHLZ.comp51503_c0_seq1	GO:0016157	sucrose synthase activity	Molecular Function
ZHLZ.comp54309_c0_seq1	GO:0005524	ATP binding	Molecular Function
ZHLZ.comp58026_c0_seq1	GO:0042626	ATPase activity, coupled to transmembrane movement of substances	Molecular Function
ZHLZ.comp58026_c0_seq1	GO:0005524	ATP binding	Molecular Function
ZHLZ.comp45736_c0_seq1	GO:0030170	pyridoxal phosphate binding	Molecular Function
ZHLZ.comp45736_c0_seq1	GO:0008453	alanine-glyoxylate transaminase activity	Molecular Function
ZHLZ.comp50934_c0_seq1	GO:0016597	amino acid binding	Molecular Function
ZHLZ.comp45740_c0_seq1	GO:0016740	transferase activity	Molecular Function
ZHLZ.comp27098_c0_seq1	GO:0016168	chlorophyll binding	Molecular Function
ZHLZ.comp47918_c0_seq1	GO:0004364	glutathione transferase activity	Molecular Function
ZHLZ.comp56214_c1_seq2	GO:0016740	transferase activity	Molecular Function
ZHLZ.comp60257_c0_seq1	GO:0016787	hydrolase activity	Molecular Function
ZHLZ.comp50579_c0_seq1	GO:0003677	DNA binding	Molecular Function
ZHLZ.comp45931_c3_seq1	GO:0032440	2-alkenal reductase [NAD(P)] activity	Molecular Function
ZHLZ.comp45931_c3_seq1	GO:0005524	ATP binding	Molecular Function
ZHLZ.comp27967_c0_seq1	GO:0051920	peroxiredoxin activity	Molecular Function
ZHLZ.comp27967_c0_seq1	GO:0004601	peroxidase activity	Molecular Function
ZHLZ.comp44788_c0_seq1	GO:0046872	metal ion binding	Molecular Function
ZHLZ.comp44788_c0_seq1	GO:0030604	1-deoxy-D-xylulose-5-phosphate reductoisomerase activity	Molecular Function
ZHLZ.comp44788_c0_seq1	GO:0070402	NADPH binding	Molecular Function
ZHLZ.comp44788_c0_seq1	GO:0016853	isomerase activity	Molecular Function
ZHLZ.comp51919_c0_seq1	GO:0016491	oxidoreductase activity	Molecular Function
ZHLZ.comp51919_c0_seq1	GO:0005506	iron ion binding	Molecular Function
ZHLZ.comp51729_c0_seq1	GO:0015116	sulfate transmembrane transporter activity	Molecular Function
ZHLZ.comp58970_c2_seq2	GO:0003824	catalytic activity	Molecular Function
ZHLZ.comp50039_c0_seq1	GO:0046872	metal ion binding	Molecular Function
ZHLZ.comp45717_c0_seq1	GO:0016720	delta12-fatty acid dehydrogenase activity	Molecular Function
ZHLZ.comp45717_c0_seq1	GO:0016717	oxidoreductase activity, acting on paired donors, with oxidation of a pair of donors resulting in the reduction of molecular oxygen to two molecules of water	Molecular Function
ZHLZ.comp46121_c0_seq1	GO:0003824	catalytic activity	Molecular Function
ZHLZ.comp51319_c0_seq1	GO:0015035	protein disulfide oxidoreductase activity	Molecular Function
ZHLZ.comp27061_c1_seq1	GO:0042802	identical protein binding	Molecular Function
ZHLZ.comp27061_c1_seq1	GO:0020037	heme binding	Molecular Function
ZHLZ.comp27061_c1_seq1	GO:0016710	trans-cinnamate 4-monooxygenase activity	Molecular Function
ZHLZ.comp27061_c1_seq1	GO:0005506	iron ion binding	Molecular Function
ZHLZ.comp57847_c0_seq7	GO:0016788	hydrolase activity, acting on ester bonds	Molecular Function
ZHLZ.comp58561_c2_seq2	GO:0016747	transferase activity, transferring acyl groups other than amino-acyl groups	Molecular Function
ZHLZ.comp46813_c0_seq1	GO:0000287	magnesium ion binding	Molecular Function
ZHLZ.comp46813_c0_seq1	GO:0004634	phosphopyruvate hydratase activity	Molecular Function
ZHLZ.comp59891_c0_seq1	GO:0016787	hydrolase activity	Molecular Function
ZHLZ.comp59891_c0_seq1	GO:0005525	GTP binding	Molecular Function
ZHLZ.comp26828_c0_seq1	GO:0044183	protein binding involved in protein folding	Molecular Function
ZHLZ.comp59016_c0_seq1	GO:0045549	9-cis-epoxycarotenoid dioxygenase activity	Molecular Function
ZHLZ.comp49452_c0_seq1	GO:0004180	carboxypeptidase activity	Molecular Function
ZHLZ.comp43564_c2_seq1	GO:0045548	phenylalanine ammonia-lyase activity	Molecular Function
ZHLZ.comp36137_c0_seq1	GO:0005524	ATP binding	Molecular Function
ZHLZ.comp36137_c0_seq1	GO:0004143	diacylglycerol kinase activity	Molecular Function
ZHLZ.comp49947_c1_seq1	GO:0004674	protein serine/threonine kinase activity	Molecular Function
ZHLZ.comp49947_c1_seq1	GO:0005524	ATP binding	Molecular Function
ZHLZ.comp26931_c0_seq2	GO:0016168	chlorophyll binding	Molecular Function
ZHLZ.comp53530_c0_seq1	GO:0016760	cellulose synthase (UDP-forming) activity	Molecular Function
ZHLZ.comp53530_c0_seq1	GO:0008270	zinc ion binding	Molecular Function
ZHLZ.comp58970_c0_seq2	GO:0016491	oxidoreductase activity	Molecular Function
ZHLZ.comp58970_c0_seq2	GO:0016887	ATPase activity	Molecular Function
ZHLZ.comp58970_c0_seq2	GO:0000166	nucleotide binding	Molecular Function
ZHLZ.comp58970_c0_seq2	GO:0005215	transporter activity	Molecular Function
ZHLZ.comp59571_c0_seq1	GO:0003735	structural constituent of ribosome	Molecular Function
ZHLZ.comp47338_c0_seq1	GO:0003865	3-oxo-5-alpha-steroid 4-dehydrogenase activity	Molecular Function
ZHLZ.comp47338_c0_seq1	GO:0019166	trans-2-enoyl-CoA reductase (NADPH) activity	Molecular Function
ZHLZ.comp47338_c0_seq1	GO:0009922	fatty acid elongase activity	Molecular Function
ZHLZ.comp53936_c0_seq1	GO:0004421	hydroxymethylglutaryl-CoA synthase activity	Molecular Function
ZHLZ.comp59477_c0_seq1	GO:0046872	metal ion binding	Molecular Function
ZHLZ.comp59477_c0_seq1	GO:0020037	heme binding	Molecular Function
ZHLZ.comp54857_c0_seq1	GO:0008271	secondary active sulfate transmembrane transporter activity	Molecular Function
ZHLZ.comp53530_c0_seq2	GO:0016760	cellulose synthase (UDP-forming) activity	Molecular Function
ZHLZ.comp53530_c0_seq2	GO:0008270	zinc ion binding	Molecular Function
ZHLZ.comp58292_c1_seq1	GO:0004674	protein serine/threonine kinase activity	Molecular Function
ZHLZ.comp58292_c1_seq1	GO:0005524	ATP binding	Molecular Function
ZHLZ.comp59540_c0_seq1	GO:0004659	prenyltransferase activity	Molecular Function
ZHLZ.comp60177_c0_seq1	GO:0046872	metal ion binding	Molecular Function
ZHLZ.comp60177_c0_seq1	GO:0016301	kinase activity	Molecular Function
ZHLZ.comp60177_c0_seq1	GO:0004842	ubiquitin-protein transferase activity	Molecular Function
ZHLZ.comp60177_c0_seq1	GO:0005515	protein binding	Molecular Function
ZHLZ.comp58022_c0_seq5	GO:0046872	metal ion binding	Molecular Function
ZHLZ.comp58022_c0_seq5	GO:0008661	1-deoxy-D-xylulose-5-phosphate synthase activity	Molecular Function
ZHLZ.comp59807_c0_seq1	GO:0016491	oxidoreductase activity	Molecular Function
ZHLZ.comp58288_c0_seq1	GO:0042626	ATPase activity, coupled to transmembrane movement of substances	Molecular Function
ZHLZ.comp58288_c0_seq1	GO:0005524	ATP binding	Molecular Function
ZHLZ.comp42402_c0_seq1	GO:0016762	xyloglucan:xyloglucosyl transferase activity	Molecular Function
ZHLZ.comp42402_c0_seq1	GO:0004553	hydrolase activity, hydrolyzing O-glycosyl compounds	Molecular Function
ZHLZ.comp54462_c0_seq1	GO:0008422	beta-glucosidase activity	Molecular Function
ZHLZ.comp41023_c0_seq1	GO:0016740	transferase activity	Molecular Function
ZHLZ.comp58000_c5_seq1	GO:0046872	metal ion binding	Molecular Function
ZHLZ.comp58000_c5_seq1	GO:0016829	lyase activity	Molecular Function
ZHLZ.comp59355_c1_seq7	GO:0016740	transferase activity	Molecular Function
ZHLZ.comp54538_c0_seq1	GO:0016787	hydrolase activity	Molecular Function
ZHLZ.comp39807_c0_seq1	GO:0004722	protein serine/threonine phosphatase activity	Molecular Function
ZHLZ.comp46693_c0_seq1	GO:0008194	UDP-glycosyltransferase activity	Molecular Function
ZHLZ.comp46693_c0_seq1	GO:0016758	transferase activity, transferring hexosyl groups	Molecular Function
ZHLZ.comp26985_c0_seq2	GO:0046872	metal ion binding	Molecular Function
ZHLZ.comp26985_c0_seq2	GO:0016168	chlorophyll binding	Molecular Function
ZHLZ.comp60495_c0_seq1	GO:0016872	intramolecular lyase activity	Molecular Function
ZHLZ.comp46161_c0_seq1	GO:0016746	transferase activity, transferring acyl groups	Molecular Function
ZHLZ.comp46161_c0_seq1	GO:0030060	L-malate dehydrogenase activity	Molecular Function
ZHLZ.comp49654_c0_seq1	GO:0022857	transmembrane transporter activity	Molecular Function
ZHLZ.comp51734_c0_seq1	GO:0010295	(+)-abscisic acid 8'-hydroxylase activity	Molecular Function
ZHLZ.comp51734_c0_seq1	GO:0020037	heme binding	Molecular Function
ZHLZ.comp51734_c0_seq1	GO:0005506	iron ion binding	Molecular Function
ZHLZ.comp26910_c0_seq1	GO:0046872	metal ion binding	Molecular Function
ZHLZ.comp26910_c0_seq1	GO:0003872	6-phosphofructokinase activity	Molecular Function
ZHLZ.comp26910_c0_seq1	GO:0005524	ATP binding	Molecular Function
ZHLZ.comp27966_c0_seq1	GO:0009916	alternative oxidase activity	Molecular Function
ZHLZ.comp27966_c0_seq1	GO:0046872	metal ion binding	Molecular Function
ZHLZ.comp59514_c0_seq1	GO:0008536	Ran GTPase binding	Molecular Function
ZHLZ.comp26959_c0_seq1	GO:0031386	protein tag	Molecular Function
ZHLZ.comp26959_c0_seq1	GO:0003735	structural constituent of ribosome	Molecular Function
ZHLZ.comp56115_c0_seq1	GO:0046872	metal ion binding	Molecular Function
ZHLZ.comp56115_c0_seq1	GO:0008661	1-deoxy-D-xylulose-5-phosphate synthase activity	Molecular Function
ZHLZ.comp49915_c1_seq1	GO:0046872	metal ion binding	Molecular Function
ZHLZ.comp49915_c1_seq1	GO:0031418	L-ascorbic acid binding	Molecular Function
ZHLZ.comp49915_c1_seq1	GO:0009815	1-aminocyclopropane-1-carboxylate oxidase activity	Molecular Function
ZHLZ.comp47698_c0_seq1	GO:0005524	ATP binding	Molecular Function
ZHLZ.comp47698_c0_seq1	GO:0004674	protein serine/threonine kinase activity	Molecular Function
ZHLZ.comp54869_c0_seq1	GO:0004338	glucan exo-1,3-beta-glucosidase activity	Molecular Function
ZHLZ.comp54869_c0_seq1	GO:0004565	beta-galactosidase activity	Molecular Function
ZHLZ.comp54869_c0_seq1	GO:0080083	beta-gentiobiose beta-glucosidase activity	Molecular Function
ZHLZ.comp43564_c3_seq1	GO:0045548	phenylalanine ammonia-lyase activity	Molecular Function
ZHLZ.comp35523_c0_seq1	GO:0008131	primary amine oxidase activity	Molecular Function
ZHLZ.comp35523_c0_seq1	GO:0005507	copper ion binding	Molecular Function
ZHLZ.comp35523_c0_seq1	GO:0048038	quinone binding	Molecular Function
ZHLZ.comp27721_c0_seq1	GO:0052689	carboxylic ester hydrolase activity	Molecular Function
ZHLZ.comp56125_c1_seq1	GO:0003824	catalytic activity	Molecular Function
ZHLZ.comp37558_c0_seq1	GO:0004185	serine-type carboxypeptidase activity	Molecular Function
ZHLZ.comp57143_c0_seq1	GO:0016788	hydrolase activity, acting on ester bonds	Molecular Function
ZHLZ.comp54943_c0_seq2	GO:0008756	o-succinylbenzoate-CoA ligase activity	Molecular Function
ZHLZ.comp48084_c0_seq1	GO:0046872	metal ion binding	Molecular Function
ZHLZ.comp48084_c0_seq1	GO:0004337	geranyltranstransferase activity	Molecular Function
ZHLZ.comp48084_c0_seq1	GO:0004161	dimethylallyltranstransferase activity	Molecular Function
ZHLZ.comp45166_c0_seq1	GO:0016874	ligase activity	Molecular Function
ZHLZ.comp52051_c1_seq1	GO:0003677	DNA binding	Molecular Function
ZHLZ.comp52051_c1_seq1	GO:0046982	protein heterodimerization activity	Molecular Function
ZHLZ.comp27205_c0_seq1	GO:0003690	double-stranded DNA binding	Molecular Function
ZHLZ.comp57944_c0_seq1	GO:0030246	carbohydrate binding	Molecular Function
ZHLZ.comp57944_c0_seq1	GO:0004565	beta-galactosidase activity	Molecular Function
ZHLZ.comp59440_c0_seq1	GO:0003677	DNA binding	Molecular Function
ZHLZ.comp59440_c0_seq1	GO:0046982	protein heterodimerization activity	Molecular Function
ZHLZ.comp26992_c1_seq1	GO:0005509	calcium ion binding	Molecular Function
ZHLZ.comp64075_c0_seq1	GO:0008146	sulfotransferase activity	Molecular Function
ZHLZ.comp64075_c0_seq1	GO:0046507	UDPsulfoquinovose synthase activity	Molecular Function
ZHLZ.comp64075_c0_seq1	GO:0050662	coenzyme binding	Molecular Function
ZHLZ.comp64075_c0_seq1	GO:0008270	zinc ion binding	Molecular Function
ZHLZ.comp49915_c0_seq1	GO:0046872	metal ion binding	Molecular Function
ZHLZ.comp49915_c0_seq1	GO:0031418	L-ascorbic acid binding	Molecular Function
ZHLZ.comp49915_c0_seq1	GO:0009815	1-aminocyclopropane-1-carboxylate oxidase activity	Molecular Function
ZHLZ.comp59523_c0_seq1	GO:0046872	metal ion binding	Molecular Function
ZHLZ.comp59523_c0_seq1	GO:0016491	oxidoreductase activity	Molecular Function
ZHLZ.comp59930_c0_seq1	GO:0008270	zinc ion binding	Molecular Function
ZHLZ.comp59930_c0_seq1	GO:0008892	guanine deaminase activity	Molecular Function
ZHLZ.comp51503_c1_seq1	GO:0016157	sucrose synthase activity	Molecular Function
ZHLZ.comp50377_c0_seq1	GO:0008171	O-methyltransferase activity	Molecular Function
ZHLZ.comp56032_c0_seq1	GO:0016491	oxidoreductase activity	Molecular Function
ZHLZ.comp59151_c1_seq1	GO:0015297	antiporter activity	Molecular Function
ZHLZ.comp59151_c1_seq1	GO:0015238	drug transmembrane transporter activity	Molecular Function
ZHLZ.comp60846_c0_seq1	GO:0016747	transferase activity, transferring acyl groups other than amino-acyl groups	Molecular Function
ZHLZ.comp56428_c3_seq6	GO:0016740	transferase activity	Molecular Function
ZHLZ.comp60839_c0_seq1	GO:0033843	xyloglucan 6-xylosyltransferase activity	Molecular Function
ZHLZ.comp60839_c0_seq1	GO:0035252	UDP-xylosyltransferase activity	Molecular Function
ZHLZ.comp43081_c0_seq1	GO:0010334	sesquiterpene synthase activity	Molecular Function
ZHLZ.comp35639_c0_seq1	GO:0003677	DNA binding	Molecular Function
ZHLZ.comp49790_c0_seq1	GO:0046872	metal ion binding	Molecular Function
ZHLZ.comp49790_c0_seq1	GO:0016829	lyase activity	Molecular Function
ZHLZ.comp46030_c0_seq1	GO:0003924	GTPase activity	Molecular Function
ZHLZ.comp46030_c0_seq1	GO:0005525	GTP binding	Molecular Function
ZHLZ.comp27061_c0_seq1	GO:0020037	heme binding	Molecular Function
ZHLZ.comp27061_c0_seq1	GO:0016710	trans-cinnamate 4-monooxygenase activity	Molecular Function
ZHLZ.comp27061_c0_seq1	GO:0005506	iron ion binding	Molecular Function
ZHLZ.comp50057_c0_seq1	GO:0032440	2-alkenal reductase [NAD(P)] activity	Molecular Function
ZHLZ.comp59983_c0_seq1	GO:0003746	translation elongation factor activity	Molecular Function
ZHLZ.comp59983_c0_seq1	GO:0003924	GTPase activity	Molecular Function
ZHLZ.comp59983_c0_seq1	GO:0005525	GTP binding	Molecular Function
ZHLZ.comp59437_c0_seq1	GO:0046872	metal ion binding	Molecular Function
ZHLZ.comp59437_c0_seq1	GO:0020037	heme binding	Molecular Function
ZHLZ.comp59437_c0_seq1	GO:0004096	catalase activity	Molecular Function
ZHLZ.comp58329_c1_seq1	GO:0046872	metal ion binding	Molecular Function
ZHLZ.comp58329_c1_seq1	GO:0016491	oxidoreductase activity	Molecular Function
ZHLZ.comp58777_c6_seq9	GO:0030975	thiamine binding	Molecular Function
ZHLZ.comp58777_c6_seq9	GO:0005524	ATP binding	Molecular Function
ZHLZ.comp58777_c6_seq9	GO:0004788	thiamine diphosphokinase activity	Molecular Function
ZHLZ.comp58777_c6_seq9	GO:0016301	kinase activity	Molecular Function
ZHLZ.comp53613_c0_seq1	GO:0050236	pyridoxine:NADP 4-dehydrogenase activity	Molecular Function
ZHLZ.comp59193_c0_seq1	GO:0016709	oxidoreductase activity, acting on paired donors, with incorporation or reduction of molecular oxygen, NAD(P)H as one donor, and incorporation of one atom of oxygen	Molecular Function
ZHLZ.comp56230_c0_seq1	GO:0016301	kinase activity	Molecular Function
ZHLZ.comp56214_c0_seq2	GO:0016746	transferase activity, transferring acyl groups	Molecular Function
ZHLZ.comp56086_c0_seq1	GO:0015120	phosphoglycerate transmembrane transporter activity	Molecular Function
ZHLZ.comp56086_c0_seq1	GO:0005315	inorganic phosphate transmembrane transporter activity	Molecular Function
ZHLZ.comp56086_c0_seq1	GO:0071917	triose-phosphate transmembrane transporter activity	Molecular Function
ZHLZ.comp56086_c0_seq1	GO:0015152	glucose-6-phosphate transmembrane transporter activity	Molecular Function
ZHLZ.comp49635_c0_seq1	GO:0004030	aldehyde dehydrogenase [NAD(P)+] activity	Molecular Function
ZHLZ.comp58541_c0_seq1	GO:0016491	oxidoreductase activity	Molecular Function
ZHLZ.comp58541_c0_seq1	GO:0016887	ATPase activity	Molecular Function
ZHLZ.comp58541_c0_seq1	GO:0000166	nucleotide binding	Molecular Function
ZHLZ.comp48244_c0_seq1	GO:0015035	protein disulfide oxidoreductase activity	Molecular Function
ZHLZ.comp57505_c7_seq3	GO:0016757	transferase activity, transferring glycosyl groups	Molecular Function
ZHLZ.comp58543_c3_seq1	GO:0005509	calcium ion binding	Molecular Function
ZHLZ.comp58543_c3_seq1	GO:0005544	calcium-dependent phospholipid binding	Molecular Function
ZHLZ.comp59618_c0_seq1	GO:0046029	mannitol dehydrogenase activity	Molecular Function
ZHLZ.comp59618_c0_seq1	GO:0008270	zinc ion binding	Molecular Function
ZHLZ.comp49947_c0_seq1	GO:0004672	protein kinase activity	Molecular Function
ZHLZ.comp49947_c0_seq1	GO:0005524	ATP binding	Molecular Function
ZHLZ.comp57703_c0_seq1	GO:0020037	heme binding	Molecular Function
ZHLZ.comp57703_c0_seq1	GO:0016709	oxidoreductase activity, acting on paired donors, with incorporation or reduction of molecular oxygen, NAD(P)H as one donor, and incorporation of one atom of oxygen	Molecular Function
ZHLZ.comp57703_c0_seq1	GO:0005506	iron ion binding	Molecular Function
ZHLZ.comp43729_c0_seq1	GO:0004338	glucan exo-1,3-beta-glucosidase activity	Molecular Function
ZHLZ.comp43729_c0_seq1	GO:0080079	cellobiose glucosidase activity	Molecular Function
ZHLZ.comp43729_c0_seq1	GO:0047668	amygdalin beta-glucosidase activity	Molecular Function
ZHLZ.comp43729_c0_seq1	GO:0004567	beta-mannosidase activity	Molecular Function
ZHLZ.comp43729_c0_seq1	GO:0080082	esculin beta-glucosidase activity	Molecular Function
ZHLZ.comp43729_c0_seq1	GO:0080081	4-methylumbelliferyl-beta-D-glucopyranoside beta-glucosidase activity	Molecular Function
ZHLZ.comp43729_c0_seq1	GO:0004565	beta-galactosidase activity	Molecular Function
ZHLZ.comp43729_c0_seq1	GO:0080083	beta-gentiobiose beta-glucosidase activity	Molecular Function
ZHLZ.comp54420_c0_seq1	GO:0005215	transporter activity	Molecular Function
ZHLZ.comp60133_c0_seq1	GO:0000287	magnesium ion binding	Molecular Function
ZHLZ.comp60133_c0_seq1	GO:0004614	phosphoglucomutase activity	Molecular Function
ZHLZ.comp48982_c1_seq1	GO:0008270	zinc ion binding	Molecular Function
ZHLZ.comp31897_c0_seq1	GO:0005385	zinc ion transmembrane transporter activity	Molecular Function
ZHLZ.comp54254_c0_seq1	GO:0004672	protein kinase activity	Molecular Function
ZHLZ.comp49295_c1_seq1	GO:0016758	transferase activity, transferring hexosyl groups	Molecular Function
ZHLZ.comp49125_c1_seq1	GO:0020037	heme binding	Molecular Function
ZHLZ.comp49125_c1_seq1	GO:0046872	metal ion binding	Molecular Function
ZHLZ.comp49125_c1_seq1	GO:0004601	peroxidase activity	Molecular Function
ZHLZ.comp54113_c0_seq1	GO:0003824	catalytic activity	Molecular Function
ZHLZ.comp49927_c0_seq1	GO:0005509	calcium ion binding	Molecular Function
ZHLZ.comp56960_c0_seq1	GO:0046872	metal ion binding	Molecular Function
ZHLZ.comp56960_c0_seq1	GO:0020037	heme binding	Molecular Function
ZHLZ.comp56960_c0_seq1	GO:0004601	peroxidase activity	Molecular Function
ZHLZ.comp26934_c0_seq1	GO:0016717	oxidoreductase activity, acting on paired donors, with oxidation of a pair of donors resulting in the reduction of molecular oxygen to two molecules of water	Molecular Function
ZHLZ.comp45931_c1_seq1	GO:0005524	ATP binding	Molecular Function
ZHLZ.comp60872_c0_seq1	GO:0005507	copper ion binding	Molecular Function
ZHLZ.comp60872_c0_seq1	GO:0045735	nutrient reservoir activity	Molecular Function
ZHLZ.comp60872_c0_seq1	GO:0008270	zinc ion binding	Molecular Function
ZHLZ.comp58442_c6_seq1	GO:0016491	oxidoreductase activity	Molecular Function
ZHLZ.comp36047_c0_seq1	GO:0043565	sequence-specific DNA binding	Molecular Function
ZHLZ.comp45303_c0_seq1	GO:0005516	calmodulin binding	Molecular Function
ZHLZ.comp59558_c0_seq1	GO:0016168	chlorophyll binding	Molecular Function
ZHLZ.comp59558_c0_seq1	GO:0046872	metal ion binding	Molecular Function
ZHLZ.comp57796_c0_seq1	GO:0016740	transferase activity	Molecular Function
ZHLZ.comp60988_c0_seq1	GO:0003825	alpha,alpha-trehalose-phosphate synthase (UDP-forming) activity	Molecular Function
ZHLZ.comp60988_c0_seq1	GO:0004805	trehalose-phosphatase activity	Molecular Function
ZHLZ.comp59212_c4_seq1	GO:0004871	signal transducer activity	Molecular Function
ZHLZ.comp59212_c4_seq1	GO:0004674	protein serine/threonine kinase activity	Molecular Function
ZHLZ.comp27320_c0_seq1	GO:0016757	transferase activity, transferring glycosyl groups	Molecular Function
ZHLZ.comp46581_c2_seq1	GO:0046872	metal ion binding	Molecular Function
ZHLZ.comp46581_c2_seq1	GO:0016491	oxidoreductase activity	Molecular Function
ZHLZ.comp35654_c0_seq1	GO:0004553	hydrolase activity, hydrolyzing O-glycosyl compounds	Molecular Function
ZHLZ.comp58152_c0_seq1	GO:0046872	metal ion binding	Molecular Function
ZHLZ.comp58152_c0_seq1	GO:0016705	oxidoreductase activity, acting on paired donors, with incorporation or reduction of molecular oxygen	Molecular Function
ZHLZ.comp58152_c0_seq1	GO:0004497	monooxygenase activity	Molecular Function
ZHLZ.comp55291_c1_seq1	GO:0003824	catalytic activity	Molecular Function
ZHLZ.comp53640_c1_seq1	GO:0046872	metal ion binding	Molecular Function
ZHLZ.comp53640_c1_seq1	GO:0045300	acyl-[acyl-carrier-protein] desaturase activity	Molecular Function
ZHLZ.comp47430_c1_seq1	GO:0016165	linoleate 13S-lipoxygenase activity	Molecular Function
ZHLZ.comp47430_c1_seq1	GO:0005506	iron ion binding	Molecular Function
ZHLZ.comp57327_c0_seq1	GO:0008236	serine-type peptidase activity	Molecular Function
ZHLZ.comp59668_c1_seq1	GO:0005215	transporter activity	Molecular Function
ZHLZ.comp35564_c0_seq1	GO:0051920	peroxiredoxin activity	Molecular Function
ZHLZ.comp35564_c0_seq1	GO:0004601	peroxidase activity	Molecular Function
ZHLZ.comp56675_c0_seq2	GO:0004805	trehalose-phosphatase activity	Molecular Function
ZHLZ.comp61050_c0_seq1	GO:0016301	kinase activity	Molecular Function
ZHLZ.comp51249_c0_seq1	GO:0008081	phosphoric diester hydrolase activity	Molecular Function
ZHLZ.comp60154_c0_seq1	GO:0016301	kinase activity	Molecular Function
ZHLZ.comp116674_c0_seq1	GO:0008373	sialyltransferase activity	Molecular Function
ZHLZ.comp36313_c0_seq1	GO:0046872	metal ion binding	Molecular Function
ZHLZ.comp27339_c0_seq1	GO:0045552	dihydrokaempferol 4-reductase activity	Molecular Function
ZHLZ.comp27339_c0_seq1	GO:0050662	coenzyme binding	Molecular Function
ZHLZ.comp27339_c0_seq1	GO:0047886	farnesol dehydrogenase activity	Molecular Function
ZHLZ.comp58775_c0_seq39	GO:0010333	terpene synthase activity	Molecular Function
ZHLZ.comp58775_c0_seq39	GO:0046872	metal ion binding	Molecular Function
ZHLZ.comp49009_c0_seq1	GO:0046872	metal ion binding	Molecular Function
ZHLZ.comp49009_c0_seq1	GO:0020037	heme binding	Molecular Function
ZHLZ.comp49009_c0_seq1	GO:0004601	peroxidase activity	Molecular Function
ZHLZ.comp57758_c0_seq1	GO:0003824	catalytic activity	Molecular Function
ZHLZ.comp35595_c0_seq1	GO:0003959	NADPH dehydrogenase activity	Molecular Function
ZHLZ.comp35595_c0_seq1	GO:0016630	protochlorophyllide reductase activity	Molecular Function
CL713Contig1	GO:0016758	transferase activity, transferring hexosyl groups	Molecular Function
ZHLZ.comp56261_c0_seq1	GO:0016787	hydrolase activity	Molecular Function
ZHLZ.comp35381_c0_seq1	GO:0004332	fructose-bisphosphate aldolase activity	Molecular Function
ZHLZ.comp35478_c0_seq1	GO:0020037	heme binding	Molecular Function
ZHLZ.comp35478_c0_seq1	GO:0005506	iron ion binding	Molecular Function
ZHLZ.comp35478_c0_seq1	GO:0016711	flavonoid 3'-monooxygenase activity	Molecular Function
ZHLZ.comp320957_c0_seq1	GO:0015079	potassium ion transmembrane transporter activity	Molecular Function
ZHLZ.comp46682_c3_seq1	GO:0005525	GTP binding	Molecular Function
ZHLZ.comp35373_c0_seq1	GO:0003904	deoxyribodipyrimidine photo-lyase activity	Molecular Function
ZHLZ.comp43566_c0_seq1	GO:0008270	zinc ion binding	Molecular Function
ZHLZ.comp43566_c0_seq1	GO:0003676	nucleic acid binding	Molecular Function
ZHLZ.comp43566_c0_seq1	GO:0004170	dUTP diphosphatase activity	Molecular Function
ZHLZ.comp43566_c0_seq1	GO:0003964	RNA-directed DNA polymerase activity	Molecular Function
ZHLZ.comp43566_c0_seq1	GO:0004523	RNA-DNA hybrid ribonuclease activity	Molecular Function
ZHLZ.comp43566_c0_seq1	GO:0004190	aspartic-type endopeptidase activity	Molecular Function
ZHLZ.comp35841_c0_seq1	GO:0016491	oxidoreductase activity	Molecular Function
ZHLZ.comp49114_c0_seq1	GO:0020037	heme binding	Molecular Function
ZHLZ.comp49114_c0_seq1	GO:0046872	metal ion binding	Molecular Function
ZHLZ.comp49114_c0_seq1	GO:0004601	peroxidase activity	Molecular Function
ZHLZ.comp26781_c0_seq1	GO:0004252	serine-type endopeptidase activity	Molecular Function
ZHLZ.comp29159_c0_seq1	GO:0016758	transferase activity, transferring hexosyl groups	Molecular Function
ZHLZ.comp57119_c8_seq1	GO:0005509	calcium ion binding	Molecular Function
ZHLZ.comp59128_c0_seq1	GO:0004497	monooxygenase activity	Molecular Function
ZHLZ.comp59128_c0_seq1	GO:0016705	oxidoreductase activity, acting on paired donors, with incorporation or reduction of molecular oxygen	Molecular Function
ZHLZ.comp31057_c0_seq1	GO:0005460	UDP-glucose transmembrane transporter activity	Molecular Function
ZHLZ.comp31057_c0_seq1	GO:0015415	ATPase-coupled phosphate ion transmembrane transporter activity	Molecular Function
ZHLZ.comp31057_c0_seq1	GO:0005524	ATP binding	Molecular Function
ZHLZ.comp31057_c0_seq1	GO:0005515	protein binding	Molecular Function
ZHLZ.comp47117_c0_seq1	GO:0016491	oxidoreductase activity	Molecular Function
ZHLZ.comp53861_c0_seq1	GO:0004802	transketolase activity	Molecular Function
ZHLZ.comp53861_c0_seq1	GO:0046872	metal ion binding	Molecular Function
ZHLZ.comp54069_c0_seq1	GO:0016702	oxidoreductase activity, acting on single donors with incorporation of molecular oxygen, incorporation of two atoms of oxygen	Molecular Function
ZHLZ.comp50471_c1_seq1	GO:0016872	intramolecular lyase activity	Molecular Function
ZHLZ.comp58150_c3_seq1	GO:0015288	porin activity	Molecular Function
ZHLZ.comp58150_c3_seq1	GO:0008308	voltage-gated anion channel activity	Molecular Function
ZHLZ.comp58825_c1_seq1	GO:0022857	transmembrane transporter activity	Molecular Function
ZHLZ.comp27688_c0_seq1	GO:0004871	signal transducer activity	Molecular Function
ZHLZ.comp27688_c0_seq1	GO:0005179	hormone activity	Molecular Function
ZHLZ.comp36000_c0_seq1	GO:0051287	NAD binding	Molecular Function
ZHLZ.comp36000_c0_seq1	GO:0008270	zinc ion binding	Molecular Function
ZHLZ.comp36000_c0_seq1	GO:0004473	malate dehydrogenase (decarboxylating) (NADP+) activity	Molecular Function
ZHLZ.comp36000_c0_seq1	GO:0050897	cobalt ion binding	Molecular Function
ZHLZ.comp36000_c0_seq1	GO:0004471	malate dehydrogenase (decarboxylating) (NAD+) activity	Molecular Function
ZHLZ.comp36000_c0_seq1	GO:0042803	protein homodimerization activity	Molecular Function
ZHLZ.comp36000_c0_seq1	GO:0008948	oxaloacetate decarboxylase activity	Molecular Function
ZHLZ.comp42011_c0_seq1	GO:0005537	mannose binding	Molecular Function
ZHLZ.comp26793_c0_seq1	GO:0004568	chitinase activity	Molecular Function
ZHLZ.comp26793_c0_seq1	GO:0008061	chitin binding	Molecular Function
ZHLZ.comp60035_c0_seq1	GO:0030234	enzyme regulator activity	Molecular Function
ZHLZ.comp60035_c0_seq1	GO:0046961	proton-transporting ATPase activity, rotational mechanism	Molecular Function
ZHLZ.comp60035_c0_seq1	GO:0046933	proton-transporting ATP synthase activity, rotational mechanism	Molecular Function
ZHLZ.comp35988_c0_seq1	GO:0005507	copper ion binding	Molecular Function
ZHLZ.comp35988_c0_seq1	GO:0008447	L-ascorbate oxidase activity	Molecular Function
ZHLZ.comp53363_c0_seq1	GO:0016629	12-oxophytodienoate reductase activity	Molecular Function
ZHLZ.comp53363_c0_seq1	GO:0010181	FMN binding	Molecular Function
ZHLZ.comp53995_c0_seq1	GO:0046872	metal ion binding	Molecular Function
ZHLZ.comp53995_c0_seq1	GO:0016705	oxidoreductase activity, acting on paired donors, with incorporation or reduction of molecular oxygen	Molecular Function
ZHLZ.comp53995_c0_seq1	GO:0004497	monooxygenase activity	Molecular Function
ZHLZ.comp49620_c0_seq1	GO:0003700	transcription factor activity, sequence-specific DNA binding	Molecular Function
ZHLZ.comp49620_c0_seq1	GO:0003677	DNA binding	Molecular Function
ZHLZ.comp48606_c0_seq1	GO:0004568	chitinase activity	Molecular Function
ZHLZ.comp57959_c2_seq1	GO:0005215	transporter activity	Molecular Function
ZHLZ.comp35493_c0_seq1	GO:0046872	metal ion binding	Molecular Function
ZHLZ.comp35493_c0_seq1	GO:0009055	electron carrier activity	Molecular Function
ZHLZ.comp35493_c0_seq1	GO:0020037	heme binding	Molecular Function
ZHLZ.comp53278_c0_seq1	GO:0016757	transferase activity, transferring glycosyl groups	Molecular Function
ZHLZ.comp55890_c1_seq3	GO:0008565	protein transporter activity	Molecular Function
ZHLZ.comp59542_c0_seq1	GO:0005524	ATP binding	Molecular Function
ZHLZ.comp59542_c0_seq1	GO:0004775	succinate-CoA ligase (ADP-forming) activity	Molecular Function
ZHLZ.comp59542_c0_seq1	GO:0016829	lyase activity	Molecular Function
ZHLZ.comp54484_c2_seq1	GO:0004739	pyruvate dehydrogenase (acetyl-transferring) activity	Molecular Function
ZHLZ.comp59475_c0_seq1	GO:0046872	metal ion binding	Molecular Function
ZHLZ.comp44377_c1_seq1	GO:0003677	DNA binding	Molecular Function
ZHLZ.comp44377_c1_seq1	GO:0003700	transcription factor activity, sequence-specific DNA binding	Molecular Function
ZHLZ.comp52932_c0_seq1	GO:0003824	catalytic activity	Molecular Function
ZHLZ.comp58790_c0_seq5	GO:0008270	zinc ion binding	Molecular Function
ZHLZ.comp48016_c0_seq1	GO:0008974	phosphoribulokinase activity	Molecular Function
ZHLZ.comp48016_c0_seq1	GO:0005524	ATP binding	Molecular Function
ZHLZ.comp59830_c0_seq1	GO:0016788	hydrolase activity, acting on ester bonds	Molecular Function
ZHLZ.comp34560_c0_seq1	GO:0003677	DNA binding	Molecular Function
ZHLZ.comp47430_c0_seq1	GO:0046872	metal ion binding	Molecular Function
ZHLZ.comp47430_c0_seq1	GO:0016702	oxidoreductase activity, acting on single donors with incorporation of molecular oxygen, incorporation of two atoms of oxygen	Molecular Function
ZHLZ.comp27536_c0_seq1	GO:0008802	betaine-aldehyde dehydrogenase activity	Molecular Function
ZHLZ.comp48841_c0_seq1	GO:0005515	protein binding	Molecular Function
ZHLZ.comp49797_c0_seq1	GO:0004030	aldehyde dehydrogenase [NAD(P)+] activity	Molecular Function
ZHLZ.comp53180_c5_seq1	GO:0016767	geranylgeranyl-diphosphate geranylgeranyltransferase activity	Molecular Function
ZHLZ.comp46824_c0_seq1	GO:0048040	UDP-glucuronate decarboxylase activity	Molecular Function
ZHLZ.comp54713_c0_seq1	GO:0045735	nutrient reservoir activity	Molecular Function
ZHLZ.comp54713_c0_seq1	GO:0030145	manganese ion binding	Molecular Function
ZHLZ.comp54713_c0_seq1	GO:0004784	superoxide dismutase activity	Molecular Function
ZHLZ.comp27213_c0_seq1	GO:0050897	cobalt ion binding	Molecular Function
ZHLZ.comp27213_c0_seq1	GO:0005524	ATP binding	Molecular Function
ZHLZ.comp27213_c0_seq1	GO:0050660	flavin adenine dinucleotide binding	Molecular Function
ZHLZ.comp27213_c0_seq1	GO:0008177	succinate dehydrogenase (ubiquinone) activity	Molecular Function
ZHLZ.comp35490_c0_seq1	GO:0016884	carbon-nitrogen ligase activity, with glutamine as amido-N-donor	Molecular Function
ZHLZ.comp35490_c0_seq1	GO:0047412	N-(long-chain-acyl)ethanolamine deacylase activity	Molecular Function
ZHLZ.comp35490_c0_seq1	GO:0016740	transferase activity	Molecular Function
ZHLZ.comp35490_c0_seq1	GO:0004040	amidase activity	Molecular Function
ZHLZ.comp48704_c0_seq1	GO:0005515	protein binding	Molecular Function
ZHLZ.comp48374_c0_seq2	GO:0003735	structural constituent of ribosome	Molecular Function
ZHLZ.comp46348_c1_seq1	GO:0004739	pyruvate dehydrogenase (acetyl-transferring) activity	Molecular Function
ZHLZ.comp49248_c0_seq1	GO:0008515	sucrose transmembrane transporter activity	Molecular Function
ZHLZ.comp43344_c0_seq1	GO:0070008	serine-type exopeptidase activity	Molecular Function
ZHLZ.comp43344_c0_seq1	GO:0004252	serine-type endopeptidase activity	Molecular Function
ZHLZ.comp35584_c0_seq1	GO:0046872	metal ion binding	Molecular Function
ZHLZ.comp35584_c0_seq1	GO:0016168	chlorophyll binding	Molecular Function
ZHLZ.comp27280_c1_seq1	GO:0016787	hydrolase activity	Molecular Function
ZHLZ.comp53568_c0_seq1	GO:0003677	DNA binding	Molecular Function
ZHLZ.comp59511_c0_seq1	GO:0004553	hydrolase activity, hydrolyzing O-glycosyl compounds	Molecular Function
ZHLZ.comp57462_c0_seq1	GO:0005507	copper ion binding	Molecular Function
ZHLZ.comp57462_c0_seq1	GO:0008705	methionine synthase activity	Molecular Function
ZHLZ.comp57462_c0_seq1	GO:0008270	zinc ion binding	Molecular Function
ZHLZ.comp57462_c0_seq1	GO:0003871	5-methyltetrahydropteroyltriglutamate-homocysteine S-methyltransferase activity	Molecular Function
ZHLZ.comp51441_c0_seq2	GO:0008270	zinc ion binding	Molecular Function
ZHLZ.comp57553_c0_seq1	GO:0016740	transferase activity	Molecular Function
ZHLZ.comp59672_c0_seq1	GO:0051738	xanthophyll binding	Molecular Function
ZHLZ.comp59672_c0_seq1	GO:0016168	chlorophyll binding	Molecular Function
ZHLZ.comp26930_c0_seq1	GO:0016491	oxidoreductase activity	Molecular Function
ZHLZ.comp60071_c0_seq1	GO:0052736	beta-glucanase activity	Molecular Function
ZHLZ.comp54988_c0_seq1	GO:0005515	protein binding	Molecular Function
ZHLZ.comp54988_c0_seq1	GO:0046933	proton-transporting ATP synthase activity, rotational mechanism	Molecular Function
ZHLZ.comp54988_c0_seq1	GO:0005524	ATP binding	Molecular Function
ZHLZ.comp48510_c0_seq1	GO:0016705	oxidoreductase activity, acting on paired donors, with incorporation or reduction of molecular oxygen	Molecular Function
ZHLZ.comp48510_c0_seq1	GO:0004497	monooxygenase activity	Molecular Function
ZHLZ.comp59609_c0_seq1	GO:0003723	RNA binding	Molecular Function
ZHLZ.comp59609_c0_seq1	GO:0008270	zinc ion binding	Molecular Function
ZHLZ.comp59609_c0_seq1	GO:0004298	threonine-type endopeptidase activity	Molecular Function
ZHLZ.comp59609_c0_seq1	GO:0003677	DNA binding	Molecular Function
ZHLZ.comp45310_c1_seq1	GO:0016740	transferase activity	Molecular Function
ZHLZ.comp55284_c1_seq2	GO:0005515	protein binding	Molecular Function
ZHLZ.comp53766_c0_seq1	GO:0004185	serine-type carboxypeptidase activity	Molecular Function
ZHLZ.comp52857_c0_seq1	GO:0032440	2-alkenal reductase [NAD(P)] activity	Molecular Function
ZHLZ.comp52857_c0_seq1	GO:0005358	high-affinity hydrogen:glucose symporter activity	Molecular Function
ZHLZ.comp43227_c1_seq1	GO:0004252	serine-type endopeptidase activity	Molecular Function
ZHLZ.comp46581_c0_seq1	GO:0008199	ferric iron binding	Molecular Function
ZHLZ.comp46581_c0_seq1	GO:0004322	ferroxidase activity	Molecular Function
ZHLZ.comp47439_c0_seq1	GO:0004553	hydrolase activity, hydrolyzing O-glycosyl compounds	Molecular Function
ZHLZ.comp57459_c1_seq1	GO:0030060	L-malate dehydrogenase activity	Molecular Function
ZHLZ.comp58474_c5_seq1	GO:0016788	hydrolase activity, acting on ester bonds	Molecular Function
ZHLZ.comp35522_c0_seq1	GO:0003735	structural constituent of ribosome	Molecular Function
ZHLZ.comp53486_c2_seq1	GO:0003677	DNA binding	Molecular Function
ZHLZ.comp59476_c0_seq1	GO:0005215	transporter activity	Molecular Function
ZHLZ.comp54462_c1_seq1	GO:0004338	glucan exo-1,3-beta-glucosidase activity	Molecular Function
ZHLZ.comp54462_c1_seq1	GO:0004565	beta-galactosidase activity	Molecular Function
ZHLZ.comp54462_c1_seq1	GO:0080083	beta-gentiobiose beta-glucosidase activity	Molecular Function
ZHLZ.comp50082_c0_seq1	GO:0003825	alpha,alpha-trehalose-phosphate synthase (UDP-forming) activity	Molecular Function
ZHLZ.comp50082_c0_seq1	GO:0004805	trehalose-phosphatase activity	Molecular Function
ZHLZ.comp26935_c0_seq1	GO:0016168	chlorophyll binding	Molecular Function
ZHLZ.comp26935_c0_seq1	GO:0046872	metal ion binding	Molecular Function
ZHLZ.comp57017_c0_seq1	GO:0003824	catalytic activity	Molecular Function
ZHLZ.comp55407_c0_seq1	GO:0016787	hydrolase activity	Molecular Function
ZHLZ.comp43564_c1_seq1	GO:0045548	phenylalanine ammonia-lyase activity	Molecular Function
ZHLZ.comp35508_c0_seq1	GO:0005507	copper ion binding	Molecular Function
ZHLZ.comp35508_c0_seq1	GO:0004784	superoxide dismutase activity	Molecular Function
ZHLZ.comp35508_c0_seq1	GO:0008270	zinc ion binding	Molecular Function
ZHLZ.comp51536_c0_seq1	GO:0046872	metal ion binding	Molecular Function
ZHLZ.comp51536_c0_seq1	GO:0045156	electron transporter, transferring electrons within the cyclic electron transport pathway of photosynthesis activity	Molecular Function
ZHLZ.comp51536_c0_seq1	GO:0016168	chlorophyll binding	Molecular Function
ZHLZ.comp60975_c0_seq1	GO:0004190	aspartic-type endopeptidase activity	Molecular Function
ZHLZ.comp52466_c0_seq1	GO:0016491	oxidoreductase activity	Molecular Function
ZHLZ.comp45514_c0_seq1	GO:0016747	transferase activity, transferring acyl groups other than amino-acyl groups	Molecular Function
ZHLZ.comp32275_c0_seq1	GO:0046872	metal ion binding	Molecular Function
ZHLZ.comp32275_c0_seq1	GO:0005344	oxygen transporter activity	Molecular Function
ZHLZ.comp32275_c0_seq1	GO:0020037	heme binding	Molecular Function
ZHLZ.comp32275_c0_seq1	GO:0019825	oxygen binding	Molecular Function
ZHLZ.comp56603_c3_seq1	GO:0008559	xenobiotic-transporting ATPase activity	Molecular Function
ZHLZ.comp56603_c3_seq1	GO:0015415	ATPase-coupled phosphate ion transmembrane transporter activity	Molecular Function
ZHLZ.comp56603_c3_seq1	GO:0005524	ATP binding	Molecular Function
ZHLZ.comp26946_c0_seq1	GO:0046872	metal ion binding	Molecular Function
ZHLZ.comp26946_c0_seq1	GO:0004784	superoxide dismutase activity	Molecular Function
ZHLZ.comp59405_c1_seq1	GO:0030246	carbohydrate binding	Molecular Function
ZHLZ.comp59405_c1_seq1	GO:0004565	beta-galactosidase activity	Molecular Function
ZHLZ.comp59572_c0_seq1	GO:0003735	structural constituent of ribosome	Molecular Function
ZHLZ.comp56675_c0_seq1	GO:0004805	trehalose-phosphatase activity	Molecular Function
ZHLZ.comp49646_c1_seq1	GO:0008233	peptidase activity	Molecular Function
ZHLZ.comp49646_c1_seq1	GO:0008270	zinc ion binding	Molecular Function
ZHLZ.comp49646_c1_seq1	GO:0003676	nucleic acid binding	Molecular Function
ZHLZ.comp49646_c1_seq1	GO:0004519	endonuclease activity	Molecular Function
ZHLZ.comp49646_c1_seq1	GO:0003964	RNA-directed DNA polymerase activity	Molecular Function
ZHLZ.comp55093_c0_seq1	GO:0004030	aldehyde dehydrogenase [NAD(P)+] activity	Molecular Function
ZHLZ.comp55093_c0_seq1	GO:0051287	NAD binding	Molecular Function
ZHLZ.comp55093_c0_seq1	GO:0005507	copper ion binding	Molecular Function
ZHLZ.comp55093_c0_seq1	GO:0009013	succinate-semialdehyde dehydrogenase [NAD(P)+] activity	Molecular Function
ZHLZ.comp55093_c0_seq1	GO:0004777	succinate-semialdehyde dehydrogenase (NAD+) activity	Molecular Function
ZHLZ.comp46496_c0_seq1	GO:0008081	phosphoric diester hydrolase activity	Molecular Function
ZHLZ.comp49817_c0_seq1	GO:0046872	metal ion binding	Molecular Function
ZHLZ.comp49817_c0_seq1	GO:0004222	metalloendopeptidase activity	Molecular Function
ZHLZ.comp59560_c0_seq1	GO:0016787	hydrolase activity	Molecular Function
ZHLZ.comp54430_c1_seq1	GO:0036094	small molecule binding	Molecular Function
ZHLZ.comp54430_c1_seq1	GO:0004713	protein tyrosine kinase activity	Molecular Function
ZHLZ.comp54430_c1_seq1	GO:0043168	anion binding	Molecular Function
ZHLZ.comp59452_c0_seq1	GO:0009055	electron carrier activity	Molecular Function
ZHLZ.comp59452_c0_seq1	GO:0046872	metal ion binding	Molecular Function
ZHLZ.comp59452_c0_seq1	GO:0051537	2 iron, 2 sulfur cluster binding	Molecular Function
ZHLZ.comp27255_c0_seq1	GO:0016874	ligase activity	Molecular Function
ZHLZ.comp27255_c0_seq1	GO:0004321	fatty-acyl-CoA synthase activity	Molecular Function
ZHLZ.comp59648_c0_seq1	GO:0047450	crotonoyl-[acyl-carrier-protein] hydratase activity	Molecular Function
ZHLZ.comp27096_c0_seq1	GO:0003677	DNA binding	Molecular Function
ZHLZ.comp27096_c0_seq1	GO:0003700	transcription factor activity, sequence-specific DNA binding	Molecular Function
ZHLZ.comp56799_c0_seq1	GO:0046872	metal ion binding	Molecular Function
ZHLZ.comp56799_c0_seq1	GO:0004802	transketolase activity	Molecular Function
ZHLZ.comp50560_c0_seq1	GO:0016779	nucleotidyltransferase activity	Molecular Function
ZHLZ.comp50560_c0_seq1	GO:0016597	amino acid binding	Molecular Function
ZHLZ.comp45488_c0_seq1	GO:0046872	metal ion binding	Molecular Function
ZHLZ.comp53886_c0_seq1	GO:0003746	translation elongation factor activity	Molecular Function
ZHLZ.comp59602_c0_seq1	GO:0005507	copper ion binding	Molecular Function
ZHLZ.comp59602_c0_seq1	GO:0008270	zinc ion binding	Molecular Function
ZHLZ.comp59602_c0_seq1	GO:0050897	cobalt ion binding	Molecular Function
ZHLZ.comp54402_c0_seq1	GO:0051287	NAD binding	Molecular Function
ZHLZ.comp54402_c0_seq1	GO:0008863	formate dehydrogenase (NAD+) activity	Molecular Function
ZHLZ.comp54402_c0_seq1	GO:0016616	oxidoreductase activity, acting on the CH-OH group of donors, NAD or NADP as acceptor	Molecular Function
ZHLZ.comp52493_c0_seq1	GO:0016798	hydrolase activity, acting on glycosyl bonds	Molecular Function
ZHLZ.comp35384_c0_seq1	GO:0016740	transferase activity	Molecular Function
ZHLZ.comp57839_c0_seq7	GO:0016298	lipase activity	Molecular Function
ZHLZ.comp57839_c0_seq7	GO:0080031	methyl salicylate esterase activity	Molecular Function
ZHLZ.comp51371_c2_seq1	GO:0005215	transporter activity	Molecular Function
ZHLZ.comp35701_c0_seq1	GO:0004674	protein serine/threonine kinase activity	Molecular Function
ZHLZ.comp35701_c0_seq1	GO:0005524	ATP binding	Molecular Function
ZHLZ.comp58072_c1_seq18	GO:0016491	oxidoreductase activity	Molecular Function
ZHLZ.comp26906_c0_seq2	GO:0001055	RNA polymerase II activity	Molecular Function
ZHLZ.comp26906_c0_seq2	GO:0008270	zinc ion binding	Molecular Function
ZHLZ.comp26906_c0_seq2	GO:0003677	DNA binding	Molecular Function
ZHLZ.comp26906_c0_seq2	GO:0001054	RNA polymerase I activity	Molecular Function
ZHLZ.comp26906_c0_seq2	GO:0001056	RNA polymerase III activity	Molecular Function
ZHLZ.comp58993_c4_seq2	GO:0016787	hydrolase activity	Molecular Function
ZHLZ.comp55937_c0_seq12	GO:0008168	methyltransferase activity	Molecular Function
ZHLZ.comp37484_c0_seq1	GO:0035250	UDP-galactosyltransferase activity	Molecular Function
ZHLZ.comp53444_c0_seq1	GO:0045300	acyl-[acyl-carrier-protein] desaturase activity	Molecular Function
ZHLZ.comp48345_c0_seq1	GO:0004107	chorismate synthase activity	Molecular Function
ZHLZ.comp59635_c0_seq1	GO:0016740	transferase activity	Molecular Function
ZHLZ.comp54367_c0_seq1	GO:0015088	copper uptake transmembrane transporter activity	Molecular Function
ZHLZ.comp54367_c0_seq1	GO:0005381	iron ion transmembrane transporter activity	Molecular Function
ZHLZ.comp54367_c0_seq1	GO:0042803	protein homodimerization activity	Molecular Function
ZHLZ.comp58913_c0_seq1	GO:0050660	flavin adenine dinucleotide binding	Molecular Function
ZHLZ.comp58913_c0_seq1	GO:0003995	acyl-CoA dehydrogenase activity	Molecular Function
ZHLZ.comp58913_c0_seq1	GO:0003997	acyl-CoA oxidase activity	Molecular Function
ZHLZ.comp45188_c0_seq1	GO:0046961	proton-transporting ATPase activity, rotational mechanism	Molecular Function
ZHLZ.comp45188_c0_seq1	GO:0008270	zinc ion binding	Molecular Function
ZHLZ.comp45188_c0_seq1	GO:0046933	proton-transporting ATP synthase activity, rotational mechanism	Molecular Function
ZHLZ.comp58471_c2_seq1	GO:0005215	transporter activity	Molecular Function
ZHLZ.comp44095_c1_seq1	GO:0016787	hydrolase activity	Molecular Function
ZHLZ.comp44095_c1_seq1	GO:0004452	isopentenyl-diphosphate delta-isomerase activity	Molecular Function
ZHLZ.comp58735_c1_seq3	GO:0046872	metal ion binding	Molecular Function
ZHLZ.comp58735_c1_seq3	GO:0004802	transketolase activity	Molecular Function
ZHLZ.comp57801_c1_seq1	GO:0046872	metal ion binding	Molecular Function
ZHLZ.comp57801_c1_seq1	GO:0016168	chlorophyll binding	Molecular Function
ZHLZ.comp53469_c0_seq2	GO:0008270	zinc ion binding	Molecular Function
ZHLZ.comp53469_c0_seq2	GO:0047681	aryl-alcohol dehydrogenase (NADP+) activity	Molecular Function
ZHLZ.comp43654_c0_seq1	GO:0031957	very long-chain fatty acid-CoA ligase activity	Molecular Function
ZHLZ.comp43654_c0_seq1	GO:0004467	long-chain fatty acid-CoA ligase activity	Molecular Function
ZHLZ.comp54170_c0_seq1	GO:0004674	protein serine/threonine kinase activity	Molecular Function
ZHLZ.comp54170_c0_seq1	GO:0005524	ATP binding	Molecular Function
ZHLZ.comp48345_c1_seq1	GO:0016296	palmitoyl-[acyl-carrier-protein] hydrolase activity	Molecular Function
ZHLZ.comp48345_c1_seq1	GO:0004320	oleoyl-[acyl-carrier-protein] hydrolase activity	Molecular Function
ZHLZ.comp48345_c1_seq1	GO:0016295	myristoyl-[acyl-carrier-protein] hydrolase activity	Molecular Function
ZHLZ.comp51522_c0_seq1	GO:0051213	dioxygenase activity	Molecular Function
ZHLZ.comp56613_c0_seq1	GO:0051287	NAD binding	Molecular Function
ZHLZ.comp56613_c0_seq1	GO:0000287	magnesium ion binding	Molecular Function
ZHLZ.comp56613_c0_seq1	GO:0004449	isocitrate dehydrogenase (NAD+) activity	Molecular Function
ZHLZ.comp59915_c0_seq1	GO:0000234	phosphoethanolamine N-methyltransferase activity	Molecular Function
ZHLZ.comp59915_c0_seq1	GO:0052667	phosphomethylethanolamine N-methyltransferase activity	Molecular Function
ZHLZ.comp60163_c0_seq1	GO:0005524	ATP binding	Molecular Function
ZHLZ.comp60163_c0_seq1	GO:0015245	fatty acid transporter activity	Molecular Function
ZHLZ.comp52787_c0_seq1	GO:0001758	retinal dehydrogenase activity	Molecular Function
ZHLZ.comp52787_c0_seq1	GO:0004029	aldehyde dehydrogenase (NAD) activity	Molecular Function
ZHLZ.comp59640_c0_seq1	GO:0004519	endonuclease activity	Molecular Function
ZHLZ.comp59640_c0_seq1	GO:0019904	protein domain specific binding	Molecular Function
ZHLZ.comp59736_c0_seq1	GO:0004069	L-aspartate:2-oxoglutarate aminotransferase activity	Molecular Function
ZHLZ.comp59736_c0_seq1	GO:0080130	L-phenylalanine:2-oxoglutarate aminotransferase activity	Molecular Function
ZHLZ.comp59736_c0_seq1	GO:0030170	pyridoxal phosphate binding	Molecular Function
ZHLZ.comp59072_c0_seq1	GO:0016758	transferase activity, transferring hexosyl groups	Molecular Function
ZHLZ.comp35055_c0_seq1	GO:0046872	metal ion binding	Molecular Function
ZHLZ.comp35055_c0_seq1	GO:0051213	dioxygenase activity	Molecular Function
ZHLZ.comp55333_c1_seq1	GO:0008312	7S RNA binding	Molecular Function
ZHLZ.comp55333_c1_seq1	GO:0003924	GTPase activity	Molecular Function
ZHLZ.comp55333_c1_seq1	GO:0005525	GTP binding	Molecular Function
ZHLZ.comp47333_c1_seq1	GO:0005524	ATP binding	Molecular Function
ZHLZ.comp47333_c1_seq1	GO:0004674	protein serine/threonine kinase activity	Molecular Function
ZHLZ.comp47898_c1_seq1	GO:0046872	metal ion binding	Molecular Function
ZHLZ.comp47898_c1_seq1	GO:0031072	heat shock protein binding	Molecular Function
ZHLZ.comp47898_c1_seq1	GO:0005524	ATP binding	Molecular Function
ZHLZ.comp47898_c1_seq1	GO:0051082	unfolded protein binding	Molecular Function
ZHLZ.comp35860_c0_seq1	GO:0004674	protein serine/threonine kinase activity	Molecular Function
ZHLZ.comp35860_c0_seq1	GO:0005524	ATP binding	Molecular Function
ZHLZ.comp53543_c0_seq1	GO:0005215	transporter activity	Molecular Function
ZHLZ.comp55945_c1_seq1	GO:0018454	acetoacetyl-CoA reductase activity	Molecular Function
ZHLZ.comp55945_c1_seq1	GO:0045703	ketoreductase activity	Molecular Function
ZHLZ.comp55945_c1_seq1	GO:0004303	estradiol 17-beta-dehydrogenase activity	Molecular Function
ZHLZ.comp56132_c0_seq1	GO:0004013	adenosylhomocysteinase activity	Molecular Function
ZHLZ.comp56132_c0_seq1	GO:0005507	copper ion binding	Molecular Function
ZHLZ.comp54526_c2_seq1	GO:0003677	DNA binding	Molecular Function
ZHLZ.comp35300_c0_seq1	GO:0008515	sucrose transmembrane transporter activity	Molecular Function
ZHLZ.comp56799_c1_seq3	GO:0004802	transketolase activity	Molecular Function
ZHLZ.comp27950_c0_seq1	GO:0016210	naringenin-chalcone synthase activity	Molecular Function
ZHLZ.comp56023_c0_seq1	GO:0016165	linoleate 13S-lipoxygenase activity	Molecular Function
ZHLZ.comp62360_c0_seq1	GO:0005375	copper ion transmembrane transporter activity	Molecular Function
ZHLZ.comp55008_c0_seq1	GO:0046423	allene-oxide cyclase activity	Molecular Function
ZHLZ.comp59950_c0_seq1	GO:0016161	beta-amylase activity	Molecular Function
ZHLZ.comp47736_c0_seq1	GO:0016768	spermine synthase activity	Molecular Function
ZHLZ.comp47736_c0_seq1	GO:0004766	spermidine synthase activity	Molecular Function
ZHLZ.comp55750_c0_seq1	GO:0051536	iron-sulfur cluster binding	Molecular Function
ZHLZ.comp55750_c0_seq1	GO:0004497	monooxygenase activity	Molecular Function
ZHLZ.comp53861_c1_seq1	GO:0046872	metal ion binding	Molecular Function
ZHLZ.comp53861_c1_seq1	GO:0004802	transketolase activity	Molecular Function
ZHLZ.comp59675_c0_seq1	GO:0016787	hydrolase activity	Molecular Function
ZHLZ.comp54801_c0_seq1	GO:0046527	glucosyltransferase activity	Molecular Function
ZHLZ.comp35350_c0_seq1	GO:0008121	ubiquinol-cytochrome-c reductase activity	Molecular Function
ZHLZ.comp35350_c0_seq1	GO:0051537	2 iron, 2 sulfur cluster binding	Molecular Function
ZHLZ.comp35350_c0_seq1	GO:0046872	metal ion binding	Molecular Function
ZHLZ.comp47871_c0_seq1	GO:0015254	glycerol channel activity	Molecular Function
ZHLZ.comp47871_c0_seq1	GO:0015250	water channel activity	Molecular Function
ZHLZ.comp57620_c1_seq1	GO:0016628	oxidoreductase activity, acting on the CH-CH group of donors, NAD or NADP as acceptor	Molecular Function
ZHLZ.comp57620_c1_seq1	GO:0071949	FAD binding	Molecular Function
ZHLZ.comp57620_c1_seq1	GO:0045550	geranylgeranyl reductase activity	Molecular Function
ZHLZ.comp50063_c0_seq1	GO:0016787	hydrolase activity	Molecular Function
ZHLZ.comp57828_c1_seq1	GO:0016491	oxidoreductase activity	Molecular Function
ZHLZ.comp57828_c1_seq1	GO:0016887	ATPase activity	Molecular Function
ZHLZ.comp57828_c1_seq1	GO:0000166	nucleotide binding	Molecular Function
ZHLZ.comp48038_c0_seq1	GO:0008234	cysteine-type peptidase activity	Molecular Function
ZHLZ.comp59797_c0_seq1	GO:0016740	transferase activity	Molecular Function
ZHLZ.comp59797_c0_seq1	GO:0004124	cysteine synthase activity	Molecular Function
ZHLZ.comp47873_c1_seq1	GO:0016720	delta12-fatty acid dehydrogenase activity	Molecular Function
ZHLZ.comp47873_c1_seq1	GO:0016717	oxidoreductase activity, acting on paired donors, with oxidation of a pair of donors resulting in the reduction of molecular oxygen to two molecules of water	Molecular Function
ZHLZ.comp43393_c0_seq1	GO:0004420	hydroxymethylglutaryl-CoA reductase (NADPH) activity	Molecular Function
ZHLZ.comp43393_c0_seq1	GO:0050661	NADP binding	Molecular Function
ZHLZ.comp43564_c0_seq1	GO:0045548	phenylalanine ammonia-lyase activity	Molecular Function
ZHLZ.comp53640_c0_seq1	GO:0046872	metal ion binding	Molecular Function
ZHLZ.comp53640_c0_seq1	GO:0045300	acyl-[acyl-carrier-protein] desaturase activity	Molecular Function
ZHLZ.comp54546_c0_seq1	GO:0016491	oxidoreductase activity	Molecular Function
ZHLZ.comp54546_c0_seq1	GO:0005506	iron ion binding	Molecular Function
ZHLZ.comp58843_c0_seq1	GO:0016740	transferase activity	Molecular Function
ZHLZ.comp35736_c0_seq1	GO:0016491	oxidoreductase activity	Molecular Function
ZHLZ.comp35736_c0_seq1	GO:0005506	iron ion binding	Molecular Function
ZHLZ.comp50461_c0_seq1	GO:0005506	iron ion binding	Molecular Function
ZHLZ.comp50461_c0_seq1	GO:0003677	DNA binding	Molecular Function
ZHLZ.comp50461_c0_seq1	GO:0048529	magnesium-protoporphyrin IX monomethyl ester (oxidative) cyclase activity	Molecular Function
ZHLZ.comp35609_c0_seq1	GO:0005509	calcium ion binding	Molecular Function
ZHLZ.comp35609_c0_seq1	GO:0032440	2-alkenal reductase [NAD(P)] activity	Molecular Function
ZHLZ.comp57293_c1_seq1	GO:0004742	dihydrolipoyllysine-residue acetyltransferase activity	Molecular Function
ZHLZ.comp45776_c0_seq1	GO:0003989	acetyl-CoA carboxylase activity	Molecular Function
ZHLZ.comp45776_c0_seq1	GO:0046872	metal ion binding	Molecular Function
ZHLZ.comp45776_c0_seq1	GO:0005524	ATP binding	Molecular Function
ZHLZ.comp45776_c0_seq1	GO:0004075	biotin carboxylase activity	Molecular Function
ZHLZ.comp27165_c0_seq1	GO:0016740	transferase activity	Molecular Function
ZHLZ.comp45274_c0_seq1	GO:0003924	GTPase activity	Molecular Function
ZHLZ.comp45274_c0_seq1	GO:0005525	GTP binding	Molecular Function
ZHLZ.comp59169_c0_seq6	GO:0016787	hydrolase activity	Molecular Function
ZHLZ.comp60787_c0_seq1	GO:0003955	NAD(P)H dehydrogenase (quinone) activity	Molecular Function
ZHLZ.comp51503_c3_seq1	GO:0016157	sucrose synthase activity	Molecular Function
ZHLZ.comp47691_c0_seq2	GO:0003735	structural constituent of ribosome	Molecular Function
ZHLZ.comp57069_c0_seq4	GO:0080019	fatty-acyl-CoA reductase (alcohol-forming) activity	Molecular Function
ZHLZ.comp53308_c0_seq1	GO:0004674	protein serine/threonine kinase activity	Molecular Function
ZHLZ.comp53308_c0_seq1	GO:0005524	ATP binding	Molecular Function
ZHLZ.comp58601_c1_seq32	GO:0042936	dipeptide transporter activity	Molecular Function
ZHLZ.comp58601_c1_seq32	GO:0042937	tripeptide transporter activity	Molecular Function
ZHLZ.comp47875_c0_seq1	GO:0046872	metal ion binding	Molecular Function
ZHLZ.comp60101_c0_seq1	GO:0050203	oxalate-CoA ligase activity	Molecular Function
ZHLZ.comp60101_c0_seq1	GO:0008756	o-succinylbenzoate-CoA ligase activity	Molecular Function
ZHLZ.comp47068_c0_seq1	GO:0004553	hydrolase activity, hydrolyzing O-glycosyl compounds	Molecular Function
ZHLZ.comp47068_c0_seq1	GO:0016762	xyloglucan:xyloglucosyl transferase activity	Molecular Function
ZHLZ.comp56988_c0_seq1	GO:0003824	catalytic activity	Molecular Function
ZHLZ.comp26880_c0_seq1	GO:0003755	peptidyl-prolyl cis-trans isomerase activity	Molecular Function
ZHLZ.comp60172_c0_seq1	GO:0016787	hydrolase activity	Molecular Function
ZHLZ.comp54428_c2_seq1	GO:0046872	metal ion binding	Molecular Function
ZHLZ.comp54428_c2_seq1	GO:0008289	lipid binding	Molecular Function
ZHLZ.comp54428_c2_seq1	GO:0005515	protein binding	Molecular Function
ZHLZ.comp54428_c2_seq1	GO:0005096	GTPase activator activity	Molecular Function
ZHLZ.comp59503_c0_seq1	GO:0003677	DNA binding	Molecular Function
ZHLZ.comp59503_c0_seq1	GO:0046982	protein heterodimerization activity	Molecular Function
ZHLZ.comp48859_c0_seq1	GO:0048040	UDP-glucuronate decarboxylase activity	Molecular Function
ZHLZ.comp48859_c0_seq1	GO:0051287	NAD binding	Molecular Function
ZHLZ.comp51442_c0_seq1	GO:0016798	hydrolase activity, acting on glycosyl bonds	Molecular Function
ZHLZ.comp57446_c0_seq7	GO:0003700	transcription factor activity, sequence-specific DNA binding	Molecular Function
ZHLZ.comp57446_c0_seq7	GO:0003677	DNA binding	Molecular Function
ZHLZ.comp57446_c0_seq7	GO:0046983	protein dimerization activity	Molecular Function
ZHLZ.comp58090_c0_seq1	GO:0016787	hydrolase activity	Molecular Function
ZHLZ.comp58090_c0_seq1	GO:0016740	transferase activity	Molecular Function
ZHLZ.comp58977_c1_seq1	GO:0046872	metal ion binding	Molecular Function
ZHLZ.comp58977_c1_seq1	GO:1990136	linoleate 9S-lipoxygenase activity	Molecular Function
ZHLZ.comp35402_c0_seq2	GO:0016787	hydrolase activity	Molecular Function
ZHLZ.comp43227_c0_seq1	GO:0004252	serine-type endopeptidase activity	Molecular Function
ZHLZ.comp66504_c0_seq1	GO:0016168	chlorophyll binding	Molecular Function
ZHLZ.comp66504_c0_seq1	GO:0046872	metal ion binding	Molecular Function
ZHLZ.comp66504_c0_seq1	GO:0016491	oxidoreductase activity	Molecular Function
ZHLZ.comp66504_c0_seq1	GO:0045156	electron transporter, transferring electrons within the cyclic electron transport pathway of photosynthesis activity	Molecular Function
ZHLZ.comp59619_c0_seq1	GO:0005509	calcium ion binding	Molecular Function
ZHLZ.comp35454_c0_seq1	GO:0004550	nucleoside diphosphate kinase activity	Molecular Function
ZHLZ.comp35454_c0_seq1	GO:0005524	ATP binding	Molecular Function
Gene	GOID	Term	Classification
ZHLZ.comp312553_c0_seq1	GO:0008233	peptidase activity	Molecular Function
ZHLZ.comp312553_c0_seq1	GO:0016779	nucleotidyltransferase activity	Molecular Function
ZHLZ.comp312553_c0_seq1	GO:0046872	metal ion binding	Molecular Function
ZHLZ.comp47802_c0_seq1	GO:0020037	heme binding	Molecular Function
ZHLZ.comp47802_c0_seq1	GO:0005506	iron ion binding	Molecular Function
ZHLZ.comp47802_c0_seq1	GO:0070330	aromatase activity	Molecular Function
ZHLZ.comp81686_c0_seq1	GO:0016829	lyase activity	Molecular Function
ZHLZ.comp58678_c0_seq4	GO:0016787	hydrolase activity	Molecular Function
ZHLZ.comp49836_c0_seq1	GO:0015297	antiporter activity	Molecular Function
ZHLZ.comp49836_c0_seq1	GO:0015238	drug transmembrane transporter activity	Molecular Function
ZHLZ.comp46536_c0_seq1	GO:0047918	GDP-mannose 3,5-epimerase activity	Molecular Function
ZHLZ.comp46536_c0_seq1	GO:0050662	coenzyme binding	Molecular Function
ZHLZ.comp53276_c0_seq1	GO:0004564	beta-fructofuranosidase activity	Molecular Function
ZHLZ.comp26845_c0_seq1	GO:0016787	hydrolase activity	Molecular Function
ZHLZ.comp32521_c0_seq1	GO:0003824	catalytic activity	Molecular Function
ZHLZ.comp49775_c0_seq1	GO:0005537	mannose binding	Molecular Function
ZHLZ.comp47898_c0_seq1	GO:0046872	metal ion binding	Molecular Function
ZHLZ.comp47898_c0_seq1	GO:0031072	heat shock protein binding	Molecular Function
ZHLZ.comp47898_c0_seq1	GO:0005524	ATP binding	Molecular Function
ZHLZ.comp47898_c0_seq1	GO:0051082	unfolded protein binding	Molecular Function
ZHLZ.comp35954_c0_seq1	GO:0016740	transferase activity	Molecular Function
ZHLZ.comp45027_c0_seq1	GO:0016616	oxidoreductase activity, acting on the CH-OH group of donors, NAD or NADP as acceptor	Molecular Function
ZHLZ.comp58958_c1_seq1	GO:0000287	magnesium ion binding	Molecular Function
ZHLZ.comp58958_c1_seq1	GO:0004012	phospholipid-translocating ATPase activity	Molecular Function
ZHLZ.comp58958_c1_seq1	GO:0005524	ATP binding	Molecular Function
ZHLZ.comp49432_c0_seq1	GO:0046872	metal ion binding	Molecular Function
ZHLZ.comp55502_c0_seq1	GO:0050661	NADP binding	Molecular Function
ZHLZ.comp55502_c0_seq1	GO:0008883	glutamyl-tRNA reductase activity	Molecular Function
ZHLZ.comp49364_c0_seq1	GO:0016709	oxidoreductase activity, acting on paired donors, with incorporation or reduction of molecular oxygen, NAD(P)H as one donor, and incorporation of one atom of oxygen	Molecular Function
ZHLZ.comp50589_c0_seq1	GO:0097159	organic cyclic compound binding	Molecular Function
ZHLZ.comp50589_c0_seq1	GO:1901363	heterocyclic compound binding	Molecular Function
ZHLZ.comp57814_c3_seq7	GO:0003755	peptidyl-prolyl cis-trans isomerase activity	Molecular Function
ZHLZ.comp57814_c3_seq7	GO:0016018	cyclosporin A binding	Molecular Function
ZHLZ.comp52113_c0_seq3	GO:0051287	NAD binding	Molecular Function
ZHLZ.comp52113_c0_seq3	GO:0003979	UDP-glucose 6-dehydrogenase activity	Molecular Function
ZHLZ.comp57154_c0_seq1	GO:0016740	transferase activity	Molecular Function
ZHLZ.comp27255_c1_seq1	GO:0003824	catalytic activity	Molecular Function
ZHLZ.comp59942_c0_seq1	GO:0008886	glyceraldehyde-3-phosphate dehydrogenase (NADP+) (non-phosphorylating) activity	Molecular Function
ZHLZ.comp49885_c0_seq1	GO:0016788	hydrolase activity, acting on ester bonds	Molecular Function
ZHLZ.comp46963_c3_seq1	GO:0005524	ATP binding	Molecular Function
ZHLZ.comp35571_c1_seq1	GO:0016747	transferase activity, transferring acyl groups other than amino-acyl groups	Molecular Function
ZHLZ.comp35571_c1_seq1	GO:0016787	hydrolase activity	Molecular Function
ZHLZ.comp57959_c0_seq1	GO:0005215	transporter activity	Molecular Function
ZHLZ.comp35702_c0_seq1	GO:0004030	aldehyde dehydrogenase [NAD(P)+] activity	Molecular Function
ZHLZ.comp35875_c0_seq1	GO:0005524	ATP binding	Molecular Function
ZHLZ.comp35875_c0_seq1	GO:0016207	4-coumarate-CoA ligase activity	Molecular Function
ZHLZ.comp27017_c0_seq1	GO:0046872	metal ion binding	Molecular Function
ZHLZ.comp27017_c0_seq1	GO:0031072	heat shock protein binding	Molecular Function
ZHLZ.comp27017_c0_seq1	GO:0005524	ATP binding	Molecular Function
ZHLZ.comp27017_c0_seq1	GO:0051082	unfolded protein binding	Molecular Function
ZHLZ.comp52228_c0_seq1	GO:0008375	acetylglucosaminyltransferase activity	Molecular Function
ZHLZ.comp26923_c0_seq1	GO:0016491	oxidoreductase activity	Molecular Function
ZHLZ.comp26923_c0_seq1	GO:0008270	zinc ion binding	Molecular Function
ZHLZ.comp52545_c0_seq1	GO:0004556	alpha-amylase activity	Molecular Function
ZHLZ.comp52545_c0_seq1	GO:0005509	calcium ion binding	Molecular Function
ZHLZ.comp52003_c0_seq2	GO:0003700	transcription factor activity, sequence-specific DNA binding	Molecular Function
ZHLZ.comp52003_c0_seq2	GO:0003677	DNA binding	Molecular Function
ZHLZ.comp52003_c0_seq2	GO:0046983	protein dimerization activity	Molecular Function
ZHLZ.comp27714_c0_seq1	GO:0004797	thymidine kinase activity	Molecular Function
ZHLZ.comp27714_c0_seq1	GO:0005524	ATP binding	Molecular Function
ZHLZ.comp59813_c0_seq1	GO:0005525	GTP binding	Molecular Function
ZHLZ.comp59813_c0_seq1	GO:0016787	hydrolase activity	Molecular Function
ZHLZ.comp56443_c1_seq3	GO:0003825	alpha,alpha-trehalose-phosphate synthase (UDP-forming) activity	Molecular Function
ZHLZ.comp56443_c1_seq3	GO:0004805	trehalose-phosphatase activity	Molecular Function
ZHLZ.comp57200_c0_seq1	GO:0010334	sesquiterpene synthase activity	Molecular Function
ZHLZ.comp59479_c0_seq1	GO:0008198	ferrous iron binding	Molecular Function
ZHLZ.comp59479_c0_seq1	GO:0036455	iron-sulfur transferase activity	Molecular Function
ZHLZ.comp59479_c0_seq1	GO:0051537	2 iron, 2 sulfur cluster binding	Molecular Function
ZHLZ.comp59479_c0_seq1	GO:0051539	4 iron, 4 sulfur cluster binding	Molecular Function
ZHLZ.comp35604_c1_seq1	GO:0003677	DNA binding	Molecular Function
ZHLZ.comp35604_c1_seq1	GO:0046982	protein heterodimerization activity	Molecular Function
ZHLZ.comp39807_c0_seq3	GO:0004722	protein serine/threonine phosphatase activity	Molecular Function
ZHLZ.comp54337_c0_seq1	GO:0050321	tau-protein kinase activity	Molecular Function
ZHLZ.comp54337_c0_seq1	GO:0005524	ATP binding	Molecular Function
ZHLZ.comp54337_c0_seq1	GO:0032440	2-alkenal reductase [NAD(P)] activity	Molecular Function
ZHLZ.comp56443_c1_seq1	GO:0016740	transferase activity	Molecular Function
ZHLZ.comp53234_c1_seq2	GO:0003825	alpha,alpha-trehalose-phosphate synthase (UDP-forming) activity	Molecular Function
ZHLZ.comp53234_c1_seq2	GO:0004805	trehalose-phosphatase activity	Molecular Function
ZHLZ.comp58709_c0_seq1	GO:0019199	transmembrane receptor protein kinase activity	Molecular Function
ZHLZ.comp58709_c0_seq1	GO:0032440	2-alkenal reductase [NAD(P)] activity	Molecular Function
ZHLZ.comp58709_c0_seq1	GO:0004674	protein serine/threonine kinase activity	Molecular Function
ZHLZ.comp58709_c0_seq1	GO:0005524	ATP binding	Molecular Function
ZHLZ.comp40126_c1_seq1	GO:0000287	magnesium ion binding	Molecular Function
ZHLZ.comp40126_c1_seq1	GO:0030976	thiamine pyrophosphate binding	Molecular Function
ZHLZ.comp40126_c1_seq1	GO:0004737	pyruvate decarboxylase activity	Molecular Function
ZHLZ.comp44600_c1_seq1	GO:0030570	pectate lyase activity	Molecular Function
ZHLZ.comp44600_c1_seq1	GO:0046872	metal ion binding	Molecular Function
ZHLZ.comp56670_c0_seq1	GO:0050664	oxidoreductase activity, acting on NAD(P)H, oxygen as acceptor	Molecular Function
ZHLZ.comp56670_c0_seq1	GO:0004601	peroxidase activity	Molecular Function
ZHLZ.comp56670_c0_seq1	GO:0005509	calcium ion binding	Molecular Function
ZHLZ.comp54244_c0_seq1	GO:0016757	transferase activity, transferring glycosyl groups	Molecular Function
ZHLZ.comp59969_c0_seq1	GO:0016491	oxidoreductase activity	Molecular Function
ZHLZ.comp55336_c0_seq1	GO:0004674	protein serine/threonine kinase activity	Molecular Function
ZHLZ.comp55336_c0_seq1	GO:0005524	ATP binding	Molecular Function
ZHLZ.comp55336_c0_seq1	GO:0004715	non-membrane spanning protein tyrosine kinase activity	Molecular Function
ZHLZ.comp56131_c0_seq1	GO:0016740	transferase activity	Molecular Function
ZHLZ.comp34710_c0_seq1	GO:0005215	transporter activity	Molecular Function
ZHLZ.comp55606_c0_seq1	GO:0016740	transferase activity	Molecular Function
ZHLZ.comp47107_c0_seq1	GO:0047652	allantoate deiminase activity	Molecular Function
ZHLZ.comp47107_c0_seq1	GO:0008237	metallopeptidase activity	Molecular Function
ZHLZ.comp27943_c0_seq1	GO:0004553	hydrolase activity, hydrolyzing O-glycosyl compounds	Molecular Function
ZHLZ.comp43681_c0_seq1	GO:0043167	ion binding	Molecular Function
ZHLZ.comp34846_c0_seq1	GO:0016788	hydrolase activity, acting on ester bonds	Molecular Function
ZHLZ.comp49235_c0_seq1	GO:0000156	phosphorelay response regulator activity	Molecular Function
ZHLZ.comp49235_c0_seq1	GO:0016301	kinase activity	Molecular Function
ZHLZ.comp43249_c0_seq1	GO:0016597	amino acid binding	Molecular Function
ZHLZ.comp49905_c0_seq1	GO:0003677	DNA binding	Molecular Function
CL976Contig1	GO:0004674	protein serine/threonine kinase activity	Molecular Function
CL976Contig1	GO:0005524	ATP binding	Molecular Function
CL976Contig1	GO:0004715	non-membrane spanning protein tyrosine kinase activity	Molecular Function
ZHLZ.comp313424_c0_seq1	GO:0016740	transferase activity	Molecular Function
ZHLZ.comp313424_c0_seq1	GO:0004518	nuclease activity	Molecular Function
ZHLZ.comp51834_c0_seq1	GO:0004364	glutathione transferase activity	Molecular Function
ZHLZ.comp58502_c0_seq1	GO:0043167	ion binding	Molecular Function
ZHLZ.comp58406_c3_seq2	GO:0008270	zinc ion binding	Molecular Function
ZHLZ.comp58406_c3_seq2	GO:0004022	alcohol dehydrogenase (NAD) activity	Molecular Function
ZHLZ.comp55257_c0_seq1	GO:0043565	sequence-specific DNA binding	Molecular Function
ZHLZ.comp55257_c0_seq1	GO:0003700	transcription factor activity, sequence-specific DNA binding	Molecular Function
ZHLZ.comp48801_c0_seq1	GO:0016747	transferase activity, transferring acyl groups other than amino-acyl groups	Molecular Function
ZHLZ.comp51990_c0_seq1	GO:0016746	transferase activity, transferring acyl groups	Molecular Function
ZHLZ.comp51403_c0_seq2	GO:0004559	alpha-mannosidase activity	Molecular Function
ZHLZ.comp51403_c0_seq2	GO:0030246	carbohydrate binding	Molecular Function
ZHLZ.comp51403_c0_seq2	GO:0008270	zinc ion binding	Molecular Function
ZHLZ.comp47709_c0_seq1	GO:0016874	ligase activity	Molecular Function
ZHLZ.comp47709_c0_seq1	GO:0004842	ubiquitin-protein transferase activity	Molecular Function
ZHLZ.comp47709_c0_seq1	GO:0008270	zinc ion binding	Molecular Function
ZHLZ.comp35521_c0_seq1	GO:0016829	lyase activity	Molecular Function
ZHLZ.comp35521_c0_seq1	GO:0030170	pyridoxal phosphate binding	Molecular Function
ZHLZ.comp35521_c0_seq1	GO:0003962	cystathionine gamma-synthase activity	Molecular Function
ZHLZ.comp45591_c0_seq1	GO:0047911	galacturan 1,4-alpha-galacturonidase activity	Molecular Function
ZHLZ.comp45591_c0_seq1	GO:0019863	IgE binding	Molecular Function
ZHLZ.comp53708_c0_seq1	GO:0004316	3-oxoacyl-[acyl-carrier-protein] reductase (NADPH) activity	Molecular Function
ZHLZ.comp60732_c0_seq1	GO:0031072	heat shock protein binding	Molecular Function
ZHLZ.comp60732_c0_seq1	GO:0046872	metal ion binding	Molecular Function
ZHLZ.comp60732_c0_seq1	GO:0005524	ATP binding	Molecular Function
ZHLZ.comp60732_c0_seq1	GO:0051082	unfolded protein binding	Molecular Function
ZHLZ.comp49441_c0_seq1	GO:0015293	symporter activity	Molecular Function
ZHLZ.comp49441_c0_seq1	GO:0010328	auxin influx transmembrane transporter activity	Molecular Function
ZHLZ.comp49441_c0_seq1	GO:0015171	amino acid transmembrane transporter activity	Molecular Function
ZHLZ.comp49441_c0_seq1	GO:0010011	auxin binding	Molecular Function
ZHLZ.comp27189_c0_seq1	GO:0004739	pyruvate dehydrogenase (acetyl-transferring) activity	Molecular Function
ZHLZ.comp27189_c0_seq1	GO:0008270	zinc ion binding	Molecular Function
ZHLZ.comp58678_c0_seq2	GO:0016798	hydrolase activity, acting on glycosyl bonds	Molecular Function
ZHLZ.comp37284_c1_seq1	GO:0032440	2-alkenal reductase [NAD(P)] activity	Molecular Function
ZHLZ.comp37284_c1_seq1	GO:0008964	phosphoenolpyruvate carboxylase activity	Molecular Function
ZHLZ.comp37256_c0_seq1	GO:0015171	amino acid transmembrane transporter activity	Molecular Function
ZHLZ.comp59684_c0_seq1	GO:0016717	oxidoreductase activity, acting on paired donors, with oxidation of a pair of donors resulting in the reduction of molecular oxygen to two molecules of water	Molecular Function
ZHLZ.comp54220_c0_seq2	GO:0005524	ATP binding	Molecular Function
ZHLZ.comp54220_c0_seq2	GO:0004674	protein serine/threonine kinase activity	Molecular Function
CL2494Contig1	GO:0008353	RNA polymerase II carboxy-terminal domain kinase activity	Molecular Function
CL2494Contig1	GO:0005524	ATP binding	Molecular Function
CL2494Contig1	GO:0004693	cyclin-dependent protein serine/threonine kinase activity	Molecular Function
ZHLZ.comp44479_c0_seq1	GO:0003723	RNA binding	Molecular Function
ZHLZ.comp44479_c0_seq1	GO:0000166	nucleotide binding	Molecular Function
ZHLZ.comp52054_c0_seq1	GO:0016787	hydrolase activity	Molecular Function
ZHLZ.comp54891_c1_seq1	GO:0016491	oxidoreductase activity	Molecular Function
ZHLZ.comp36096_c1_seq1	GO:0016301	kinase activity	Molecular Function
ZHLZ.comp49750_c1_seq1	GO:0008270	zinc ion binding	Molecular Function
ZHLZ.comp56126_c0_seq2	GO:0016787	hydrolase activity	Molecular Function
ZHLZ.comp56126_c0_seq2	GO:0016884	carbon-nitrogen ligase activity, with glutamine as amido-N-donor	Molecular Function
ZHLZ.comp47956_c0_seq1	GO:0004805	trehalose-phosphatase activity	Molecular Function
ZHLZ.comp47691_c0_seq3	GO:0003735	structural constituent of ribosome	Molecular Function
ZHLZ.comp44095_c0_seq1	GO:0046872	metal ion binding	Molecular Function
ZHLZ.comp44095_c0_seq1	GO:0016787	hydrolase activity	Molecular Function
ZHLZ.comp44095_c0_seq1	GO:0004452	isopentenyl-diphosphate delta-isomerase activity	Molecular Function
ZHLZ.comp58777_c4_seq1	GO:0016740	transferase activity	Molecular Function
ZHLZ.comp27349_c0_seq1	GO:0019843	rRNA binding	Molecular Function
ZHLZ.comp54300_c1_seq1	GO:0004478	methionine adenosyltransferase activity	Molecular Function
ZHLZ.comp54300_c1_seq1	GO:0046872	metal ion binding	Molecular Function
ZHLZ.comp54300_c1_seq1	GO:0005524	ATP binding	Molecular Function
ZHLZ.comp56694_c2_seq4	GO:0004356	glutamate-ammonia ligase activity	Molecular Function
ZHLZ.comp56694_c2_seq4	GO:0005524	ATP binding	Molecular Function
ZHLZ.comp48853_c0_seq1	GO:0005507	copper ion binding	Molecular Function
ZHLZ.comp48853_c0_seq1	GO:0008270	zinc ion binding	Molecular Function
ZHLZ.comp48853_c0_seq1	GO:0050897	cobalt ion binding	Molecular Function
ZHLZ.comp48853_c0_seq1	GO:0005524	ATP binding	Molecular Function
ZHLZ.comp48853_c0_seq1	GO:0050660	flavin adenine dinucleotide binding	Molecular Function
ZHLZ.comp48853_c0_seq1	GO:0004148	dihydrolipoyl dehydrogenase activity	Molecular Function
ZHLZ.comp53061_c1_seq1	GO:0042973	glucan endo-1,3-beta-D-glucosidase activity	Molecular Function
ZHLZ.comp56683_c0_seq2	GO:0022891	substrate-specific transmembrane transporter activity	Molecular Function
ZHLZ.comp58468_c6_seq1	GO:0003883	CTP synthase activity	Molecular Function
ZHLZ.comp58468_c6_seq1	GO:0005524	ATP binding	Molecular Function
ZHLZ.comp55471_c0_seq1	GO:0016491	oxidoreductase activity	Molecular Function
ZHLZ.comp48421_c0_seq1	GO:0016853	isomerase activity	Molecular Function
ZHLZ.comp48421_c0_seq1	GO:0005507	copper ion binding	Molecular Function
ZHLZ.comp56474_c0_seq1	GO:0005507	copper ion binding	Molecular Function
ZHLZ.comp56474_c0_seq1	GO:0008447	L-ascorbate oxidase activity	Molecular Function
ZHLZ.comp35052_c0_seq1	GO:0003677	DNA binding	Molecular Function
ZHLZ.comp52223_c0_seq1	GO:0042973	glucan endo-1,3-beta-D-glucosidase activity	Molecular Function
ZHLZ.comp35311_c0_seq1	GO:0015142	tricarboxylic acid transmembrane transporter activity	Molecular Function
ZHLZ.comp35311_c0_seq1	GO:0005310	dicarboxylic acid transmembrane transporter activity	Molecular Function
ZHLZ.comp37424_c0_seq1	GO:0008270	zinc ion binding	Molecular Function
ZHLZ.comp59593_c0_seq1	GO:0004364	glutathione transferase activity	Molecular Function
ZHLZ.comp60515_c0_seq1	GO:0003723	RNA binding	Molecular Function
ZHLZ.comp52293_c0_seq1	GO:0008234	cysteine-type peptidase activity	Molecular Function
ZHLZ.comp59273_c1_seq1	GO:0016491	oxidoreductase activity	Molecular Function
ZHLZ.comp54447_c0_seq4	GO:0003677	DNA binding	Molecular Function
ZHLZ.comp46736_c0_seq1	GO:0003824	catalytic activity	Molecular Function
ZHLZ.comp44152_c0_seq1	GO:0005509	calcium ion binding	Molecular Function
ZHLZ.comp47058_c0_seq1	GO:0046872	metal ion binding	Molecular Function
ZHLZ.comp47058_c0_seq1	GO:0030570	pectate lyase activity	Molecular Function
ZHLZ.comp27057_c0_seq1	GO:0046872	metal ion binding	Molecular Function
ZHLZ.comp30176_c0_seq1	GO:0016755	transferase activity, transferring amino-acyl groups	Molecular Function
ZHLZ.comp57292_c1_seq2	GO:0004190	aspartic-type endopeptidase activity	Molecular Function
ZHLZ.comp54462_c1_seq2	GO:0004338	glucan exo-1,3-beta-glucosidase activity	Molecular Function
ZHLZ.comp54462_c1_seq2	GO:0004565	beta-galactosidase activity	Molecular Function
ZHLZ.comp54462_c1_seq2	GO:0080083	beta-gentiobiose beta-glucosidase activity	Molecular Function
ZHLZ.comp55800_c1_seq1	GO:0004672	protein kinase activity	Molecular Function
ZHLZ.comp53102_c0_seq1	GO:0004672	protein kinase activity	Molecular Function
ZHLZ.comp35378_c0_seq1	GO:0016671	oxidoreductase activity, acting on a sulfur group of donors, disulfide as acceptor	Molecular Function
ZHLZ.comp35378_c0_seq1	GO:0015035	protein disulfide oxidoreductase activity	Molecular Function
ZHLZ.comp49662_c0_seq1	GO:0005215	transporter activity	Molecular Function
ZHLZ.comp47333_c0_seq1	GO:0005524	ATP binding	Molecular Function
ZHLZ.comp47333_c0_seq1	GO:0004674	protein serine/threonine kinase activity	Molecular Function
ZHLZ.comp26702_c0_seq1	GO:0004672	protein kinase activity	Molecular Function
ZHLZ.comp44715_c1_seq1	GO:0004721	phosphoprotein phosphatase activity	Molecular Function
ZHLZ.comp44715_c1_seq1	GO:0046872	metal ion binding	Molecular Function
ZHLZ.comp47129_c0_seq1	GO:0016491	oxidoreductase activity	Molecular Function
ZHLZ.comp55755_c1_seq3	GO:0046872	metal ion binding	Molecular Function
ZHLZ.comp55755_c1_seq3	GO:0004601	peroxidase activity	Molecular Function
ZHLZ.comp55755_c1_seq3	GO:0020037	heme binding	Molecular Function
ZHLZ.comp47898_c2_seq1	GO:0005515	protein binding	Molecular Function
ZHLZ.comp36229_c0_seq1	GO:0004672	protein kinase activity	Molecular Function
ZHLZ.comp36229_c0_seq1	GO:0005524	ATP binding	Molecular Function
ZHLZ.comp56716_c0_seq1	GO:0047262	polygalacturonate 4-alpha-galacturonosyltransferase activity	Molecular Function
ZHLZ.comp35349_c0_seq1	GO:0008113	peptide-methionine (S)-S-oxide reductase activity	Molecular Function
ZHLZ.comp47873_c2_seq1	GO:0016720	delta12-fatty acid dehydrogenase activity	Molecular Function
ZHLZ.comp47873_c2_seq1	GO:0016717	oxidoreductase activity, acting on paired donors, with oxidation of a pair of donors resulting in the reduction of molecular oxygen to two molecules of water	Molecular Function
ZHLZ.comp40126_c0_seq1	GO:0000287	magnesium ion binding	Molecular Function
ZHLZ.comp40126_c0_seq1	GO:0030976	thiamine pyrophosphate binding	Molecular Function
ZHLZ.comp40126_c0_seq1	GO:0004737	pyruvate decarboxylase activity	Molecular Function
ZHLZ.comp60968_c0_seq1	GO:0004674	protein serine/threonine kinase activity	Molecular Function
ZHLZ.comp35464_c0_seq1	GO:0016787	hydrolase activity	Molecular Function
ZHLZ.comp35464_c0_seq1	GO:0016829	lyase activity	Molecular Function
ZHLZ.comp50899_c0_seq1	GO:0045735	nutrient reservoir activity	Molecular Function
ZHLZ.comp50899_c0_seq1	GO:0030145	manganese ion binding	Molecular Function
ZHLZ.comp50899_c0_seq1	GO:0004784	superoxide dismutase activity	Molecular Function
ZHLZ.comp50822_c3_seq1	GO:0003700	transcription factor activity, sequence-specific DNA binding	Molecular Function
ZHLZ.comp50822_c3_seq1	GO:0003677	DNA binding	Molecular Function
ZHLZ.comp50822_c3_seq1	GO:0046983	protein dimerization activity	Molecular Function
ZHLZ.comp56140_c0_seq1	GO:0005509	calcium ion binding	Molecular Function
ZHLZ.comp56140_c0_seq1	GO:0032555	purine ribonucleotide binding	Molecular Function
ZHLZ.comp56140_c0_seq1	GO:0008728	GTP diphosphokinase activity	Molecular Function
ZHLZ.comp56140_c0_seq1	GO:0008893	guanosine-3',5'-bis(diphosphate) 3'-diphosphatase activity	Molecular Function
ZHLZ.comp56140_c0_seq1	GO:0035639	purine ribonucleoside triphosphate binding	Molecular Function
ZHLZ.comp56704_c0_seq1	GO:0016760	cellulose synthase (UDP-forming) activity	Molecular Function
ZHLZ.comp56704_c0_seq1	GO:0008270	zinc ion binding	Molecular Function
ZHLZ.comp35903_c0_seq1	GO:0005506	iron ion binding	Molecular Function
ZHLZ.comp35903_c0_seq1	GO:0005198	structural molecule activity	Molecular Function
ZHLZ.comp35903_c0_seq1	GO:0051536	iron-sulfur cluster binding	Molecular Function
ZHLZ.comp51489_c0_seq1	GO:0051213	dioxygenase activity	Molecular Function
ZHLZ.comp49777_c0_seq1	GO:0046982	protein heterodimerization activity	Molecular Function
ZHLZ.comp47639_c0_seq1	GO:0022891	substrate-specific transmembrane transporter activity	Molecular Function
ZHLZ.comp47639_c0_seq1	GO:0016491	oxidoreductase activity	Molecular Function
ZHLZ.comp35703_c0_seq1	GO:0005524	ATP binding	Molecular Function
ZHLZ.comp35703_c0_seq1	GO:0004066	asparagine synthase (glutamine-hydrolyzing) activity	Molecular Function
ZHLZ.comp49808_c0_seq3	GO:0016787	hydrolase activity	Molecular Function
ZHLZ.comp53021_c0_seq1	GO:0016298	lipase activity	Molecular Function
ZHLZ.comp53021_c0_seq1	GO:0052689	carboxylic ester hydrolase activity	Molecular Function
ZHLZ.comp59273_c1_seq7	GO:0046872	metal ion binding	Molecular Function
ZHLZ.comp59273_c1_seq7	GO:0016705	oxidoreductase activity, acting on paired donors, with incorporation or reduction of molecular oxygen	Molecular Function
ZHLZ.comp59273_c1_seq7	GO:0004497	monooxygenase activity	Molecular Function
ZHLZ.comp48524_c0_seq1	GO:0016798	hydrolase activity, acting on glycosyl bonds	Molecular Function
ZHLZ.comp53639_c0_seq1	GO:0016787	hydrolase activity	Molecular Function
ZHLZ.comp50822_c0_seq1	GO:0003700	transcription factor activity, sequence-specific DNA binding	Molecular Function
ZHLZ.comp50822_c0_seq1	GO:0003677	DNA binding	Molecular Function
ZHLZ.comp50822_c0_seq1	GO:0046983	protein dimerization activity	Molecular Function
ZHLZ.comp35349_c0_seq2	GO:0008113	peptide-methionine (S)-S-oxide reductase activity	Molecular Function
ZHLZ.comp55773_c0_seq1	GO:0050660	flavin adenine dinucleotide binding	Molecular Function
ZHLZ.comp55773_c0_seq1	GO:0004506	squalene monooxygenase activity	Molecular Function
ZHLZ.comp42402_c1_seq1	GO:0016757	transferase activity, transferring glycosyl groups	Molecular Function
ZHLZ.comp42402_c1_seq1	GO:0016798	hydrolase activity, acting on glycosyl bonds	Molecular Function
ZHLZ.comp55826_c1_seq2	GO:0016787	hydrolase activity	Molecular Function
ZHLZ.comp53528_c0_seq1	GO:0016788	hydrolase activity, acting on ester bonds	Molecular Function
ZHLZ.comp59706_c0_seq1	GO:0004252	serine-type endopeptidase activity	Molecular Function
ZHLZ.comp52378_c0_seq1	GO:0046577	long-chain-alcohol oxidase activity	Molecular Function
ZHLZ.comp35629_c0_seq2	GO:0015140	malate transmembrane transporter activity	Molecular Function
ZHLZ.comp51315_c0_seq1	GO:0016874	ligase activity	Molecular Function
ZHLZ.comp51315_c0_seq1	GO:0000166	nucleotide binding	Molecular Function
ZHLZ.comp43741_c0_seq2	GO:0004553	hydrolase activity, hydrolyzing O-glycosyl compounds	Molecular Function
ZHLZ.comp43741_c0_seq2	GO:0016762	xyloglucan:xyloglucosyl transferase activity	Molecular Function
ZHLZ.comp49234_c0_seq1	GO:0020037	heme binding	Molecular Function
ZHLZ.comp49234_c0_seq1	GO:0045153	electron transporter, transferring electrons within CoQH2-cytochrome c reductase complex activity	Molecular Function
ZHLZ.comp54943_c0_seq1	GO:0016874	ligase activity	Molecular Function
ZHLZ.comp46945_c0_seq1	GO:0050661	NADP binding	Molecular Function
ZHLZ.comp46945_c0_seq1	GO:0004345	glucose-6-phosphate dehydrogenase activity	Molecular Function
ZHLZ.comp43706_c0_seq1	GO:0004359	glutaminase activity	Molecular Function
ZHLZ.comp43706_c0_seq1	GO:0016740	transferase activity	Molecular Function
ZHLZ.comp43706_c0_seq1	GO:0046982	protein heterodimerization activity	Molecular Function
ZHLZ.comp37599_c0_seq1	GO:0046872	metal ion binding	Molecular Function
ZHLZ.comp22459_c1_seq1	GO:0015079	potassium ion transmembrane transporter activity	Molecular Function
ZHLZ.comp52668_c0_seq1	GO:0016301	kinase activity	Molecular Function
ZHLZ.comp52668_c0_seq1	GO:0004743	pyruvate kinase activity	Molecular Function
ZHLZ.comp52668_c0_seq1	GO:0000287	magnesium ion binding	Molecular Function
ZHLZ.comp52668_c0_seq1	GO:0005524	ATP binding	Molecular Function
ZHLZ.comp52668_c0_seq1	GO:0030955	potassium ion binding	Molecular Function
ZHLZ.comp50725_c0_seq1	GO:0005507	copper ion binding	Molecular Function
ZHLZ.comp50725_c0_seq1	GO:0008447	L-ascorbate oxidase activity	Molecular Function
ZHLZ.comp36677_c0_seq1	GO:0032440	2-alkenal reductase [NAD(P)] activity	Molecular Function
ZHLZ.comp36677_c0_seq1	GO:0005509	calcium ion binding	Molecular Function
ZHLZ.comp45773_c0_seq1	GO:0005215	transporter activity	Molecular Function
ZHLZ.comp59687_c0_seq1	GO:0003700	transcription factor activity, sequence-specific DNA binding	Molecular Function
ZHLZ.comp59687_c0_seq1	GO:0005524	ATP binding	Molecular Function
ZHLZ.comp53671_c0_seq1	GO:0016758	transferase activity, transferring hexosyl groups	Molecular Function
ZHLZ.comp26961_c0_seq1	GO:0003700	transcription factor activity, sequence-specific DNA binding	Molecular Function
ZHLZ.comp26961_c0_seq1	GO:0003677	DNA binding	Molecular Function
ZHLZ.comp26961_c0_seq1	GO:0046983	protein dimerization activity	Molecular Function
ZHLZ.comp59717_c0_seq1	GO:0016491	oxidoreductase activity	Molecular Function
ZHLZ.comp59717_c0_seq1	GO:0008270	zinc ion binding	Molecular Function
ZHLZ.comp35516_c2_seq1	GO:0004478	methionine adenosyltransferase activity	Molecular Function
ZHLZ.comp35516_c2_seq1	GO:0046872	metal ion binding	Molecular Function
ZHLZ.comp35516_c2_seq1	GO:0005524	ATP binding	Molecular Function
ZHLZ.comp60464_c0_seq1	GO:0003779	actin binding	Molecular Function
ZHLZ.comp56227_c0_seq1	GO:0048531	beta-1,3-galactosyltransferase activity	Molecular Function
ZHLZ.comp37355_c0_seq1	GO:0005506	iron ion binding	Molecular Function
ZHLZ.comp37355_c0_seq1	GO:0046429	4-hydroxy-3-methylbut-2-en-1-yl diphosphate synthase activity	Molecular Function
ZHLZ.comp37355_c0_seq1	GO:0051539	4 iron, 4 sulfur cluster binding	Molecular Function
ZHLZ.comp58667_c0_seq1	GO:0016491	oxidoreductase activity	Molecular Function
ZHLZ.comp27618_c0_seq1	GO:0005509	calcium ion binding	Molecular Function
ZHLZ.comp26968_c0_seq1	GO:0008233	peptidase activity	Molecular Function
ZHLZ.comp57006_c1_seq4	GO:0001872	(1->3)-beta-D-glucan binding	Molecular Function
ZHLZ.comp35187_c0_seq1	GO:0015293	symporter activity	Molecular Function
ZHLZ.comp35187_c0_seq1	GO:0010328	auxin influx transmembrane transporter activity	Molecular Function
ZHLZ.comp35187_c0_seq1	GO:0015171	amino acid transmembrane transporter activity	Molecular Function
ZHLZ.comp35187_c0_seq1	GO:0010011	auxin binding	Molecular Function
ZHLZ.comp57801_c0_seq1	GO:0046872	metal ion binding	Molecular Function
ZHLZ.comp57801_c0_seq1	GO:0016168	chlorophyll binding	Molecular Function
ZHLZ.comp33400_c0_seq1	GO:0008757	S-adenosylmethionine-dependent methyltransferase activity	Molecular Function
ZHLZ.comp45546_c0_seq1	GO:0004807	triose-phosphate isomerase activity	Molecular Function
ZHLZ.comp45546_c0_seq1	GO:0005507	copper ion binding	Molecular Function
ZHLZ.comp45546_c0_seq1	GO:0016746	transferase activity, transferring acyl groups	Molecular Function
ZHLZ.comp50138_c0_seq1	GO:0004467	long-chain fatty acid-CoA ligase activity	Molecular Function
ZHLZ.comp50138_c0_seq1	GO:0031957	very long-chain fatty acid-CoA ligase activity	Molecular Function
ZHLZ.comp57384_c1_seq1	GO:0016491	oxidoreductase activity	Molecular Function
ZHLZ.comp57384_c1_seq1	GO:0005506	iron ion binding	Molecular Function
ZHLZ.comp47051_c0_seq1	GO:0004672	protein kinase activity	Molecular Function
ZHLZ.comp26979_c0_seq1	GO:0004869	cysteine-type endopeptidase inhibitor activity	Molecular Function
ZHLZ.comp58847_c0_seq1	GO:0008422	beta-glucosidase activity	Molecular Function
ZHLZ.comp35385_c0_seq1	GO:0016630	protochlorophyllide reductase activity	Molecular Function
ZHLZ.comp51868_c0_seq1	GO:0015417	polyamine-transporting ATPase activity	Molecular Function
ZHLZ.comp51868_c0_seq1	GO:0005524	ATP binding	Molecular Function
ZHLZ.comp55275_c1_seq1	GO:0004364	glutathione transferase activity	Molecular Function
ZHLZ.comp62002_c0_seq1	GO:0016298	lipase activity	Molecular Function
ZHLZ.comp54204_c0_seq1	GO:0003735	structural constituent of ribosome	Molecular Function
ZHLZ.comp53530_c0_seq3	GO:0016760	cellulose synthase (UDP-forming) activity	Molecular Function
ZHLZ.comp53530_c0_seq3	GO:0008270	zinc ion binding	Molecular Function
ZHLZ.comp35585_c0_seq1	GO:0046872	metal ion binding	Molecular Function
ZHLZ.comp35585_c0_seq1	GO:0004497	monooxygenase activity	Molecular Function
ZHLZ.comp58970_c0_seq4	GO:0042626	ATPase activity, coupled to transmembrane movement of substances	Molecular Function
ZHLZ.comp58970_c0_seq4	GO:0005524	ATP binding	Molecular Function
ZHLZ.comp58970_c0_seq4	GO:0032440	2-alkenal reductase [NAD(P)] activity	Molecular Function
ZHLZ.comp40649_c1_seq1	GO:0004672	protein kinase activity	Molecular Function
ZHLZ.comp57703_c1_seq1	GO:0016491	oxidoreductase activity	Molecular Function
ZHLZ.comp58881_c4_seq1	GO:0016740	transferase activity	Molecular Function
ZHLZ.comp55679_c0_seq1	GO:0022891	substrate-specific transmembrane transporter activity	Molecular Function
ZHLZ.comp61770_c0_seq1	GO:0016168	chlorophyll binding	Molecular Function
ZHLZ.comp61770_c0_seq1	GO:0046872	metal ion binding	Molecular Function
ZHLZ.comp36048_c0_seq1	GO:0003824	catalytic activity	Molecular Function
ZHLZ.comp59160_c0_seq1	GO:0035251	UDP-glucosyltransferase activity	Molecular Function
ZHLZ.comp47777_c0_seq1	GO:0004553	hydrolase activity, hydrolyzing O-glycosyl compounds	Molecular Function
ZHLZ.comp47777_c0_seq1	GO:0016762	xyloglucan:xyloglucosyl transferase activity	Molecular Function
ZHLZ.comp58658_c0_seq1	GO:0016757	transferase activity, transferring glycosyl groups	Molecular Function
ZHLZ.comp49048_c0_seq1	GO:0046509	1,2-diacylglycerol 3-beta-galactosyltransferase activity	Molecular Function
CL2317Contig1	GO:0004013	adenosylhomocysteinase activity	Molecular Function
CL2317Contig1	GO:0005507	copper ion binding	Molecular Function
ZHLZ.comp27847_c0_seq1	GO:0003676	nucleic acid binding	Molecular Function
ZHLZ.comp27847_c0_seq1	GO:0005524	ATP binding	Molecular Function
ZHLZ.comp27847_c0_seq1	GO:0004815	aspartate-tRNA ligase activity	Molecular Function
ZHLZ.comp35722_c0_seq1	GO:0008271	secondary active sulfate transmembrane transporter activity	Molecular Function
ZHLZ.comp59405_c3_seq1	GO:0016491	oxidoreductase activity	Molecular Function
ZHLZ.comp46872_c0_seq1	GO:0008171	O-methyltransferase activity	Molecular Function
ZHLZ.comp49188_c0_seq1	GO:0004585	ornithine carbamoyltransferase activity	Molecular Function
ZHLZ.comp49188_c0_seq1	GO:0016597	amino acid binding	Molecular Function
ZHLZ.comp51105_c0_seq1	GO:0016301	kinase activity	Molecular Function
ZHLZ.comp56872_c1_seq1	GO:0005351	sugar:proton symporter activity	Molecular Function
ZHLZ.comp27781_c0_seq1	GO:0004315	3-oxoacyl-[acyl-carrier-protein] synthase activity	Molecular Function
ZHLZ.comp34728_c0_seq1	GO:0004044	amidophosphoribosyltransferase activity	Molecular Function
ZHLZ.comp44918_c0_seq2	GO:0050379	UDP-glucuronate 5'-epimerase activity	Molecular Function
ZHLZ.comp44918_c0_seq2	GO:0050662	coenzyme binding	Molecular Function
ZHLZ.comp32988_c0_seq1	GO:0046982	protein heterodimerization activity	Molecular Function
ZHLZ.comp58153_c1_seq1	GO:0016760	cellulose synthase (UDP-forming) activity	Molecular Function
ZHLZ.comp58153_c1_seq1	GO:0008270	zinc ion binding	Molecular Function
ZHLZ.comp55755_c1_seq1	GO:0046872	metal ion binding	Molecular Function
ZHLZ.comp55755_c1_seq1	GO:0004601	peroxidase activity	Molecular Function
ZHLZ.comp55755_c1_seq1	GO:0020037	heme binding	Molecular Function
ZHLZ.comp58153_c0_seq1	GO:0016760	cellulose synthase (UDP-forming) activity	Molecular Function
ZHLZ.comp58153_c0_seq1	GO:0008270	zinc ion binding	Molecular Function
ZHLZ.comp51638_c0_seq1	GO:0005351	sugar:proton symporter activity	Molecular Function
ZHLZ.comp53936_c1_seq1	GO:0004553	hydrolase activity, hydrolyzing O-glycosyl compounds	Molecular Function
ZHLZ.comp48873_c0_seq1	GO:0008081	phosphoric diester hydrolase activity	Molecular Function
ZHLZ.comp55105_c1_seq1	GO:0010334	sesquiterpene synthase activity	Molecular Function
ZHLZ.comp58280_c0_seq1	GO:0005509	calcium ion binding	Molecular Function
ZHLZ.comp48020_c0_seq1	GO:0016757	transferase activity, transferring glycosyl groups	Molecular Function
ZHLZ.comp58002_c0_seq1	GO:0004190	aspartic-type endopeptidase activity	Molecular Function
ZHLZ.comp56605_c2_seq1	GO:0030599	pectinesterase activity	Molecular Function
ZHLZ.comp56605_c2_seq1	GO:0045330	aspartyl esterase activity	Molecular Function
ZHLZ.comp56605_c2_seq1	GO:0004857	enzyme inhibitor activity	Molecular Function
ZHLZ.comp60222_c0_seq1	GO:0016747	transferase activity, transferring acyl groups other than amino-acyl groups	Molecular Function
ZHLZ.comp56872_c0_seq1	GO:0005351	sugar:proton symporter activity	Molecular Function
ZHLZ.comp35187_c1_seq1	GO:0015293	symporter activity	Molecular Function
ZHLZ.comp35187_c1_seq1	GO:0010328	auxin influx transmembrane transporter activity	Molecular Function
ZHLZ.comp35187_c1_seq1	GO:0015171	amino acid transmembrane transporter activity	Molecular Function
ZHLZ.comp35187_c1_seq1	GO:0010011	auxin binding	Molecular Function
ZHLZ.comp48766_c0_seq1	GO:0005524	ATP binding	Molecular Function
ZHLZ.comp48766_c0_seq1	GO:0004747	ribokinase activity	Molecular Function
ZHLZ.comp48766_c0_seq1	GO:0008865	fructokinase activity	Molecular Function
ZHLZ.comp51869_c0_seq1	GO:0009918	sterol delta7 reductase activity	Molecular Function
ZHLZ.comp51869_c0_seq1	GO:0047598	7-dehydrocholesterol reductase activity	Molecular Function
ZHLZ.comp54786_c1_seq1	GO:0016671	oxidoreductase activity, acting on a sulfur group of donors, disulfide as acceptor	Molecular Function
ZHLZ.comp54786_c1_seq1	GO:0015035	protein disulfide oxidoreductase activity	Molecular Function
ZHLZ.comp54273_c0_seq1	GO:0008757	S-adenosylmethionine-dependent methyltransferase activity	Molecular Function
ZHLZ.comp52600_c0_seq1	GO:0008553	hydrogen-exporting ATPase activity, phosphorylative mechanism	Molecular Function
ZHLZ.comp52600_c0_seq1	GO:0046872	metal ion binding	Molecular Function
ZHLZ.comp52600_c0_seq1	GO:0005524	ATP binding	Molecular Function
ZHLZ.comp54417_c0_seq1	GO:0016788	hydrolase activity, acting on ester bonds	Molecular Function
ZHLZ.comp55009_c0_seq1	GO:0008252	nucleotidase activity	Molecular Function
ZHLZ.comp47269_c0_seq1	GO:0005515	protein binding	Molecular Function
ZHLZ.comp58816_c1_seq34	GO:0046872	metal ion binding	Molecular Function
ZHLZ.comp58816_c1_seq34	GO:0010334	sesquiterpene synthase activity	Molecular Function
ZHLZ.comp56445_c0_seq1	GO:0016298	lipase activity	Molecular Function
ZHLZ.comp56445_c0_seq1	GO:0080031	methyl salicylate esterase activity	Molecular Function
ZHLZ.comp43205_c0_seq1	GO:0016628	oxidoreductase activity, acting on the CH-CH group of donors, NAD or NADP as acceptor	Molecular Function
ZHLZ.comp50065_c0_seq1	GO:0000166	nucleotide binding	Molecular Function
ZHLZ.comp53581_c0_seq1	GO:0004553	hydrolase activity, hydrolyzing O-glycosyl compounds	Molecular Function
ZHLZ.comp64185_c0_seq1	GO:0004672	protein kinase activity	Molecular Function
ZHLZ.comp54413_c0_seq1	GO:0005525	GTP binding	Molecular Function
ZHLZ.comp54413_c0_seq1	GO:0016787	hydrolase activity	Molecular Function
ZHLZ.comp51534_c0_seq1	GO:0016491	oxidoreductase activity	Molecular Function
ZHLZ.comp53323_c0_seq1	GO:0046872	metal ion binding	Molecular Function
ZHLZ.comp53323_c0_seq1	GO:0016491	oxidoreductase activity	Molecular Function
ZHLZ.comp45544_c0_seq1	GO:0010349	L-galactose dehydrogenase activity	Molecular Function
ZHLZ.comp45544_c0_seq1	GO:0050235	pyridoxal 4-dehydrogenase activity	Molecular Function
ZHLZ.comp45526_c0_seq1	GO:0004252	serine-type endopeptidase activity	Molecular Function
ZHLZ.comp49208_c0_seq1	GO:0016740	transferase activity	Molecular Function
ZHLZ.comp59715_c0_seq1	GO:0016762	xyloglucan:xyloglucosyl transferase activity	Molecular Function
ZHLZ.comp59715_c0_seq1	GO:0004553	hydrolase activity, hydrolyzing O-glycosyl compounds	Molecular Function
ZHLZ.comp64410_c0_seq1	GO:0043565	sequence-specific DNA binding	Molecular Function
ZHLZ.comp64410_c0_seq1	GO:0003700	transcription factor activity, sequence-specific DNA binding	Molecular Function
ZHLZ.comp52638_c2_seq6	GO:0016787	hydrolase activity	Molecular Function
ZHLZ.comp47722_c0_seq1	GO:0046873	metal ion transmembrane transporter activity	Molecular Function
ZHLZ.comp47722_c0_seq1	GO:0005221	intracellular cyclic nucleotide activated cation channel activity	Molecular Function
ZHLZ.comp303174_c0_seq1	GO:0015079	potassium ion transmembrane transporter activity	Molecular Function
ZHLZ.comp63199_c0_seq1	GO:0046872	metal ion binding	Molecular Function
ZHLZ.comp64413_c0_seq1	GO:0005507	copper ion binding	Molecular Function
ZHLZ.comp64413_c0_seq1	GO:0009055	electron carrier activity	Molecular Function
ZHLZ.comp35837_c0_seq1	GO:0016772	transferase activity, transferring phosphorus-containing groups	Molecular Function
ZHLZ.comp35089_c0_seq1	GO:0004715	non-membrane spanning protein tyrosine kinase activity	Molecular Function
ZHLZ.comp35089_c0_seq1	GO:0004674	protein serine/threonine kinase activity	Molecular Function
ZHLZ.comp35089_c0_seq1	GO:0005524	ATP binding	Molecular Function
ZHLZ.comp56988_c1_seq6	GO:0008559	xenobiotic-transporting ATPase activity	Molecular Function
ZHLZ.comp56988_c1_seq6	GO:0005524	ATP binding	Molecular Function
ZHLZ.comp56683_c0_seq1	GO:0005355	glucose transmembrane transporter activity	Molecular Function
ZHLZ.comp56683_c0_seq1	GO:0005351	sugar:proton symporter activity	Molecular Function
ZHLZ.comp56683_c0_seq1	GO:0016491	oxidoreductase activity	Molecular Function
ZHLZ.comp36514_c1_seq1	GO:0008270	zinc ion binding	Molecular Function
ZHLZ.comp36514_c1_seq1	GO:0043565	sequence-specific DNA binding	Molecular Function
ZHLZ.comp36514_c1_seq1	GO:0003700	transcription factor activity, sequence-specific DNA binding	Molecular Function
ZHLZ.comp54620_c0_seq1	GO:0046872	metal ion binding	Molecular Function
ZHLZ.comp54620_c0_seq1	GO:0004497	monooxygenase activity	Molecular Function
ZHLZ.comp54620_c0_seq1	GO:0016705	oxidoreductase activity, acting on paired donors, with incorporation or reduction of molecular oxygen	Molecular Function
ZHLZ.comp57128_c0_seq1	GO:0008378	galactosyltransferase activity	Molecular Function
ZHLZ.comp59692_c0_seq1	GO:0016491	oxidoreductase activity	Molecular Function
ZHLZ.comp55463_c0_seq1	GO:0015105	arsenite transmembrane transporter activity	Molecular Function
ZHLZ.comp55463_c0_seq1	GO:0015250	water channel activity	Molecular Function
ZHLZ.comp55463_c0_seq1	GO:0080138	borate uptake transmembrane transporter activity	Molecular Function
ZHLZ.comp43556_c0_seq1	GO:0005524	ATP binding	Molecular Function
ZHLZ.comp43556_c0_seq1	GO:0016874	ligase activity	Molecular Function
ZHLZ.comp27731_c0_seq1	GO:0008270	zinc ion binding	Molecular Function
ZHLZ.comp51215_c0_seq1	GO:0046872	metal ion binding	Molecular Function
ZHLZ.comp51215_c0_seq1	GO:0008441	3'(2'),5'-bisphosphate nucleotidase activity	Molecular Function
ZHLZ.comp56463_c0_seq1	GO:0070569	uridylyltransferase activity	Molecular Function
ZHLZ.comp54918_c0_seq1	GO:0015140	malate transmembrane transporter activity	Molecular Function
ZHLZ.comp54918_c0_seq1	GO:0015131	oxaloacetate transmembrane transporter activity	Molecular Function
ZHLZ.comp54918_c0_seq1	GO:0015139	alpha-ketoglutarate transmembrane transporter activity	Molecular Function
ZHLZ.comp48606_c0_seq2	GO:0004568	chitinase activity	Molecular Function
ZHLZ.comp48839_c1_seq1	GO:0016491	oxidoreductase activity	Molecular Function
ZHLZ.comp48839_c1_seq1	GO:0005506	iron ion binding	Molecular Function
ZHLZ.comp30332_c0_seq1	GO:0016787	hydrolase activity	Molecular Function
ZHLZ.comp35187_c2_seq1	GO:0015293	symporter activity	Molecular Function
ZHLZ.comp35187_c2_seq1	GO:0010328	auxin influx transmembrane transporter activity	Molecular Function
ZHLZ.comp35187_c2_seq1	GO:0015171	amino acid transmembrane transporter activity	Molecular Function
ZHLZ.comp35187_c2_seq1	GO:0010011	auxin binding	Molecular Function
ZHLZ.comp45249_c2_seq1	GO:0005315	inorganic phosphate transmembrane transporter activity	Molecular Function
ZHLZ.comp45249_c2_seq1	GO:0015293	symporter activity	Molecular Function
ZHLZ.comp59434_c0_seq1	GO:0016984	ribulose-bisphosphate carboxylase activity	Molecular Function
ZHLZ.comp59434_c0_seq1	GO:0004497	monooxygenase activity	Molecular Function
ZHLZ.comp55917_c0_seq1	GO:0010295	(+)-abscisic acid 8'-hydroxylase activity	Molecular Function
ZHLZ.comp55917_c0_seq1	GO:0020037	heme binding	Molecular Function
ZHLZ.comp55917_c0_seq1	GO:0005506	iron ion binding	Molecular Function
ZHLZ.comp44067_c0_seq1	GO:0005515	protein binding	Molecular Function
ZHLZ.comp59705_c0_seq1	GO:0005524	ATP binding	Molecular Function
ZHLZ.comp59705_c0_seq1	GO:0015417	polyamine-transporting ATPase activity	Molecular Function
ZHLZ.comp48212_c0_seq1	GO:0008233	peptidase activity	Molecular Function
ZHLZ.comp36099_c0_seq1	GO:0003735	structural constituent of ribosome	Molecular Function
ZHLZ.comp36099_c0_seq1	GO:0019843	rRNA binding	Molecular Function
ZHLZ.comp46466_c0_seq1	GO:0016491	oxidoreductase activity	Molecular Function
ZHLZ.comp49213_c0_seq1	GO:0020037	heme binding	Molecular Function
ZHLZ.comp49213_c0_seq1	GO:0004601	peroxidase activity	Molecular Function
ZHLZ.comp50621_c2_seq3	GO:0005524	ATP binding	Molecular Function
ZHLZ.comp50621_c2_seq3	GO:0005200	structural constituent of cytoskeleton	Molecular Function
ZHLZ.comp48739_c0_seq1	GO:0005515	protein binding	Molecular Function
ZHLZ.comp50822_c1_seq2	GO:0003700	transcription factor activity, sequence-specific DNA binding	Molecular Function
ZHLZ.comp50822_c1_seq2	GO:0003677	DNA binding	Molecular Function
ZHLZ.comp50822_c1_seq2	GO:0046983	protein dimerization activity	Molecular Function
ZHLZ.comp53833_c0_seq1	GO:0003779	actin binding	Molecular Function
ZHLZ.comp53833_c0_seq1	GO:0004190	aspartic-type endopeptidase activity	Molecular Function
ZHLZ.comp27103_c0_seq1	GO:0003993	acid phosphatase activity	Molecular Function
ZHLZ.comp58513_c0_seq1	GO:0003824	catalytic activity	Molecular Function
ZHLZ.comp26956_c0_seq1	GO:0003700	transcription factor activity, sequence-specific DNA binding	Molecular Function
ZHLZ.comp26956_c0_seq1	GO:0003677	DNA binding	Molecular Function
ZHLZ.comp26956_c0_seq1	GO:0046983	protein dimerization activity	Molecular Function
ZHLZ.comp56698_c0_seq1	GO:0016301	kinase activity	Molecular Function
ZHLZ.comp27427_c0_seq1	GO:0016758	transferase activity, transferring hexosyl groups	Molecular Function
ZHLZ.comp54824_c0_seq1	GO:0003824	catalytic activity	Molecular Function
ZHLZ.comp55986_c0_seq1	GO:0003824	catalytic activity	Molecular Function
ZHLZ.comp47185_c0_seq1	GO:0003993	acid phosphatase activity	Molecular Function
ZHLZ.comp44096_c0_seq1	GO:0004615	phosphomannomutase activity	Molecular Function
ZHLZ.comp53234_c1_seq3	GO:0003824	catalytic activity	Molecular Function
ZHLZ.comp53473_c0_seq1	GO:0016740	transferase activity	Molecular Function
ZHLZ.comp45664_c1_seq1	GO:0004176	ATP-dependent peptidase activity	Molecular Function
ZHLZ.comp45664_c1_seq1	GO:0046872	metal ion binding	Molecular Function
ZHLZ.comp45664_c1_seq1	GO:0004222	metalloendopeptidase activity	Molecular Function
ZHLZ.comp45664_c1_seq1	GO:0005524	ATP binding	Molecular Function
ZHLZ.comp30987_c0_seq1	GO:0005355	glucose transmembrane transporter activity	Molecular Function
ZHLZ.comp30987_c0_seq1	GO:0005351	sugar:proton symporter activity	Molecular Function
ZHLZ.comp56126_c0_seq1	GO:0003824	catalytic activity	Molecular Function
ZHLZ.comp88038_c0_seq1	GO:0016762	xyloglucan:xyloglucosyl transferase activity	Molecular Function
ZHLZ.comp88038_c0_seq1	GO:0004553	hydrolase activity, hydrolyzing O-glycosyl compounds	Molecular Function
ZHLZ.comp52586_c1_seq1	GO:0005524	ATP binding	Molecular Function
ZHLZ.comp52586_c1_seq1	GO:0004674	protein serine/threonine kinase activity	Molecular Function
ZHLZ.comp59953_c0_seq1	GO:0046872	metal ion binding	Molecular Function
ZHLZ.comp59953_c0_seq1	GO:0047443	4-hydroxy-4-methyl-2-oxoglutarate aldolase activity	Molecular Function
ZHLZ.comp59953_c0_seq1	GO:0008948	oxaloacetate decarboxylase activity	Molecular Function
ZHLZ.comp59953_c0_seq1	GO:0008428	ribonuclease inhibitor activity	Molecular Function
ZHLZ.comp59953_c0_seq1	GO:0008168	methyltransferase activity	Molecular Function
ZHLZ.comp27248_c0_seq1	GO:0004017	adenylate kinase activity	Molecular Function
ZHLZ.comp27248_c0_seq1	GO:0005524	ATP binding	Molecular Function
ZHLZ.comp53141_c0_seq1	GO:0016788	hydrolase activity, acting on ester bonds	Molecular Function
ZHLZ.comp48982_c2_seq1	GO:0046872	metal ion binding	Molecular Function
ZHLZ.comp54366_c0_seq3	GO:0030246	carbohydrate binding	Molecular Function
ZHLZ.comp54366_c0_seq3	GO:0004565	beta-galactosidase activity	Molecular Function
ZHLZ.comp27157_c0_seq1	GO:0016532	superoxide dismutase copper chaperone activity	Molecular Function
ZHLZ.comp50594_c2_seq1	GO:0004674	protein serine/threonine kinase activity	Molecular Function
ZHLZ.comp50594_c2_seq1	GO:0005524	ATP binding	Molecular Function
ZHLZ.comp50594_c2_seq1	GO:0004715	non-membrane spanning protein tyrosine kinase activity	Molecular Function
ZHLZ.comp26932_c0_seq1	GO:0016746	transferase activity, transferring acyl groups	Molecular Function
ZHLZ.comp49295_c0_seq1	GO:0016740	transferase activity	Molecular Function
ZHLZ.comp29497_c0_seq1	GO:0046983	protein dimerization activity	Molecular Function
ZHLZ.comp43849_c0_seq1	GO:0004674	protein serine/threonine kinase activity	Molecular Function
ZHLZ.comp43849_c0_seq1	GO:0005524	ATP binding	Molecular Function
ZHLZ.comp43849_c0_seq1	GO:0004714	transmembrane receptor protein tyrosine kinase activity	Molecular Function
ZHLZ.comp54042_c0_seq1	GO:0043565	sequence-specific DNA binding	Molecular Function
ZHLZ.comp54042_c0_seq1	GO:0046982	protein heterodimerization activity	Molecular Function
ZHLZ.comp59958_c0_seq1	GO:0008233	peptidase activity	Molecular Function
ZHLZ.comp46207_c0_seq4	GO:0005525	GTP binding	Molecular Function
ZHLZ.comp46207_c0_seq4	GO:0005215	transporter activity	Molecular Function
ZHLZ.comp51896_c0_seq1	GO:0003700	transcription factor activity, sequence-specific DNA binding	Molecular Function
ZHLZ.comp51896_c0_seq1	GO:0003677	DNA binding	Molecular Function
ZHLZ.comp51896_c0_seq1	GO:0046983	protein dimerization activity	Molecular Function
ZHLZ.comp53918_c0_seq1	GO:0008168	methyltransferase activity	Molecular Function
ZHLZ.comp27372_c0_seq1	GO:0051213	dioxygenase activity	Molecular Function
ZHLZ.comp27372_c0_seq1	GO:0016701	oxidoreductase activity, acting on single donors with incorporation of molecular oxygen	Molecular Function
ZHLZ.comp56900_c1_seq9	GO:0016757	transferase activity, transferring glycosyl groups	Molecular Function
ZHLZ.comp54714_c0_seq1	GO:0051536	iron-sulfur cluster binding	Molecular Function
ZHLZ.comp54714_c0_seq1	GO:0009055	electron carrier activity	Molecular Function
ZHLZ.comp61273_c0_seq1	GO:0016760	cellulose synthase (UDP-forming) activity	Molecular Function
ZHLZ.comp61273_c0_seq1	GO:0008270	zinc ion binding	Molecular Function
ZHLZ.comp55992_c0_seq1	GO:0010329	auxin efflux transmembrane transporter activity	Molecular Function
ZHLZ.comp55992_c0_seq1	GO:0008559	xenobiotic-transporting ATPase activity	Molecular Function
ZHLZ.comp55992_c0_seq1	GO:0005524	ATP binding	Molecular Function
ZHLZ.comp49427_c0_seq1	GO:0016301	kinase activity	Molecular Function
ZHLZ.comp45864_c0_seq1	GO:0015254	glycerol channel activity	Molecular Function
ZHLZ.comp45864_c0_seq1	GO:0015250	water channel activity	Molecular Function
ZHLZ.comp55762_c0_seq1	GO:0004553	hydrolase activity, hydrolyzing O-glycosyl compounds	Molecular Function
ZHLZ.comp51878_c0_seq1	GO:0005524	ATP binding	Molecular Function
ZHLZ.comp51878_c0_seq1	GO:0000287	magnesium ion binding	Molecular Function
ZHLZ.comp51878_c0_seq1	GO:0004012	phospholipid-translocating ATPase activity	Molecular Function
ZHLZ.comp27237_c0_seq1	GO:0051287	NAD binding	Molecular Function
ZHLZ.comp27237_c0_seq1	GO:0016620	oxidoreductase activity, acting on the aldehyde or oxo group of donors, NAD or NADP as acceptor	Molecular Function
ZHLZ.comp27237_c0_seq1	GO:0050661	NADP binding	Molecular Function
ZHLZ.comp43315_c0_seq1	GO:0008047	enzyme activator activity	Molecular Function
ZHLZ.comp43315_c0_seq1	GO:0015035	protein disulfide oxidoreductase activity	Molecular Function
ZHLZ.comp47147_c0_seq1	GO:0005524	ATP binding	Molecular Function
ZHLZ.comp47147_c0_seq1	GO:0004674	protein serine/threonine kinase activity	Molecular Function
ZHLZ.comp58440_c5_seq11	GO:0005509	calcium ion binding	Molecular Function
ZHLZ.comp47536_c0_seq1	GO:0008324	cation transmembrane transporter activity	Molecular Function
ZHLZ.comp47536_c0_seq1	GO:0015297	antiporter activity	Molecular Function
ZHLZ.comp47129_c2_seq1	GO:0047560	3-dehydrosphinganine reductase activity	Molecular Function
ZHLZ.comp47129_c2_seq1	GO:0004672	protein kinase activity	Molecular Function
ZHLZ.comp47129_c2_seq1	GO:0005524	ATP binding	Molecular Function
ZHLZ.comp59522_c0_seq1	GO:0046872	metal ion binding	Molecular Function
ZHLZ.comp59522_c0_seq1	GO:0016168	chlorophyll binding	Molecular Function
ZHLZ.comp58026_c0_seq1	GO:0042626	ATPase activity, coupled to transmembrane movement of substances	Molecular Function
ZHLZ.comp58026_c0_seq1	GO:0005524	ATP binding	Molecular Function
ZHLZ.comp57489_c4_seq9	GO:0016491	oxidoreductase activity	Molecular Function
ZHLZ.comp45736_c0_seq1	GO:0030170	pyridoxal phosphate binding	Molecular Function
ZHLZ.comp45736_c0_seq1	GO:0008453	alanine-glyoxylate transaminase activity	Molecular Function
ZHLZ.comp35317_c0_seq1	GO:0020037	heme binding	Molecular Function
ZHLZ.comp35317_c0_seq1	GO:0016709	oxidoreductase activity, acting on paired donors, with incorporation or reduction of molecular oxygen, NAD(P)H as one donor, and incorporation of one atom of oxygen	Molecular Function
ZHLZ.comp35317_c0_seq1	GO:0005506	iron ion binding	Molecular Function
ZHLZ.comp35317_c0_seq1	GO:0052722	fatty acid in-chain hydroxylase activity	Molecular Function
ZHLZ.comp50934_c0_seq1	GO:0016597	amino acid binding	Molecular Function
ZHLZ.comp45740_c0_seq1	GO:0016740	transferase activity	Molecular Function
ZHLZ.comp59502_c0_seq1	GO:0045548	phenylalanine ammonia-lyase activity	Molecular Function
ZHLZ.comp46484_c0_seq1	GO:0000166	nucleotide binding	Molecular Function
ZHLZ.comp49909_c2_seq1	GO:0022891	substrate-specific transmembrane transporter activity	Molecular Function
ZHLZ.comp49909_c2_seq1	GO:0032440	2-alkenal reductase [NAD(P)] activity	Molecular Function
ZHLZ.comp37645_c0_seq1	GO:0015171	amino acid transmembrane transporter activity	Molecular Function
ZHLZ.comp56523_c0_seq1	GO:0016757	transferase activity, transferring glycosyl groups	Molecular Function
ZHLZ.comp59584_c0_seq1	GO:0008810	cellulase activity	Molecular Function
ZHLZ.comp59584_c0_seq1	GO:0030246	carbohydrate binding	Molecular Function
ZHLZ.comp27024_c0_seq1	GO:0005524	ATP binding	Molecular Function
ZHLZ.comp47372_c0_seq4	GO:0046872	metal ion binding	Molecular Function
ZHLZ.comp50579_c0_seq1	GO:0003677	DNA binding	Molecular Function
ZHLZ.comp45931_c3_seq1	GO:0032440	2-alkenal reductase [NAD(P)] activity	Molecular Function
ZHLZ.comp45931_c3_seq1	GO:0005524	ATP binding	Molecular Function
ZHLZ.comp27967_c0_seq1	GO:0051920	peroxiredoxin activity	Molecular Function
ZHLZ.comp27967_c0_seq1	GO:0004601	peroxidase activity	Molecular Function
ZHLZ.comp44788_c0_seq1	GO:0046872	metal ion binding	Molecular Function
ZHLZ.comp44788_c0_seq1	GO:0030604	1-deoxy-D-xylulose-5-phosphate reductoisomerase activity	Molecular Function
ZHLZ.comp44788_c0_seq1	GO:0070402	NADPH binding	Molecular Function
ZHLZ.comp44788_c0_seq1	GO:0016853	isomerase activity	Molecular Function
ZHLZ.comp52640_c0_seq5	GO:0005200	structural constituent of cytoskeleton	Molecular Function
ZHLZ.comp52640_c0_seq5	GO:0005525	GTP binding	Molecular Function
ZHLZ.comp52640_c0_seq5	GO:0003924	GTPase activity	Molecular Function
ZHLZ.comp55188_c0_seq1	GO:0050660	flavin adenine dinucleotide binding	Molecular Function
ZHLZ.comp55188_c0_seq1	GO:0015036	disulfide oxidoreductase activity	Molecular Function
ZHLZ.comp55188_c0_seq1	GO:0004148	dihydrolipoyl dehydrogenase activity	Molecular Function
ZHLZ.comp51729_c0_seq1	GO:0015116	sulfate transmembrane transporter activity	Molecular Function
ZHLZ.comp51954_c0_seq1	GO:0045552	dihydrokaempferol 4-reductase activity	Molecular Function
ZHLZ.comp51954_c0_seq1	GO:0050662	coenzyme binding	Molecular Function
ZHLZ.comp48888_c0_seq1	GO:0004252	serine-type endopeptidase activity	Molecular Function
ZHLZ.comp55364_c0_seq1	GO:0016301	kinase activity	Molecular Function
ZHLZ.comp54400_c0_seq1	GO:0046872	metal ion binding	Molecular Function
ZHLZ.comp54400_c0_seq1	GO:0045300	acyl-[acyl-carrier-protein] desaturase activity	Molecular Function
ZHLZ.comp48310_c1_seq1	GO:0008270	zinc ion binding	Molecular Function
ZHLZ.comp48310_c1_seq1	GO:0051903	S-(hydroxymethyl)glutathione dehydrogenase activity	Molecular Function
ZHLZ.comp48310_c1_seq1	GO:0004022	alcohol dehydrogenase (NAD) activity	Molecular Function
ZHLZ.comp49131_c0_seq1	GO:0004674	protein serine/threonine kinase activity	Molecular Function
ZHLZ.comp49131_c0_seq1	GO:0000166	nucleotide binding	Molecular Function
ZHLZ.comp58970_c2_seq2	GO:0003824	catalytic activity	Molecular Function
ZHLZ.comp54873_c1_seq1	GO:0004674	protein serine/threonine kinase activity	Molecular Function
ZHLZ.comp54873_c1_seq1	GO:0005524	ATP binding	Molecular Function
ZHLZ.comp35725_c0_seq1	GO:0046872	metal ion binding	Molecular Function
ZHLZ.comp35725_c0_seq1	GO:0004750	ribulose-phosphate 3-epimerase activity	Molecular Function
ZHLZ.comp50039_c0_seq1	GO:0046872	metal ion binding	Molecular Function
ZHLZ.comp59849_c0_seq1	GO:0051082	unfolded protein binding	Molecular Function
ZHLZ.comp59849_c0_seq1	GO:0030246	carbohydrate binding	Molecular Function
ZHLZ.comp59849_c0_seq1	GO:0005509	calcium ion binding	Molecular Function
ZHLZ.comp45717_c0_seq1	GO:0016720	delta12-fatty acid dehydrogenase activity	Molecular Function
ZHLZ.comp45717_c0_seq1	GO:0016717	oxidoreductase activity, acting on paired donors, with oxidation of a pair of donors resulting in the reduction of molecular oxygen to two molecules of water	Molecular Function
ZHLZ.comp58620_c2_seq2	GO:0016740	transferase activity	Molecular Function
ZHLZ.comp34740_c0_seq1	GO:0046872	metal ion binding	Molecular Function
ZHLZ.comp34740_c0_seq1	GO:0004722	protein serine/threonine phosphatase activity	Molecular Function
ZHLZ.comp46121_c0_seq1	GO:0003824	catalytic activity	Molecular Function
ZHLZ.comp51319_c0_seq1	GO:0015035	protein disulfide oxidoreductase activity	Molecular Function
ZHLZ.comp26475_c1_seq1	GO:0008506	sucrose:proton symporter activity	Molecular Function
ZHLZ.comp26475_c1_seq1	GO:0005364	maltose:proton symporter activity	Molecular Function
ZHLZ.comp26475_c1_seq1	GO:0042950	salicin transmembrane transporter activity	Molecular Function
ZHLZ.comp54096_c0_seq1	GO:0004512	inositol-3-phosphate synthase activity	Molecular Function
ZHLZ.comp26616_c0_seq1	GO:0004674	protein serine/threonine kinase activity	Molecular Function
ZHLZ.comp26616_c0_seq1	GO:0005524	ATP binding	Molecular Function
ZHLZ.comp27061_c1_seq1	GO:0042802	identical protein binding	Molecular Function
ZHLZ.comp27061_c1_seq1	GO:0020037	heme binding	Molecular Function
ZHLZ.comp27061_c1_seq1	GO:0016710	trans-cinnamate 4-monooxygenase activity	Molecular Function
ZHLZ.comp27061_c1_seq1	GO:0005506	iron ion binding	Molecular Function
ZHLZ.comp39786_c0_seq1	GO:0008429	phosphatidylethanolamine binding	Molecular Function
ZHLZ.comp52299_c0_seq1	GO:0005089	Rho guanyl-nucleotide exchange factor activity	Molecular Function
ZHLZ.comp57847_c0_seq7	GO:0016788	hydrolase activity, acting on ester bonds	Molecular Function
ZHLZ.comp59049_c1_seq1	GO:0016301	kinase activity	Molecular Function
ZHLZ.comp58561_c2_seq2	GO:0016747	transferase activity, transferring acyl groups other than amino-acyl groups	Molecular Function
ZHLZ.comp52555_c0_seq1	GO:0016798	hydrolase activity, acting on glycosyl bonds	Molecular Function
ZHLZ.comp59891_c0_seq1	GO:0016787	hydrolase activity	Molecular Function
ZHLZ.comp59891_c0_seq1	GO:0005525	GTP binding	Molecular Function
ZHLZ.comp44663_c0_seq1	GO:0003676	nucleic acid binding	Molecular Function
ZHLZ.comp26828_c0_seq1	GO:0044183	protein binding involved in protein folding	Molecular Function
ZHLZ.comp59016_c0_seq1	GO:0045549	9-cis-epoxycarotenoid dioxygenase activity	Molecular Function
ZHLZ.comp49452_c0_seq1	GO:0004180	carboxypeptidase activity	Molecular Function
ZHLZ.comp54374_c0_seq1	GO:0004553	hydrolase activity, hydrolyzing O-glycosyl compounds	Molecular Function
ZHLZ.comp54374_c0_seq1	GO:0016762	xyloglucan:xyloglucosyl transferase activity	Molecular Function
ZHLZ.comp35408_c0_seq1	GO:0016758	transferase activity, transferring hexosyl groups	Molecular Function
ZHLZ.comp38793_c0_seq1	GO:0004185	serine-type carboxypeptidase activity	Molecular Function
ZHLZ.comp26996_c0_seq1	GO:0050379	UDP-glucuronate 5'-epimerase activity	Molecular Function
ZHLZ.comp26996_c0_seq1	GO:0050662	coenzyme binding	Molecular Function
ZHLZ.comp55006_c0_seq1	GO:0016740	transferase activity	Molecular Function
ZHLZ.comp51103_c0_seq1	GO:0004715	non-membrane spanning protein tyrosine kinase activity	Molecular Function
ZHLZ.comp51103_c0_seq1	GO:0005524	ATP binding	Molecular Function
ZHLZ.comp51103_c0_seq1	GO:0004674	protein serine/threonine kinase activity	Molecular Function
ZHLZ.comp58974_c1_seq1	GO:0016874	ligase activity	Molecular Function
ZHLZ.comp60373_c0_seq1	GO:0015171	amino acid transmembrane transporter activity	Molecular Function
ZHLZ.comp43564_c2_seq1	GO:0045548	phenylalanine ammonia-lyase activity	Molecular Function
ZHLZ.comp55840_c0_seq1	GO:0046872	metal ion binding	Molecular Function
ZHLZ.comp55840_c0_seq1	GO:0016301	kinase activity	Molecular Function
ZHLZ.comp55840_c0_seq1	GO:0004842	ubiquitin-protein transferase activity	Molecular Function
ZHLZ.comp55840_c0_seq1	GO:0005515	protein binding	Molecular Function
ZHLZ.comp49947_c1_seq1	GO:0004674	protein serine/threonine kinase activity	Molecular Function
ZHLZ.comp49947_c1_seq1	GO:0005524	ATP binding	Molecular Function
ZHLZ.comp46916_c0_seq1	GO:0008515	sucrose transmembrane transporter activity	Molecular Function
ZHLZ.comp53530_c0_seq1	GO:0016760	cellulose synthase (UDP-forming) activity	Molecular Function
ZHLZ.comp53530_c0_seq1	GO:0008270	zinc ion binding	Molecular Function
ZHLZ.comp53936_c0_seq1	GO:0004421	hydroxymethylglutaryl-CoA synthase activity	Molecular Function
ZHLZ.comp49935_c1_seq1	GO:0022857	transmembrane transporter activity	Molecular Function
ZHLZ.comp48702_c1_seq1	GO:0020037	heme binding	Molecular Function
ZHLZ.comp48702_c1_seq1	GO:0046872	metal ion binding	Molecular Function
ZHLZ.comp48702_c1_seq1	GO:0004601	peroxidase activity	Molecular Function
ZHLZ.comp59477_c0_seq1	GO:0046872	metal ion binding	Molecular Function
ZHLZ.comp59477_c0_seq1	GO:0020037	heme binding	Molecular Function
ZHLZ.comp35516_c1_seq1	GO:0005507	copper ion binding	Molecular Function
ZHLZ.comp35516_c1_seq1	GO:0004478	methionine adenosyltransferase activity	Molecular Function
ZHLZ.comp35516_c1_seq1	GO:0005524	ATP binding	Molecular Function
ZHLZ.comp35641_c0_seq1	GO:0003954	NADH dehydrogenase activity	Molecular Function
ZHLZ.comp53530_c0_seq2	GO:0016760	cellulose synthase (UDP-forming) activity	Molecular Function
ZHLZ.comp53530_c0_seq2	GO:0008270	zinc ion binding	Molecular Function
ZHLZ.comp58652_c4_seq3	GO:0016787	hydrolase activity	Molecular Function
ZHLZ.comp35912_c0_seq1	GO:0050660	flavin adenine dinucleotide binding	Molecular Function
ZHLZ.comp35912_c0_seq1	GO:0016614	oxidoreductase activity, acting on CH-OH group of donors	Molecular Function
ZHLZ.comp35912_c0_seq1	GO:0016829	lyase activity	Molecular Function
ZHLZ.comp58292_c1_seq1	GO:0004674	protein serine/threonine kinase activity	Molecular Function
ZHLZ.comp58292_c1_seq1	GO:0005524	ATP binding	Molecular Function
ZHLZ.comp56608_c0_seq2	GO:0008017	microtubule binding	Molecular Function
ZHLZ.comp56608_c0_seq2	GO:0003729	mRNA binding	Molecular Function
ZHLZ.comp56608_c0_seq2	GO:0008692	3-hydroxybutyryl-CoA epimerase activity	Molecular Function
ZHLZ.comp56608_c0_seq2	GO:0004165	dodecenoyl-CoA delta-isomerase activity	Molecular Function
ZHLZ.comp56608_c0_seq2	GO:0016491	oxidoreductase activity	Molecular Function
ZHLZ.comp56608_c0_seq2	GO:0004300	enoyl-CoA hydratase activity	Molecular Function
ZHLZ.comp56608_c0_seq2	GO:0018812	3-hydroxyacyl-CoA dehydratase activity	Molecular Function
ZHLZ.comp56732_c0_seq1	GO:0005524	ATP binding	Molecular Function
ZHLZ.comp56732_c0_seq1	GO:0000049	tRNA binding	Molecular Function
ZHLZ.comp56732_c0_seq1	GO:0004818	glutamate-tRNA ligase activity	Molecular Function
ZHLZ.comp27407_c0_seq1	GO:0005507	copper ion binding	Molecular Function
ZHLZ.comp27407_c0_seq1	GO:0005524	ATP binding	Molecular Function
ZHLZ.comp27407_c0_seq1	GO:0004775	succinate-CoA ligase (ADP-forming) activity	Molecular Function
ZHLZ.comp59433_c0_seq1	GO:0009055	electron carrier activity	Molecular Function
ZHLZ.comp59433_c0_seq1	GO:0015035	protein disulfide oxidoreductase activity	Molecular Function
ZHLZ.comp59540_c0_seq1	GO:0004659	prenyltransferase activity	Molecular Function
ZHLZ.comp59614_c0_seq1	GO:0004332	fructose-bisphosphate aldolase activity	Molecular Function
ZHLZ.comp47866_c0_seq1	GO:0009976	tocopherol cyclase activity	Molecular Function
ZHLZ.comp57385_c1_seq6	GO:0016301	kinase activity	Molecular Function
ZHLZ.comp47274_c0_seq1	GO:0004674	protein serine/threonine kinase activity	Molecular Function
ZHLZ.comp47274_c0_seq1	GO:0004713	protein tyrosine kinase activity	Molecular Function
ZHLZ.comp47274_c0_seq1	GO:0005524	ATP binding	Molecular Function
ZHLZ.comp49261_c3_seq1	GO:0005198	structural molecule activity	Molecular Function
ZHLZ.comp59807_c0_seq1	GO:0016491	oxidoreductase activity	Molecular Function
ZHLZ.comp53296_c0_seq7	GO:0003825	alpha,alpha-trehalose-phosphate synthase (UDP-forming) activity	Molecular Function
ZHLZ.comp53296_c0_seq7	GO:0004805	trehalose-phosphatase activity	Molecular Function
ZHLZ.comp58288_c0_seq1	GO:0042626	ATPase activity, coupled to transmembrane movement of substances	Molecular Function
ZHLZ.comp58288_c0_seq1	GO:0005524	ATP binding	Molecular Function
ZHLZ.comp27133_c1_seq1	GO:0046872	metal ion binding	Molecular Function
ZHLZ.comp27133_c1_seq1	GO:0009055	electron carrier activity	Molecular Function
ZHLZ.comp27133_c1_seq1	GO:0051537	2 iron, 2 sulfur cluster binding	Molecular Function
ZHLZ.comp42402_c0_seq1	GO:0016762	xyloglucan:xyloglucosyl transferase activity	Molecular Function
ZHLZ.comp42402_c0_seq1	GO:0004553	hydrolase activity, hydrolyzing O-glycosyl compounds	Molecular Function
ZHLZ.comp52587_c0_seq1	GO:0046872	metal ion binding	Molecular Function
ZHLZ.comp52587_c0_seq1	GO:0016168	chlorophyll binding	Molecular Function
ZHLZ.comp54462_c0_seq1	GO:0008422	beta-glucosidase activity	Molecular Function
ZHLZ.comp50276_c0_seq1	GO:0016787	hydrolase activity	Molecular Function
ZHLZ.comp48018_c0_seq1	GO:0016740	transferase activity	Molecular Function
ZHLZ.comp50612_c0_seq1	GO:0016887	ATPase activity	Molecular Function
ZHLZ.comp50612_c0_seq1	GO:0000166	nucleotide binding	Molecular Function
ZHLZ.comp36181_c0_seq1	GO:0003677	DNA binding	Molecular Function
ZHLZ.comp36181_c0_seq1	GO:0046982	protein heterodimerization activity	Molecular Function
ZHLZ.comp54413_c1_seq1	GO:0005525	GTP binding	Molecular Function
ZHLZ.comp54413_c1_seq1	GO:0016787	hydrolase activity	Molecular Function
ZHLZ.comp58000_c5_seq1	GO:0046872	metal ion binding	Molecular Function
ZHLZ.comp58000_c5_seq1	GO:0016829	lyase activity	Molecular Function
ZHLZ.comp50452_c1_seq1	GO:0016887	ATPase activity	Molecular Function
ZHLZ.comp50452_c1_seq1	GO:0000166	nucleotide binding	Molecular Function
ZHLZ.comp59355_c1_seq7	GO:0016740	transferase activity	Molecular Function
ZHLZ.comp39807_c0_seq1	GO:0004722	protein serine/threonine phosphatase activity	Molecular Function
ZHLZ.comp34083_c0_seq1	GO:0003779	actin binding	Molecular Function
ZHLZ.comp49890_c0_seq3	GO:0003779	actin binding	Molecular Function
ZHLZ.comp27241_c0_seq1	GO:0004715	non-membrane spanning protein tyrosine kinase activity	Molecular Function
ZHLZ.comp27241_c0_seq1	GO:0016787	hydrolase activity	Molecular Function
ZHLZ.comp46693_c0_seq1	GO:0008194	UDP-glycosyltransferase activity	Molecular Function
ZHLZ.comp46693_c0_seq1	GO:0016758	transferase activity, transferring hexosyl groups	Molecular Function
ZHLZ.comp54694_c4_seq1	GO:0005524	ATP binding	Molecular Function
ZHLZ.comp54694_c4_seq1	GO:0032440	2-alkenal reductase [NAD(P)] activity	Molecular Function
ZHLZ.comp54694_c4_seq1	GO:0004674	protein serine/threonine kinase activity	Molecular Function
ZHLZ.comp60495_c0_seq1	GO:0016872	intramolecular lyase activity	Molecular Function
ZHLZ.comp27180_c0_seq1	GO:0008198	ferrous iron binding	Molecular Function
ZHLZ.comp27180_c0_seq1	GO:0008270	zinc ion binding	Molecular Function
ZHLZ.comp27180_c0_seq1	GO:0051213	dioxygenase activity	Molecular Function
ZHLZ.comp27180_c0_seq1	GO:0016701	oxidoreductase activity, acting on single donors with incorporation of molecular oxygen	Molecular Function
ZHLZ.comp49315_c0_seq1	GO:0016746	transferase activity, transferring acyl groups	Molecular Function
ZHLZ.comp49180_c0_seq1	GO:0008017	microtubule binding	Molecular Function
ZHLZ.comp52974_c3_seq1	GO:0046872	metal ion binding	Molecular Function
ZHLZ.comp52747_c0_seq1	GO:0046872	metal ion binding	Molecular Function
ZHLZ.comp52747_c0_seq1	GO:0051087	chaperone binding	Molecular Function
ZHLZ.comp52747_c0_seq1	GO:0031072	heat shock protein binding	Molecular Function
ZHLZ.comp52747_c0_seq1	GO:0005524	ATP binding	Molecular Function
ZHLZ.comp52747_c0_seq1	GO:0051082	unfolded protein binding	Molecular Function
ZHLZ.comp27233_c0_seq1	GO:0047262	polygalacturonate 4-alpha-galacturonosyltransferase activity	Molecular Function
ZHLZ.comp27225_c1_seq1	GO:0046872	metal ion binding	Molecular Function
ZHLZ.comp56959_c0_seq20	GO:0046872	metal ion binding	Molecular Function
ZHLZ.comp56959_c0_seq20	GO:0003917	DNA topoisomerase type I activity	Molecular Function
ZHLZ.comp56959_c0_seq20	GO:0003677	DNA binding	Molecular Function
ZHLZ.comp55656_c0_seq1	GO:0004708	MAP kinase kinase activity	Molecular Function
ZHLZ.comp55656_c0_seq1	GO:0005515	protein binding	Molecular Function
ZHLZ.comp55656_c0_seq1	GO:0005524	ATP binding	Molecular Function
ZHLZ.comp27836_c1_seq1	GO:0005215	transporter activity	Molecular Function
ZHLZ.comp51734_c0_seq1	GO:0010295	(+)-abscisic acid 8'-hydroxylase activity	Molecular Function
ZHLZ.comp51734_c0_seq1	GO:0020037	heme binding	Molecular Function
ZHLZ.comp51734_c0_seq1	GO:0005506	iron ion binding	Molecular Function
ZHLZ.comp26910_c0_seq1	GO:0046872	metal ion binding	Molecular Function
ZHLZ.comp26910_c0_seq1	GO:0003872	6-phosphofructokinase activity	Molecular Function
ZHLZ.comp26910_c0_seq1	GO:0005524	ATP binding	Molecular Function
ZHLZ.comp52923_c0_seq1	GO:0051213	dioxygenase activity	Molecular Function
ZHLZ.comp52558_c2_seq1	GO:0005524	ATP binding	Molecular Function
ZHLZ.comp52558_c2_seq1	GO:0004674	protein serine/threonine kinase activity	Molecular Function
ZHLZ.comp33239_c0_seq1	GO:0016984	ribulose-bisphosphate carboxylase activity	Molecular Function
ZHLZ.comp33239_c0_seq1	GO:0004497	monooxygenase activity	Molecular Function
ZHLZ.comp33239_c0_seq1	GO:0000287	magnesium ion binding	Molecular Function
ZHLZ.comp50594_c0_seq1	GO:0031625	ubiquitin protein ligase binding	Molecular Function
ZHLZ.comp50594_c0_seq1	GO:0005524	ATP binding	Molecular Function
ZHLZ.comp50594_c0_seq1	GO:0001653	peptide receptor activity	Molecular Function
ZHLZ.comp50594_c0_seq1	GO:0004675	transmembrane receptor protein serine/threonine kinase activity	Molecular Function
ZHLZ.comp27966_c0_seq1	GO:0009916	alternative oxidase activity	Molecular Function
ZHLZ.comp27966_c0_seq1	GO:0046872	metal ion binding	Molecular Function
ZHLZ.comp461284_c0_seq1	GO:0046872	metal ion binding	Molecular Function
ZHLZ.comp461284_c0_seq1	GO:0016705	oxidoreductase activity, acting on paired donors, with incorporation or reduction of molecular oxygen	Molecular Function
ZHLZ.comp461284_c0_seq1	GO:0004497	monooxygenase activity	Molecular Function
ZHLZ.comp56115_c0_seq1	GO:0046872	metal ion binding	Molecular Function
ZHLZ.comp56115_c0_seq1	GO:0008661	1-deoxy-D-xylulose-5-phosphate synthase activity	Molecular Function
ZHLZ.comp45265_c0_seq1	GO:0016787	hydrolase activity	Molecular Function
ZHLZ.comp49915_c1_seq1	GO:0046872	metal ion binding	Molecular Function
ZHLZ.comp49915_c1_seq1	GO:0031418	L-ascorbic acid binding	Molecular Function
ZHLZ.comp49915_c1_seq1	GO:0009815	1-aminocyclopropane-1-carboxylate oxidase activity	Molecular Function
ZHLZ.comp47698_c0_seq1	GO:0005524	ATP binding	Molecular Function
ZHLZ.comp47698_c0_seq1	GO:0004674	protein serine/threonine kinase activity	Molecular Function
ZHLZ.comp57292_c1_seq1	GO:0008233	peptidase activity	Molecular Function
ZHLZ.comp54869_c0_seq1	GO:0004338	glucan exo-1,3-beta-glucosidase activity	Molecular Function
ZHLZ.comp54869_c0_seq1	GO:0004565	beta-galactosidase activity	Molecular Function
ZHLZ.comp54869_c0_seq1	GO:0080083	beta-gentiobiose beta-glucosidase activity	Molecular Function
ZHLZ.comp43564_c3_seq1	GO:0045548	phenylalanine ammonia-lyase activity	Molecular Function
ZHLZ.comp35523_c0_seq1	GO:0008131	primary amine oxidase activity	Molecular Function
ZHLZ.comp35523_c0_seq1	GO:0005507	copper ion binding	Molecular Function
ZHLZ.comp35523_c0_seq1	GO:0048038	quinone binding	Molecular Function
ZHLZ.comp56060_c0_seq1	GO:0016491	oxidoreductase activity	Molecular Function
ZHLZ.comp59512_c0_seq1	GO:0032440	2-alkenal reductase [NAD(P)] activity	Molecular Function
ZHLZ.comp59512_c0_seq1	GO:0008270	zinc ion binding	Molecular Function
ZHLZ.comp51273_c0_seq1	GO:0046872	metal ion binding	Molecular Function
ZHLZ.comp51273_c0_seq1	GO:0004722	protein serine/threonine phosphatase activity	Molecular Function
ZHLZ.comp58468_c6_seq5	GO:0003883	CTP synthase activity	Molecular Function
ZHLZ.comp58468_c6_seq5	GO:0005524	ATP binding	Molecular Function
ZHLZ.comp48992_c0_seq1	GO:0008233	peptidase activity	Molecular Function
ZHLZ.comp48476_c0_seq1	GO:0003723	RNA binding	Molecular Function
ZHLZ.comp35607_c0_seq1	GO:0003677	DNA binding	Molecular Function
ZHLZ.comp59311_c1_seq2	GO:0046872	metal ion binding	Molecular Function
ZHLZ.comp59311_c1_seq2	GO:0016491	oxidoreductase activity	Molecular Function
ZHLZ.comp57143_c0_seq1	GO:0016788	hydrolase activity, acting on ester bonds	Molecular Function
ZHLZ.comp26973_c1_seq1	GO:0003677	DNA binding	Molecular Function
ZHLZ.comp26973_c1_seq1	GO:0046982	protein heterodimerization activity	Molecular Function
ZHLZ.comp50745_c1_seq1	GO:0050508	glucuronosyl-N-acetylglucosaminyl-proteoglycan 4-alpha-N-acetylglucosaminyltransferase activity	Molecular Function
ZHLZ.comp54943_c0_seq2	GO:0008756	o-succinylbenzoate-CoA ligase activity	Molecular Function
ZHLZ.comp35408_c1_seq1	GO:0080043	quercetin 3-O-glucosyltransferase activity	Molecular Function
ZHLZ.comp35408_c1_seq1	GO:0080044	quercetin 7-O-glucosyltransferase activity	Molecular Function
ZHLZ.comp26794_c0_seq1	GO:0008236	serine-type peptidase activity	Molecular Function
ZHLZ.comp61256_c0_seq1	GO:0070696	transmembrane receptor protein serine/threonine kinase binding	Molecular Function
ZHLZ.comp61256_c0_seq1	GO:0016874	ligase activity	Molecular Function
ZHLZ.comp61256_c0_seq1	GO:0004842	ubiquitin-protein transferase activity	Molecular Function
ZHLZ.comp48084_c0_seq1	GO:0046872	metal ion binding	Molecular Function
ZHLZ.comp48084_c0_seq1	GO:0004337	geranyltranstransferase activity	Molecular Function
ZHLZ.comp48084_c0_seq1	GO:0004161	dimethylallyltranstransferase activity	Molecular Function
ZHLZ.comp52051_c1_seq1	GO:0003677	DNA binding	Molecular Function
ZHLZ.comp52051_c1_seq1	GO:0046982	protein heterodimerization activity	Molecular Function
ZHLZ.comp27205_c0_seq1	GO:0003690	double-stranded DNA binding	Molecular Function
ZHLZ.comp50648_c0_seq1	GO:0043565	sequence-specific DNA binding	Molecular Function
ZHLZ.comp50648_c0_seq1	GO:0008289	lipid binding	Molecular Function
ZHLZ.comp26739_c0_seq1	GO:0003700	transcription factor activity, sequence-specific DNA binding	Molecular Function
ZHLZ.comp26739_c0_seq1	GO:0003677	DNA binding	Molecular Function
ZHLZ.comp57217_c0_seq1	GO:0004049	anthranilate synthase activity	Molecular Function
ZHLZ.comp47372_c0_seq2	GO:0046872	metal ion binding	Molecular Function
ZHLZ.comp57944_c0_seq1	GO:0030246	carbohydrate binding	Molecular Function
ZHLZ.comp57944_c0_seq1	GO:0004565	beta-galactosidase activity	Molecular Function
ZHLZ.comp48489_c0_seq1	GO:0030170	pyridoxal phosphate binding	Molecular Function
ZHLZ.comp48489_c0_seq1	GO:0004351	glutamate decarboxylase activity	Molecular Function
ZHLZ.comp26776_c0_seq1	GO:0016620	oxidoreductase activity, acting on the aldehyde or oxo group of donors, NAD or NADP as acceptor	Molecular Function
ZHLZ.comp26776_c0_seq1	GO:0051287	NAD binding	Molecular Function
ZHLZ.comp26776_c0_seq1	GO:0050661	NADP binding	Molecular Function
ZHLZ.comp49571_c2_seq1	GO:0080123	jasmonate-amino synthetase activity	Molecular Function
ZHLZ.comp59440_c0_seq1	GO:0003677	DNA binding	Molecular Function
ZHLZ.comp59440_c0_seq1	GO:0046982	protein heterodimerization activity	Molecular Function
ZHLZ.comp26992_c1_seq1	GO:0005509	calcium ion binding	Molecular Function
ZHLZ.comp64075_c0_seq1	GO:0008146	sulfotransferase activity	Molecular Function
ZHLZ.comp64075_c0_seq1	GO:0046507	UDPsulfoquinovose synthase activity	Molecular Function
ZHLZ.comp64075_c0_seq1	GO:0050662	coenzyme binding	Molecular Function
ZHLZ.comp64075_c0_seq1	GO:0008270	zinc ion binding	Molecular Function
CL2777Contig1	GO:0004674	protein serine/threonine kinase activity	Molecular Function
CL2777Contig1	GO:0000166	nucleotide binding	Molecular Function
ZHLZ.comp49915_c0_seq1	GO:0046872	metal ion binding	Molecular Function
ZHLZ.comp49915_c0_seq1	GO:0031418	L-ascorbic acid binding	Molecular Function
ZHLZ.comp49915_c0_seq1	GO:0009815	1-aminocyclopropane-1-carboxylate oxidase activity	Molecular Function
ZHLZ.comp53489_c0_seq1	GO:0005516	calmodulin binding	Molecular Function
ZHLZ.comp53489_c0_seq1	GO:0001158	enhancer sequence-specific DNA binding	Molecular Function
ZHLZ.comp53489_c0_seq1	GO:0003700	transcription factor activity, sequence-specific DNA binding	Molecular Function
ZHLZ.comp35316_c0_seq1	GO:0004497	monooxygenase activity	Molecular Function
ZHLZ.comp53768_c0_seq2	GO:0004683	calmodulin-dependent protein kinase activity	Molecular Function
ZHLZ.comp53768_c0_seq2	GO:0005509	calcium ion binding	Molecular Function
ZHLZ.comp53768_c0_seq2	GO:0005524	ATP binding	Molecular Function
ZHLZ.comp50804_c0_seq1	GO:0008685	2-C-methyl-D-erythritol 2,4-cyclodiphosphate synthase activity	Molecular Function
ZHLZ.comp55330_c0_seq1	GO:0008233	peptidase activity	Molecular Function
ZHLZ.comp59523_c0_seq1	GO:0046872	metal ion binding	Molecular Function
ZHLZ.comp59523_c0_seq1	GO:0016491	oxidoreductase activity	Molecular Function
ZHLZ.comp52640_c0_seq1	GO:0005200	structural constituent of cytoskeleton	Molecular Function
ZHLZ.comp52640_c0_seq1	GO:0005525	GTP binding	Molecular Function
ZHLZ.comp52640_c0_seq1	GO:0003924	GTPase activity	Molecular Function
ZHLZ.comp57444_c0_seq1	GO:0016787	hydrolase activity	Molecular Function
ZHLZ.comp51256_c2_seq2	GO:0003677	DNA binding	Molecular Function
ZHLZ.comp52549_c0_seq1	GO:0045330	aspartyl esterase activity	Molecular Function
ZHLZ.comp52549_c0_seq1	GO:0030599	pectinesterase activity	Molecular Function
ZHLZ.comp52549_c0_seq1	GO:0004857	enzyme inhibitor activity	Molecular Function
ZHLZ.comp59151_c1_seq1	GO:0015297	antiporter activity	Molecular Function
ZHLZ.comp59151_c1_seq1	GO:0015238	drug transmembrane transporter activity	Molecular Function
ZHLZ.comp56428_c3_seq6	GO:0016740	transferase activity	Molecular Function
ZHLZ.comp58510_c0_seq1	GO:0032450	maltose alpha-glucosidase activity	Molecular Function
ZHLZ.comp58510_c0_seq1	GO:0030246	carbohydrate binding	Molecular Function
ZHLZ.comp58510_c0_seq1	GO:0004558	alpha-1,4-glucosidase activity	Molecular Function
ZHLZ.comp26854_c0_seq1	GO:0016491	oxidoreductase activity	Molecular Function
ZHLZ.comp60839_c0_seq1	GO:0033843	xyloglucan 6-xylosyltransferase activity	Molecular Function
ZHLZ.comp60839_c0_seq1	GO:0035252	UDP-xylosyltransferase activity	Molecular Function
ZHLZ.comp53297_c1_seq5	GO:0016491	oxidoreductase activity	Molecular Function
ZHLZ.comp35881_c0_seq1	GO:0052854	medium-chain-(S)-2-hydroxy-acid oxidase activity	Molecular Function
ZHLZ.comp35881_c0_seq1	GO:0052852	very-long-chain-(S)-2-hydroxy-acid oxidase activity	Molecular Function
ZHLZ.comp35881_c0_seq1	GO:0052853	long-chain-(S)-2-hydroxy-long-chain-acid oxidase activity	Molecular Function
ZHLZ.comp35881_c0_seq1	GO:0010181	FMN binding	Molecular Function
ZHLZ.comp43366_c1_seq1	GO:0046570	methylthioribulose 1-phosphate dehydratase activity	Molecular Function
ZHLZ.comp43366_c1_seq1	GO:0008270	zinc ion binding	Molecular Function
ZHLZ.comp43366_c1_seq1	GO:0043874	acireductone synthase activity	Molecular Function
ZHLZ.comp43366_c1_seq1	GO:0000287	magnesium ion binding	Molecular Function
ZHLZ.comp49790_c0_seq1	GO:0046872	metal ion binding	Molecular Function
ZHLZ.comp49790_c0_seq1	GO:0016829	lyase activity	Molecular Function
ZHLZ.comp52721_c1_seq2	GO:0008270	zinc ion binding	Molecular Function
ZHLZ.comp52721_c1_seq2	GO:0008168	methyltransferase activity	Molecular Function
ZHLZ.comp59971_c0_seq1	GO:0016616	oxidoreductase activity, acting on the CH-OH group of donors, NAD or NADP as acceptor	Molecular Function
ZHLZ.comp27061_c0_seq1	GO:0020037	heme binding	Molecular Function
ZHLZ.comp27061_c0_seq1	GO:0016710	trans-cinnamate 4-monooxygenase activity	Molecular Function
ZHLZ.comp27061_c0_seq1	GO:0005506	iron ion binding	Molecular Function
ZHLZ.comp47915_c0_seq1	GO:0004185	serine-type carboxypeptidase activity	Molecular Function
ZHLZ.comp45365_c1_seq1	GO:0004014	adenosylmethionine decarboxylase activity	Molecular Function
ZHLZ.comp50057_c0_seq1	GO:0032440	2-alkenal reductase [NAD(P)] activity	Molecular Function
ZHLZ.comp51822_c0_seq1	GO:0004252	serine-type endopeptidase activity	Molecular Function
ZHLZ.comp44896_c0_seq1	GO:0046872	metal ion binding	Molecular Function
ZHLZ.comp44896_c0_seq1	GO:0030570	pectate lyase activity	Molecular Function
ZHLZ.comp59983_c0_seq1	GO:0003746	translation elongation factor activity	Molecular Function
ZHLZ.comp59983_c0_seq1	GO:0003924	GTPase activity	Molecular Function
ZHLZ.comp59983_c0_seq1	GO:0005525	GTP binding	Molecular Function
ZHLZ.comp57688_c1_seq2	GO:0046983	protein dimerization activity	Molecular Function
ZHLZ.comp57688_c1_seq2	GO:0003677	DNA binding	Molecular Function
ZHLZ.comp57688_c1_seq2	GO:0003700	transcription factor activity, sequence-specific DNA binding	Molecular Function
ZHLZ.comp26475_c0_seq1	GO:0008515	sucrose transmembrane transporter activity	Molecular Function
ZHLZ.comp26475_c0_seq1	GO:0015293	symporter activity	Molecular Function
ZHLZ.comp53302_c0_seq3	GO:0004725	protein tyrosine phosphatase activity	Molecular Function
ZHLZ.comp58329_c1_seq1	GO:0046872	metal ion binding	Molecular Function
ZHLZ.comp58329_c1_seq1	GO:0016491	oxidoreductase activity	Molecular Function
ZHLZ.comp54291_c1_seq1	GO:0032450	maltose alpha-glucosidase activity	Molecular Function
ZHLZ.comp54291_c1_seq1	GO:0030246	carbohydrate binding	Molecular Function
ZHLZ.comp54291_c1_seq1	GO:0004558	alpha-1,4-glucosidase activity	Molecular Function
ZHLZ.comp35616_c0_seq1	GO:0003735	structural constituent of ribosome	Molecular Function
ZHLZ.comp34762_c0_seq1	GO:0080123	jasmonate-amino synthetase activity	Molecular Function
ZHLZ.comp34762_c0_seq1	GO:0019899	enzyme binding	Molecular Function
ZHLZ.comp50733_c1_seq1	GO:0008270	zinc ion binding	Molecular Function
ZHLZ.comp50733_c1_seq1	GO:0051537	2 iron, 2 sulfur cluster binding	Molecular Function
ZHLZ.comp50733_c1_seq1	GO:0009055	electron carrier activity	Molecular Function
ZHLZ.comp50733_c1_seq1	GO:0051539	4 iron, 4 sulfur cluster binding	Molecular Function
ZHLZ.comp50733_c1_seq1	GO:0051538	3 iron, 4 sulfur cluster binding	Molecular Function
ZHLZ.comp50733_c1_seq1	GO:0008177	succinate dehydrogenase (ubiquinone) activity	Molecular Function
ZHLZ.comp56230_c0_seq1	GO:0016301	kinase activity	Molecular Function
ZHLZ.comp56086_c0_seq1	GO:0015120	phosphoglycerate transmembrane transporter activity	Molecular Function
ZHLZ.comp56086_c0_seq1	GO:0005315	inorganic phosphate transmembrane transporter activity	Molecular Function
ZHLZ.comp56086_c0_seq1	GO:0071917	triose-phosphate transmembrane transporter activity	Molecular Function
ZHLZ.comp56086_c0_seq1	GO:0015152	glucose-6-phosphate transmembrane transporter activity	Molecular Function
ZHLZ.comp49635_c0_seq1	GO:0004030	aldehyde dehydrogenase [NAD(P)+] activity	Molecular Function
ZHLZ.comp58541_c0_seq1	GO:0016491	oxidoreductase activity	Molecular Function
ZHLZ.comp58541_c0_seq1	GO:0016887	ATPase activity	Molecular Function
ZHLZ.comp58541_c0_seq1	GO:0000166	nucleotide binding	Molecular Function
ZHLZ.comp55230_c0_seq1	GO:0005524	ATP binding	Molecular Function
ZHLZ.comp55230_c0_seq1	GO:0008470	isovaleryl-CoA dehydrogenase activity	Molecular Function
ZHLZ.comp55230_c0_seq1	GO:0050660	flavin adenine dinucleotide binding	Molecular Function
ZHLZ.comp1480_c0_seq1	GO:0016887	ATPase activity	Molecular Function
ZHLZ.comp1480_c0_seq1	GO:0005524	ATP binding	Molecular Function
ZHLZ.comp49827_c1_seq2	GO:0008270	zinc ion binding	Molecular Function
ZHLZ.comp49827_c1_seq2	GO:0003960	NADPH:quinone reductase activity	Molecular Function
ZHLZ.comp49827_c1_seq2	GO:0016628	oxidoreductase activity, acting on the CH-CH group of donors, NAD or NADP as acceptor	Molecular Function
[truncated: 4,200 more rows]

## Sheet: cellular component
Gene	GOID	Term	Classification
ZHLZ.comp49836_c0_seq1	GO:0016021	integral component of membrane	Cellular Component
ZHLZ.comp53276_c0_seq1	GO:0016020	membrane	Cellular Component
ZHLZ.comp26981_c1_seq1	GO:0005840	ribosome	Cellular Component
ZHLZ.comp58958_c1_seq1	GO:0005802	trans-Golgi network	Cellular Component
ZHLZ.comp58958_c1_seq1	GO:0000139	Golgi membrane	Cellular Component
ZHLZ.comp58958_c1_seq1	GO:0016021	integral component of membrane	Cellular Component
ZHLZ.comp58958_c1_seq1	GO:0005768	endosome	Cellular Component
ZHLZ.comp58958_c1_seq1	GO:0005886	plasma membrane	Cellular Component
ZHLZ.comp55502_c0_seq1	GO:0009507	chloroplast	Cellular Component
ZHLZ.comp59942_c0_seq1	GO:0005737	cytoplasm	Cellular Component
ZHLZ.comp49885_c0_seq1	GO:0016020	membrane	Cellular Component
ZHLZ.comp59673_c0_seq1	GO:0022627	cytosolic small ribosomal subunit	Cellular Component
ZHLZ.comp55946_c1_seq1	GO:0005773	vacuole	Cellular Component
ZHLZ.comp35702_c0_seq1	GO:0016021	integral component of membrane	Cellular Component
ZHLZ.comp54426_c0_seq1	GO:0009346	citrate lyase complex	Cellular Component
ZHLZ.comp54426_c0_seq1	GO:0016020	membrane	Cellular Component
ZHLZ.comp54426_c0_seq1	GO:0005829	cytosol	Cellular Component
ZHLZ.comp50415_c0_seq1	GO:0005739	mitochondrion	Cellular Component
ZHLZ.comp36082_c2_seq1	GO:0005737	cytoplasm	Cellular Component
ZHLZ.comp43419_c0_seq1	GO:0005737	cytoplasm	Cellular Component
ZHLZ.comp35974_c0_seq1	GO:0009570	chloroplast stroma	Cellular Component
ZHLZ.comp35974_c0_seq1	GO:0009941	chloroplast envelope	Cellular Component
ZHLZ.comp35974_c0_seq1	GO:0009535	chloroplast thylakoid membrane	Cellular Component
ZHLZ.comp48555_c0_seq1	GO:0016020	membrane	Cellular Component
ZHLZ.comp43694_c0_seq1	GO:0005789	endoplasmic reticulum membrane	Cellular Component
ZHLZ.comp43694_c0_seq1	GO:0005886	plasma membrane	Cellular Component
ZHLZ.comp53234_c1_seq2	GO:0009536	plastid	Cellular Component
ZHLZ.comp47468_c2_seq1	GO:0016021	integral component of membrane	Cellular Component
ZHLZ.comp47468_c2_seq1	GO:0005886	plasma membrane	Cellular Component
ZHLZ.comp27943_c0_seq1	GO:0016020	membrane	Cellular Component
ZHLZ.comp43249_c0_seq1	GO:0005829	cytosol	Cellular Component
ZHLZ.comp49905_c0_seq1	GO:0005634	nucleus	Cellular Component
ZHLZ.comp51817_c0_seq1	GO:0005829	cytosol	Cellular Component
ZHLZ.comp51817_c0_seq1	GO:0009506	plasmodesma	Cellular Component
ZHLZ.comp51817_c0_seq1	GO:0005783	endoplasmic reticulum	Cellular Component
ZHLZ.comp51817_c0_seq1	GO:0005886	plasma membrane	Cellular Component
ZHLZ.comp51817_c0_seq1	GO:0005634	nucleus	Cellular Component
ZHLZ.comp48801_c0_seq1	GO:0016021	integral component of membrane	Cellular Component
ZHLZ.comp51990_c0_seq1	GO:0016021	integral component of membrane	Cellular Component
ZHLZ.comp51403_c0_seq2	GO:0016021	integral component of membrane	Cellular Component
ZHLZ.comp56960_c0_seq2	GO:0005576	extracellular region	Cellular Component
ZHLZ.comp35521_c0_seq1	GO:0005829	cytosol	Cellular Component
ZHLZ.comp27016_c0_seq1	GO:0016020	membrane	Cellular Component
ZHLZ.comp27189_c0_seq1	GO:0009941	chloroplast envelope	Cellular Component
ZHLZ.comp59684_c0_seq1	GO:0016021	integral component of membrane	Cellular Component
ZHLZ.comp57462_c2_seq2	GO:0005829	cytosol	Cellular Component
ZHLZ.comp51517_c0_seq1	GO:0016021	integral component of membrane	Cellular Component
ZHLZ.comp51517_c0_seq1	GO:0009706	chloroplast inner membrane	Cellular Component
ZHLZ.comp26825_c0_seq1	GO:0016021	integral component of membrane	Cellular Component
ZHLZ.comp26825_c0_seq1	GO:0009536	plastid	Cellular Component
ZHLZ.comp36370_c0_seq1	GO:0009536	plastid	Cellular Component
ZHLZ.comp47691_c0_seq3	GO:0005840	ribosome	Cellular Component
ZHLZ.comp48853_c0_seq1	GO:0005747	mitochondrial respiratory chain complex I	Cellular Component
ZHLZ.comp48853_c0_seq1	GO:0048046	apoplast	Cellular Component
ZHLZ.comp56683_c0_seq2	GO:0016021	integral component of membrane	Cellular Component
ZHLZ.comp48421_c0_seq1	GO:0048046	apoplast	Cellular Component
ZHLZ.comp48421_c0_seq1	GO:0009570	chloroplast stroma	Cellular Component
ZHLZ.comp48421_c0_seq1	GO:0009579	thylakoid	Cellular Component
ZHLZ.comp49248_c1_seq1	GO:0005886	plasma membrane	Cellular Component
ZHLZ.comp49248_c1_seq1	GO:0016021	integral component of membrane	Cellular Component
ZHLZ.comp35311_c0_seq1	GO:0005774	vacuolar membrane	Cellular Component
ZHLZ.comp35311_c0_seq1	GO:0009941	chloroplast envelope	Cellular Component
ZHLZ.comp35311_c0_seq1	GO:0005618	cell wall	Cellular Component
ZHLZ.comp35311_c0_seq1	GO:0016021	integral component of membrane	Cellular Component
ZHLZ.comp35311_c0_seq1	GO:0009506	plasmodesma	Cellular Component
ZHLZ.comp60515_c0_seq1	GO:0009547	plastid ribosome	Cellular Component
ZHLZ.comp60515_c0_seq1	GO:0009579	thylakoid	Cellular Component
ZHLZ.comp60515_c0_seq1	GO:0016020	membrane	Cellular Component
ZHLZ.comp59533_c0_seq1	GO:0005789	endoplasmic reticulum membrane	Cellular Component
ZHLZ.comp59533_c0_seq1	GO:0016021	integral component of membrane	Cellular Component
ZHLZ.comp45313_c1_seq1	GO:0005737	cytoplasm	Cellular Component
ZHLZ.comp48244_c1_seq1	GO:0009536	plastid	Cellular Component
ZHLZ.comp54462_c1_seq2	GO:0005576	extracellular region	Cellular Component
ZHLZ.comp49556_c0_seq1	GO:0016020	membrane	Cellular Component
ZHLZ.comp47333_c0_seq1	GO:0016021	integral component of membrane	Cellular Component
ZHLZ.comp58973_c0_seq9	GO:0005618	cell wall	Cellular Component
ZHLZ.comp58973_c0_seq9	GO:0048046	apoplast	Cellular Component
ZHLZ.comp52937_c1_seq1	GO:0016020	membrane	Cellular Component
ZHLZ.comp47873_c2_seq1	GO:0031969	chloroplast membrane	Cellular Component
ZHLZ.comp47873_c2_seq1	GO:0016021	integral component of membrane	Cellular Component
ZHLZ.comp47873_c2_seq1	GO:0005739	mitochondrion	Cellular Component
ZHLZ.comp56138_c0_seq5	GO:0005737	cytoplasm	Cellular Component
ZHLZ.comp53566_c0_seq1	GO:0016020	membrane	Cellular Component
ZHLZ.comp53566_c0_seq1	GO:0009536	plastid	Cellular Component
ZHLZ.comp56140_c0_seq1	GO:0009507	chloroplast	Cellular Component
ZHLZ.comp57765_c0_seq1	GO:0016021	integral component of membrane	Cellular Component
ZHLZ.comp56570_c0_seq1	GO:0009570	chloroplast stroma	Cellular Component
ZHLZ.comp35365_c0_seq1	GO:0005774	vacuolar membrane	Cellular Component
ZHLZ.comp35365_c0_seq1	GO:0009506	plasmodesma	Cellular Component
ZHLZ.comp35365_c0_seq1	GO:0005794	Golgi apparatus	Cellular Component
ZHLZ.comp47639_c0_seq1	GO:0005773	vacuole	Cellular Component
ZHLZ.comp47639_c0_seq1	GO:0016021	integral component of membrane	Cellular Component
ZHLZ.comp48524_c0_seq1	GO:0016020	membrane	Cellular Component
ZHLZ.comp43854_c0_seq1	GO:0005634	nucleus	Cellular Component
ZHLZ.comp56927_c0_seq1	GO:0016020	membrane	Cellular Component
ZHLZ.comp35337_c0_seq1	GO:0016021	integral component of membrane	Cellular Component
ZHLZ.comp37213_c1_seq1	GO:0005622	intracellular	Cellular Component
ZHLZ.comp52378_c0_seq1	GO:0016020	membrane	Cellular Component
ZHLZ.comp49234_c0_seq1	GO:0005774	vacuolar membrane	Cellular Component
ZHLZ.comp49234_c0_seq1	GO:0005750	mitochondrial respiratory chain complex III	Cellular Component
ZHLZ.comp49234_c0_seq1	GO:0005886	plasma membrane	Cellular Component
ZHLZ.comp50706_c0_seq1	GO:0005739	mitochondrion	Cellular Component
ZHLZ.comp50706_c0_seq1	GO:0009570	chloroplast stroma	Cellular Component
ZHLZ.comp50706_c0_seq1	GO:0016020	membrane	Cellular Component
ZHLZ.comp50706_c0_seq1	GO:0048046	apoplast	Cellular Component
ZHLZ.comp54645_c0_seq1	GO:0016021	integral component of membrane	Cellular Component
ZHLZ.comp54645_c0_seq1	GO:0005774	vacuolar membrane	Cellular Component
ZHLZ.comp54645_c0_seq1	GO:0005770	late endosome	Cellular Component
ZHLZ.comp46945_c0_seq1	GO:0005829	cytosol	Cellular Component
ZHLZ.comp44927_c0_seq1	GO:0016020	membrane	Cellular Component
ZHLZ.comp43737_c0_seq1	GO:0016020	membrane	Cellular Component
ZHLZ.comp22459_c1_seq1	GO:0016021	integral component of membrane	Cellular Component
ZHLZ.comp52668_c0_seq1	GO:0009507	chloroplast	Cellular Component
ZHLZ.comp59687_c0_seq1	GO:0009570	chloroplast stroma	Cellular Component
ZHLZ.comp26961_c0_seq1	GO:0005634	nucleus	Cellular Component
ZHLZ.comp59717_c0_seq1	GO:0009941	chloroplast envelope	Cellular Component
ZHLZ.comp59717_c0_seq1	GO:0005773	vacuole	Cellular Component
ZHLZ.comp59717_c0_seq1	GO:0005886	plasma membrane	Cellular Component
ZHLZ.comp59717_c0_seq1	GO:0009535	chloroplast thylakoid membrane	Cellular Component
ZHLZ.comp60464_c0_seq1	GO:0015629	actin cytoskeleton	Cellular Component
ZHLZ.comp56227_c0_seq1	GO:0005794	Golgi apparatus	Cellular Component
ZHLZ.comp56227_c0_seq1	GO:0016021	integral component of membrane	Cellular Component
ZHLZ.comp37355_c0_seq1	GO:0009570	chloroplast stroma	Cellular Component
ZHLZ.comp37355_c0_seq1	GO:0009941	chloroplast envelope	Cellular Component
ZHLZ.comp57801_c0_seq1	GO:0009523	photosystem II	Cellular Component
ZHLZ.comp57801_c0_seq1	GO:0016021	integral component of membrane	Cellular Component
ZHLZ.comp57801_c0_seq1	GO:0009522	photosystem I	Cellular Component
ZHLZ.comp57801_c0_seq1	GO:0009535	chloroplast thylakoid membrane	Cellular Component
ZHLZ.comp45546_c0_seq1	GO:0005774	vacuolar membrane	Cellular Component
ZHLZ.comp45546_c0_seq1	GO:0048046	apoplast	Cellular Component
ZHLZ.comp45546_c0_seq1	GO:0005618	cell wall	Cellular Component
ZHLZ.comp45546_c0_seq1	GO:0005829	cytosol	Cellular Component
ZHLZ.comp45546_c0_seq1	GO:0009570	chloroplast stroma	Cellular Component
ZHLZ.comp45546_c0_seq1	GO:0009506	plasmodesma	Cellular Component
ZHLZ.comp45546_c0_seq1	GO:0005886	plasma membrane	Cellular Component
ZHLZ.comp45546_c0_seq1	GO:0005739	mitochondrion	Cellular Component
ZHLZ.comp51868_c0_seq1	GO:0009570	chloroplast stroma	Cellular Component
ZHLZ.comp52512_c0_seq1	GO:0016020	membrane	Cellular Component
ZHLZ.comp55275_c1_seq1	GO:0005737	cytoplasm	Cellular Component
ZHLZ.comp54204_c0_seq1	GO:0005840	ribosome	Cellular Component
ZHLZ.comp54204_c0_seq1	GO:0009941	chloroplast envelope	Cellular Component
ZHLZ.comp54204_c0_seq1	GO:0009579	thylakoid	Cellular Component
ZHLZ.comp54204_c0_seq1	GO:0009570	chloroplast stroma	Cellular Component
ZHLZ.comp35585_c0_seq1	GO:0016020	membrane	Cellular Component
ZHLZ.comp59154_c3_seq16	GO:0016021	integral component of membrane	Cellular Component
ZHLZ.comp59154_c3_seq16	GO:0005783	endoplasmic reticulum	Cellular Component
ZHLZ.comp54886_c0_seq1	GO:0009507	chloroplast	Cellular Component
ZHLZ.comp54886_c0_seq1	GO:0005739	mitochondrion	Cellular Component
ZHLZ.comp35600_c0_seq1	GO:0009523	photosystem II	Cellular Component
ZHLZ.comp35600_c0_seq1	GO:0016021	integral component of membrane	Cellular Component
ZHLZ.comp35600_c0_seq1	GO:0009522	photosystem I	Cellular Component
ZHLZ.comp35600_c0_seq1	GO:0009535	chloroplast thylakoid membrane	Cellular Component
ZHLZ.comp61770_c0_seq1	GO:0016021	integral component of membrane	Cellular Component
ZHLZ.comp61770_c0_seq1	GO:0009522	photosystem I	Cellular Component
ZHLZ.comp61770_c0_seq1	GO:0009523	photosystem II	Cellular Component
ZHLZ.comp61770_c0_seq1	GO:0009507	chloroplast	Cellular Component
ZHLZ.comp27587_c0_seq1	GO:0016020	membrane	Cellular Component
ZHLZ.comp49048_c0_seq1	GO:0031969	chloroplast membrane	Cellular Component
ZHLZ.comp35722_c0_seq1	GO:0016021	integral component of membrane	Cellular Component
ZHLZ.comp35722_c0_seq1	GO:0009507	chloroplast	Cellular Component
ZHLZ.comp56138_c0_seq3	GO:0005634	nucleus	Cellular Component
ZHLZ.comp56138_c0_seq3	GO:0005737	cytoplasm	Cellular Component
ZHLZ.comp36082_c1_seq1	GO:0005737	cytoplasm	Cellular Component
ZHLZ.comp56872_c1_seq1	GO:0016021	integral component of membrane	Cellular Component
ZHLZ.comp51600_c0_seq1	GO:0009506	plasmodesma	Cellular Component
ZHLZ.comp51600_c0_seq1	GO:0005737	cytoplasm	Cellular Component
ZHLZ.comp48884_c0_seq1	GO:0016021	integral component of membrane	Cellular Component
ZHLZ.comp27781_c0_seq1	GO:0009536	plastid	Cellular Component
ZHLZ.comp61088_c0_seq1	GO:0016020	membrane	Cellular Component
ZHLZ.comp55755_c1_seq1	GO:0005623	cell	Cellular Component
ZHLZ.comp55755_c1_seq1	GO:0005576	extracellular region	Cellular Component
ZHLZ.comp51638_c0_seq1	GO:0016021	integral component of membrane	Cellular Component
ZHLZ.comp55105_c1_seq1	GO:0009570	chloroplast stroma	Cellular Component
ZHLZ.comp49661_c0_seq1	GO:0005840	ribosome	Cellular Component
ZHLZ.comp49661_c0_seq1	GO:0005739	mitochondrion	Cellular Component
ZHLZ.comp50405_c0_seq1	GO:0005739	mitochondrion	Cellular Component
ZHLZ.comp48020_c0_seq1	GO:0016020	membrane	Cellular Component
ZHLZ.comp48020_c0_seq1	GO:0005794	Golgi apparatus	Cellular Component
ZHLZ.comp48020_c0_seq1	GO:0005739	mitochondrion	Cellular Component
ZHLZ.comp59474_c0_seq1	GO:0009941	chloroplast envelope	Cellular Component
ZHLZ.comp59474_c0_seq1	GO:0010319	stromule	Cellular Component
ZHLZ.comp59474_c0_seq1	GO:0009579	thylakoid	Cellular Component
ZHLZ.comp55945_c1_seq2	GO:0016021	integral component of membrane	Cellular Component
ZHLZ.comp56181_c2_seq67	GO:0016021	integral component of membrane	Cellular Component
ZHLZ.comp56181_c2_seq67	GO:0009507	chloroplast	Cellular Component
ZHLZ.comp44446_c0_seq1	GO:0009536	plastid	Cellular Component
ZHLZ.comp52210_c1_seq1	GO:0009523	photosystem II	Cellular Component
ZHLZ.comp52210_c1_seq1	GO:0016021	integral component of membrane	Cellular Component
ZHLZ.comp52210_c1_seq1	GO:0009507	chloroplast	Cellular Component
ZHLZ.comp52210_c1_seq1	GO:0009522	photosystem I	Cellular Component
ZHLZ.comp54786_c1_seq1	GO:0009941	chloroplast envelope	Cellular Component
ZHLZ.comp52600_c0_seq1	GO:0016021	integral component of membrane	Cellular Component
ZHLZ.comp52600_c0_seq1	GO:0005886	plasma membrane	Cellular Component
ZHLZ.comp54417_c0_seq1	GO:0016020	membrane	Cellular Component
ZHLZ.comp47269_c0_seq1	GO:0005618	cell wall	Cellular Component
ZHLZ.comp47269_c0_seq1	GO:0016021	integral component of membrane	Cellular Component
ZHLZ.comp47269_c0_seq1	GO:0005743	mitochondrial inner membrane	Cellular Component
ZHLZ.comp47269_c0_seq1	GO:0005774	vacuolar membrane	Cellular Component
ZHLZ.comp47269_c0_seq1	GO:0009507	chloroplast	Cellular Component
ZHLZ.comp58816_c1_seq34	GO:0009570	chloroplast stroma	Cellular Component
ZHLZ.comp43205_c0_seq1	GO:0016021	integral component of membrane	Cellular Component
ZHLZ.comp35476_c0_seq1	GO:0016020	membrane	Cellular Component
ZHLZ.comp53323_c0_seq1	GO:0016020	membrane	Cellular Component
ZHLZ.comp45526_c0_seq1	GO:0009941	chloroplast envelope	Cellular Component
ZHLZ.comp45526_c0_seq1	GO:0009840	chloroplastic endopeptidase Clp complex	Cellular Component
ZHLZ.comp45526_c0_seq1	GO:0009535	chloroplast thylakoid membrane	Cellular Component
ZHLZ.comp59715_c0_seq1	GO:0005618	cell wall	Cellular Component
ZHLZ.comp59715_c0_seq1	GO:0048046	apoplast	Cellular Component
ZHLZ.comp59774_c0_seq1	GO:0016020	membrane	Cellular Component
ZHLZ.comp47722_c0_seq1	GO:0016020	membrane	Cellular Component
ZHLZ.comp47763_c0_seq1	GO:0016020	membrane	Cellular Component
ZHLZ.comp35874_c1_seq1	GO:0009507	chloroplast	Cellular Component
ZHLZ.comp56181_c4_seq1	GO:0016020	membrane	Cellular Component
ZHLZ.comp56988_c1_seq6	GO:0016021	integral component of membrane	Cellular Component
ZHLZ.comp44144_c0_seq1	GO:0016020	membrane	Cellular Component
ZHLZ.comp56683_c0_seq1	GO:0005887	integral component of plasma membrane	Cellular Component
ZHLZ.comp52537_c1_seq1	GO:0009522	photosystem I	Cellular Component
ZHLZ.comp52537_c1_seq1	GO:0009534	chloroplast thylakoid	Cellular Component
ZHLZ.comp59692_c0_seq1	GO:0009536	plastid	Cellular Component
ZHLZ.comp55463_c0_seq1	GO:0016021	integral component of membrane	Cellular Component
ZHLZ.comp55463_c0_seq1	GO:0016328	lateral plasma membrane	Cellular Component
ZHLZ.comp55463_c0_seq1	GO:0009536	plastid	Cellular Component
ZHLZ.comp55628_c0_seq1	GO:0005576	extracellular region	Cellular Component
ZHLZ.comp54918_c0_seq1	GO:0009706	chloroplast inner membrane	Cellular Component
ZHLZ.comp54918_c0_seq1	GO:0016021	integral component of membrane	Cellular Component
ZHLZ.comp54918_c0_seq1	GO:0009534	chloroplast thylakoid	Cellular Component
ZHLZ.comp54918_c0_seq1	GO:0005739	mitochondrion	Cellular Component
ZHLZ.comp48839_c1_seq1	GO:0016021	integral component of membrane	Cellular Component
ZHLZ.comp48839_c1_seq1	GO:0005886	plasma membrane	Cellular Component
ZHLZ.comp30332_c0_seq1	GO:0016021	integral component of membrane	Cellular Component
ZHLZ.comp59434_c0_seq1	GO:0009573	chloroplast ribulose bisphosphate carboxylase complex	Cellular Component
ZHLZ.comp27066_c0_seq1	GO:0009536	plastid	Cellular Component
ZHLZ.comp44067_c0_seq1	GO:0005739	mitochondrion	Cellular Component
ZHLZ.comp44067_c0_seq1	GO:0009507	chloroplast	Cellular Component
ZHLZ.comp47034_c0_seq1	GO:0030127	COPII vesicle coat	Cellular Component
ZHLZ.comp59705_c0_seq1	GO:0016021	integral component of membrane	Cellular Component
ZHLZ.comp44576_c0_seq1	GO:0005802	trans-Golgi network	Cellular Component
ZHLZ.comp44576_c0_seq1	GO:0016021	integral component of membrane	Cellular Component
ZHLZ.comp44576_c0_seq1	GO:0005768	endosome	Cellular Component
ZHLZ.comp50561_c0_seq1	GO:0005773	vacuole	Cellular Component
ZHLZ.comp50561_c0_seq1	GO:0009507	chloroplast	Cellular Component
ZHLZ.comp50561_c0_seq1	GO:0016020	membrane	Cellular Component
ZHLZ.comp46466_c0_seq1	GO:0016020	membrane	Cellular Component
ZHLZ.comp51304_c0_seq1	GO:0005576	extracellular region	Cellular Component
ZHLZ.comp49213_c0_seq1	GO:0031977	thylakoid lumen	Cellular Component
ZHLZ.comp49213_c0_seq1	GO:0009535	chloroplast thylakoid membrane	Cellular Component
ZHLZ.comp49213_c0_seq1	GO:0005634	nucleus	Cellular Component
ZHLZ.comp48739_c0_seq1	GO:0009538	photosystem I reaction center	Cellular Component
ZHLZ.comp48739_c0_seq1	GO:0009535	chloroplast thylakoid membrane	Cellular Component
ZHLZ.comp51003_c0_seq1	GO:0009536	plastid	Cellular Component
ZHLZ.comp53833_c0_seq1	GO:0005773	vacuole	Cellular Component
ZHLZ.comp57331_c0_seq1	GO:0005739	mitochondrion	Cellular Component
ZHLZ.comp58513_c0_seq1	GO:0009536	plastid	Cellular Component
ZHLZ.comp26951_c0_seq1	GO:0022625	cytosolic large ribosomal subunit	Cellular Component
ZHLZ.comp26951_c0_seq1	GO:0005739	mitochondrion	Cellular Component
ZHLZ.comp55090_c0_seq1	GO:0016020	membrane	Cellular Component
ZHLZ.comp26881_c0_seq1	GO:0016020	membrane	Cellular Component
ZHLZ.comp26881_c0_seq1	GO:0005739	mitochondrion	Cellular Component
ZHLZ.comp35874_c0_seq1	GO:0009570	chloroplast stroma	Cellular Component
ZHLZ.comp30987_c0_seq1	GO:0005887	integral component of plasma membrane	Cellular Component
ZHLZ.comp56126_c0_seq1	GO:0016020	membrane	Cellular Component
ZHLZ.comp88038_c0_seq1	GO:0005618	cell wall	Cellular Component
ZHLZ.comp88038_c0_seq1	GO:0016021	integral component of membrane	Cellular Component
ZHLZ.comp88038_c0_seq1	GO:0048046	apoplast	Cellular Component
ZHLZ.comp54768_c0_seq1	GO:0005618	cell wall	Cellular Component
ZHLZ.comp54768_c0_seq1	GO:0000325	plant-type vacuole	Cellular Component
ZHLZ.comp54768_c0_seq1	GO:0005634	nucleus	Cellular Component
ZHLZ.comp48409_c0_seq1	GO:0005840	ribosome	Cellular Component
ZHLZ.comp48409_c0_seq1	GO:0009941	chloroplast envelope	Cellular Component
ZHLZ.comp48409_c0_seq1	GO:0009570	chloroplast stroma	Cellular Component
ZHLZ.comp48982_c2_seq1	GO:0016020	membrane	Cellular Component
ZHLZ.comp59529_c0_seq1	GO:0009536	plastid	Cellular Component
ZHLZ.comp59529_c0_seq1	GO:0005753	mitochondrial proton-transporting ATP synthase complex	Cellular Component
ZHLZ.comp26926_c0_seq1	GO:0016021	integral component of membrane	Cellular Component
ZHLZ.comp26926_c0_seq1	GO:0009522	photosystem I	Cellular Component
ZHLZ.comp26926_c0_seq1	GO:0009941	chloroplast envelope	Cellular Component
ZHLZ.comp26926_c0_seq1	GO:0009523	photosystem II	Cellular Component
ZHLZ.comp26926_c0_seq1	GO:0009534	chloroplast thylakoid	Cellular Component
ZHLZ.comp26926_c0_seq1	GO:0010287	plastoglobule	Cellular Component
ZHLZ.comp54763_c0_seq1	GO:0009941	chloroplast envelope	Cellular Component
ZHLZ.comp54763_c0_seq1	GO:0009570	chloroplast stroma	Cellular Component
ZHLZ.comp26932_c0_seq1	GO:0016020	membrane	Cellular Component
ZHLZ.comp35504_c0_seq1	GO:0009538	photosystem I reaction center	Cellular Component
ZHLZ.comp35504_c0_seq1	GO:0016021	integral component of membrane	Cellular Component
ZHLZ.comp35504_c0_seq1	GO:0009535	chloroplast thylakoid membrane	Cellular Component
ZHLZ.comp59700_c0_seq1	GO:0016021	integral component of membrane	Cellular Component
ZHLZ.comp59958_c0_seq1	GO:0009532	plastid stroma	Cellular Component
ZHLZ.comp51896_c0_seq1	GO:0005634	nucleus	Cellular Component
ZHLZ.comp53918_c0_seq1	GO:0016021	integral component of membrane	Cellular Component
ZHLZ.comp53918_c0_seq1	GO:0005768	endosome	Cellular Component
ZHLZ.comp53918_c0_seq1	GO:0005802	trans-Golgi network	Cellular Component
ZHLZ.comp56764_c0_seq1	GO:0016020	membrane	Cellular Component
ZHLZ.comp58825_c0_seq6	GO:0016020	membrane	Cellular Component
ZHLZ.comp44263_c1_seq1	GO:0016021	integral component of membrane	Cellular Component
ZHLZ.comp56138_c0_seq4	GO:0005737	cytoplasm	Cellular Component
ZHLZ.comp55155_c0_seq1	GO:0009507	chloroplast	Cellular Component
ZHLZ.comp54714_c0_seq1	GO:0009507	chloroplast	Cellular Component
ZHLZ.comp54714_c0_seq1	GO:0005739	mitochondrion	Cellular Component
ZHLZ.comp61273_c0_seq1	GO:0005886	plasma membrane	Cellular Component
ZHLZ.comp61273_c0_seq1	GO:0016021	integral component of membrane	Cellular Component
ZHLZ.comp44422_c0_seq1	GO:0016020	membrane	Cellular Component
ZHLZ.comp50529_c0_seq1	GO:0016021	integral component of membrane	Cellular Component
ZHLZ.comp50529_c0_seq1	GO:0005774	vacuolar membrane	Cellular Component
ZHLZ.comp46145_c0_seq1	GO:0009507	chloroplast	Cellular Component
ZHLZ.comp45056_c0_seq1	GO:0005623	cell	Cellular Component
ZHLZ.comp26757_c0_seq1	GO:0005829	cytosol	Cellular Component
ZHLZ.comp45864_c0_seq1	GO:0009506	plasmodesma	Cellular Component
ZHLZ.comp45864_c0_seq1	GO:0005887	integral component of plasma membrane	Cellular Component
ZHLZ.comp45864_c0_seq1	GO:0005773	vacuole	Cellular Component
ZHLZ.comp43737_c1_seq1	GO:0016020	membrane	Cellular Component
ZHLZ.comp27237_c0_seq1	GO:0009941	chloroplast envelope	Cellular Component
ZHLZ.comp27237_c0_seq1	GO:0016020	membrane	Cellular Component
ZHLZ.comp27237_c0_seq1	GO:0048046	apoplast	Cellular Component
ZHLZ.comp47536_c0_seq1	GO:0005773	vacuole	Cellular Component
ZHLZ.comp47536_c0_seq1	GO:0016020	membrane	Cellular Component
ZHLZ.comp59522_c0_seq1	GO:0009522	photosystem I	Cellular Component
ZHLZ.comp59522_c0_seq1	GO:0009941	chloroplast envelope	Cellular Component
ZHLZ.comp59522_c0_seq1	GO:0016021	integral component of membrane	Cellular Component
ZHLZ.comp59522_c0_seq1	GO:0009523	photosystem II	Cellular Component
ZHLZ.comp59522_c0_seq1	GO:0009534	chloroplast thylakoid	Cellular Component
ZHLZ.comp58026_c0_seq1	GO:0016021	integral component of membrane	Cellular Component
ZHLZ.comp60906_c0_seq1	GO:0016020	membrane	Cellular Component
ZHLZ.comp27098_c0_seq1	GO:0016021	integral component of membrane	Cellular Component
ZHLZ.comp27098_c0_seq1	GO:0009522	photosystem I	Cellular Component
ZHLZ.comp27098_c0_seq1	GO:0009535	chloroplast thylakoid membrane	Cellular Component
ZHLZ.comp47918_c0_seq1	GO:0005737	cytoplasm	Cellular Component
ZHLZ.comp59348_c6_seq1	GO:0009536	plastid	Cellular Component
ZHLZ.comp27967_c0_seq1	GO:0048046	apoplast	Cellular Component
ZHLZ.comp27967_c0_seq1	GO:0010319	stromule	Cellular Component
ZHLZ.comp27967_c0_seq1	GO:0009570	chloroplast stroma	Cellular Component
ZHLZ.comp44788_c0_seq1	GO:0009570	chloroplast stroma	Cellular Component
ZHLZ.comp51919_c0_seq1	GO:0016021	integral component of membrane	Cellular Component
ZHLZ.comp51729_c0_seq1	GO:0016020	membrane	Cellular Component
ZHLZ.comp35674_c0_seq1	GO:0016021	integral component of membrane	Cellular Component
ZHLZ.comp58970_c2_seq2	GO:0043231	intracellular membrane-bounded organelle	Cellular Component
ZHLZ.comp58970_c2_seq2	GO:0044444	cytoplasmic part	Cellular Component
ZHLZ.comp58970_c2_seq2	GO:0016020	membrane	Cellular Component
ZHLZ.comp45717_c0_seq1	GO:0016021	integral component of membrane	Cellular Component
ZHLZ.comp45717_c0_seq1	GO:0005739	mitochondrion	Cellular Component
ZHLZ.comp51319_c0_seq1	GO:0009536	plastid	Cellular Component
ZHLZ.comp44220_c0_seq1	GO:0005829	cytosol	Cellular Component
ZHLZ.comp27061_c1_seq1	GO:0009506	plasmodesma	Cellular Component
ZHLZ.comp27061_c1_seq1	GO:0009505	plant-type cell wall	Cellular Component
ZHLZ.comp27061_c1_seq1	GO:0005774	vacuolar membrane	Cellular Component
ZHLZ.comp27061_c1_seq1	GO:0005794	Golgi apparatus	Cellular Component
ZHLZ.comp27061_c1_seq1	GO:0005783	endoplasmic reticulum	Cellular Component
ZHLZ.comp27061_c1_seq1	GO:0005886	plasma membrane	Cellular Component
ZHLZ.comp43691_c0_seq1	GO:0005773	vacuole	Cellular Component
ZHLZ.comp43691_c0_seq1	GO:0016020	membrane	Cellular Component
ZHLZ.comp35569_c0_seq1	GO:0009536	plastid	Cellular Component
ZHLZ.comp50679_c0_seq1	GO:0005747	mitochondrial respiratory chain complex I	Cellular Component
ZHLZ.comp50679_c0_seq1	GO:0005774	vacuolar membrane	Cellular Component
ZHLZ.comp50679_c0_seq1	GO:0009507	chloroplast	Cellular Component
ZHLZ.comp58561_c2_seq2	GO:0016021	integral component of membrane	Cellular Component
ZHLZ.comp46813_c0_seq1	GO:0000015	phosphopyruvate hydratase complex	Cellular Component
ZHLZ.comp59891_c0_seq1	GO:0005739	mitochondrion	Cellular Component
ZHLZ.comp26828_c0_seq1	GO:0009570	chloroplast stroma	Cellular Component
ZHLZ.comp59016_c0_seq1	GO:0009536	plastid	Cellular Component
ZHLZ.comp46485_c0_seq1	GO:0016020	membrane	Cellular Component
ZHLZ.comp43564_c2_seq1	GO:0005737	cytoplasm	Cellular Component
ZHLZ.comp49947_c1_seq1	GO:0005737	cytoplasm	Cellular Component
ZHLZ.comp49947_c1_seq1	GO:0005634	nucleus	Cellular Component
ZHLZ.comp26931_c0_seq2	GO:0016021	integral component of membrane	Cellular Component
ZHLZ.comp26931_c0_seq2	GO:0009522	photosystem I	Cellular Component
ZHLZ.comp26931_c0_seq2	GO:0009535	chloroplast thylakoid membrane	Cellular Component
ZHLZ.comp53530_c0_seq1	GO:0005886	plasma membrane	Cellular Component
ZHLZ.comp53530_c0_seq1	GO:0016021	integral component of membrane	Cellular Component
ZHLZ.comp46620_c2_seq1	GO:0016020	membrane	Cellular Component
ZHLZ.comp58970_c0_seq2	GO:0009536	plastid	Cellular Component
ZHLZ.comp58970_c0_seq2	GO:0005773	vacuole	Cellular Component
ZHLZ.comp58970_c0_seq2	GO:0016020	membrane	Cellular Component
ZHLZ.comp59571_c0_seq1	GO:0005840	ribosome	Cellular Component
ZHLZ.comp47338_c0_seq1	GO:0016021	integral component of membrane	Cellular Component
ZHLZ.comp47338_c0_seq1	GO:0009923	fatty acid elongase complex	Cellular Component
ZHLZ.comp47338_c0_seq1	GO:0005886	plasma membrane	Cellular Component
ZHLZ.comp59477_c0_seq1	GO:0016021	integral component of membrane	Cellular Component
ZHLZ.comp59477_c0_seq1	GO:0005774	vacuolar membrane	Cellular Component
ZHLZ.comp59477_c0_seq1	GO:0009535	chloroplast thylakoid membrane	Cellular Component
ZHLZ.comp59477_c0_seq1	GO:0005886	plasma membrane	Cellular Component
ZHLZ.comp54857_c0_seq1	GO:0016021	integral component of membrane	Cellular Component
ZHLZ.comp53530_c0_seq2	GO:0005886	plasma membrane	Cellular Component
ZHLZ.comp53530_c0_seq2	GO:0016021	integral component of membrane	Cellular Component
ZHLZ.comp59540_c0_seq1	GO:0009536	plastid	Cellular Component
ZHLZ.comp58022_c0_seq5	GO:0009507	chloroplast	Cellular Component
ZHLZ.comp49458_c2_seq1	GO:0016020	membrane	Cellular Component
ZHLZ.comp59807_c0_seq1	GO:0044444	cytoplasmic part	Cellular Component
ZHLZ.comp58288_c0_seq1	GO:0043190	ATP-binding cassette (ABC) transporter complex	Cellular Component
ZHLZ.comp42402_c0_seq1	GO:0005618	cell wall	Cellular Component
ZHLZ.comp42402_c0_seq1	GO:0048046	apoplast	Cellular Component
ZHLZ.comp60802_c0_seq1	GO:0012505	endomembrane system	Cellular Component
ZHLZ.comp60802_c0_seq1	GO:0043231	intracellular membrane-bounded organelle	Cellular Component
ZHLZ.comp60802_c0_seq1	GO:0044444	cytoplasmic part	Cellular Component
ZHLZ.comp26966_c0_seq1	GO:0042651	thylakoid membrane	Cellular Component
ZHLZ.comp26966_c0_seq1	GO:0009507	chloroplast	Cellular Component
ZHLZ.comp39807_c0_seq1	GO:0008287	protein serine/threonine phosphatase complex	Cellular Component
ZHLZ.comp46693_c0_seq1	GO:0016020	membrane	Cellular Component
ZHLZ.comp26985_c0_seq2	GO:0009522	photosystem I	Cellular Component
ZHLZ.comp26985_c0_seq2	GO:0009517	PSII associated light-harvesting complex II	Cellular Component
ZHLZ.comp26985_c0_seq2	GO:0009783	photosystem II antenna complex	Cellular Component
ZHLZ.comp26985_c0_seq2	GO:0016021	integral component of membrane	Cellular Component
ZHLZ.comp26985_c0_seq2	GO:0010287	plastoglobule	Cellular Component
ZHLZ.comp46161_c0_seq1	GO:0005737	cytoplasm	Cellular Component
ZHLZ.comp49654_c0_seq1	GO:0016020	membrane	Cellular Component
ZHLZ.comp56070_c0_seq1	GO:0016021	integral component of membrane	Cellular Component
ZHLZ.comp56070_c0_seq1	GO:0009536	plastid	Cellular Component
ZHLZ.comp51734_c0_seq1	GO:0016021	integral component of membrane	Cellular Component
ZHLZ.comp51734_c0_seq1	GO:0005789	endoplasmic reticulum membrane	Cellular Component
ZHLZ.comp26910_c0_seq1	GO:0005829	cytosol	Cellular Component
ZHLZ.comp27966_c0_seq1	GO:0016021	integral component of membrane	Cellular Component
ZHLZ.comp27966_c0_seq1	GO:0070469	respiratory chain	Cellular Component
ZHLZ.comp59514_c0_seq1	GO:0005829	cytosol	Cellular Component
ZHLZ.comp59514_c0_seq1	GO:0005635	nuclear envelope	Cellular Component
ZHLZ.comp59514_c0_seq1	GO:0005886	plasma membrane	Cellular Component
ZHLZ.comp26959_c0_seq1	GO:0022627	cytosolic small ribosomal subunit	Cellular Component
ZHLZ.comp26959_c0_seq1	GO:0005576	extracellular region	Cellular Component
ZHLZ.comp56115_c0_seq1	GO:0009570	chloroplast stroma	Cellular Component
ZHLZ.comp43564_c3_seq1	GO:0005829	cytosol	Cellular Component
ZHLZ.comp35523_c0_seq1	GO:0005768	endosome	Cellular Component
ZHLZ.comp35523_c0_seq1	GO:0005773	vacuole	Cellular Component
ZHLZ.comp35523_c0_seq1	GO:0016021	integral component of membrane	Cellular Component
ZHLZ.comp35523_c0_seq1	GO:0005802	trans-Golgi network	Cellular Component
ZHLZ.comp60397_c0_seq1	GO:0005739	mitochondrion	Cellular Component
ZHLZ.comp27721_c0_seq1	GO:0009536	plastid	Cellular Component
ZHLZ.comp58037_c1_seq1	GO:0016021	integral component of membrane	Cellular Component
ZHLZ.comp58037_c1_seq1	GO:0009507	chloroplast	Cellular Component
ZHLZ.comp51310_c0_seq1	GO:0016021	integral component of membrane	Cellular Component
ZHLZ.comp54606_c0_seq1	GO:0016020	membrane	Cellular Component
ZHLZ.comp37558_c0_seq1	GO:0009505	plant-type cell wall	Cellular Component
ZHLZ.comp37558_c0_seq1	GO:0005773	vacuole	Cellular Component
ZHLZ.comp57143_c0_seq1	GO:0016020	membrane	Cellular Component
ZHLZ.comp48084_c0_seq1	GO:0005737	cytoplasm	Cellular Component
ZHLZ.comp52051_c1_seq1	GO:0005730	nucleolus	Cellular Component
ZHLZ.comp52051_c1_seq1	GO:0000786	nucleosome	Cellular Component
ZHLZ.comp52051_c1_seq1	GO:0009536	plastid	Cellular Component
ZHLZ.comp27205_c0_seq1	GO:0009507	chloroplast	Cellular Component
ZHLZ.comp27205_c0_seq1	GO:0005739	mitochondrion	Cellular Component
ZHLZ.comp35457_c0_seq1	GO:0009536	plastid	Cellular Component
ZHLZ.comp57944_c0_seq1	GO:0016021	integral component of membrane	Cellular Component
ZHLZ.comp57944_c0_seq1	GO:0005618	cell wall	Cellular Component
ZHLZ.comp35719_c0_seq1	GO:0009536	plastid	Cellular Component
ZHLZ.comp60518_c0_seq1	GO:0016021	integral component of membrane	Cellular Component
ZHLZ.comp60518_c0_seq1	GO:0005773	vacuole	Cellular Component
ZHLZ.comp59440_c0_seq1	GO:0000786	nucleosome	Cellular Component
ZHLZ.comp59440_c0_seq1	GO:0005634	nucleus	Cellular Component
ZHLZ.comp59440_c0_seq1	GO:0009536	plastid	Cellular Component
ZHLZ.comp60066_c0_seq1	GO:0009507	chloroplast	Cellular Component
ZHLZ.comp26992_c1_seq1	GO:0009654	photosystem II oxygen evolving complex	Cellular Component
ZHLZ.comp26992_c1_seq1	GO:0019898	extrinsic component of membrane	Cellular Component
ZHLZ.comp26992_c1_seq1	GO:0016021	integral component of membrane	Cellular Component
ZHLZ.comp26992_c1_seq1	GO:0009535	chloroplast thylakoid membrane	Cellular Component
ZHLZ.comp64075_c0_seq1	GO:0009570	chloroplast stroma	Cellular Component
ZHLZ.comp59151_c1_seq1	GO:0016021	integral component of membrane	Cellular Component
ZHLZ.comp60839_c0_seq1	GO:0005802	trans-Golgi network	Cellular Component
ZHLZ.comp60839_c0_seq1	GO:0000139	Golgi membrane	Cellular Component
ZHLZ.comp60839_c0_seq1	GO:0016021	integral component of membrane	Cellular Component
ZHLZ.comp60839_c0_seq1	GO:0005768	endosome	Cellular Component
ZHLZ.comp60839_c0_seq1	GO:0005739	mitochondrion	Cellular Component
ZHLZ.comp26980_c0_seq1	GO:0005576	extracellular region	Cellular Component
ZHLZ.comp26980_c0_seq1	GO:0016020	membrane	Cellular Component
ZHLZ.comp26980_c0_seq1	GO:0005618	cell wall	Cellular Component
ZHLZ.comp43081_c0_seq1	GO:0009570	chloroplast stroma	Cellular Component
ZHLZ.comp35639_c0_seq1	GO:0005634	nucleus	Cellular Component
ZHLZ.comp46030_c0_seq1	GO:0005730	nucleolus	Cellular Component
ZHLZ.comp46030_c0_seq1	GO:0005794	Golgi apparatus	Cellular Component
ZHLZ.comp50057_c0_seq1	GO:0016021	integral component of membrane	Cellular Component
ZHLZ.comp50057_c0_seq1	GO:0009535	chloroplast thylakoid membrane	Cellular Component
ZHLZ.comp50057_c0_seq1	GO:0005783	endoplasmic reticulum	Cellular Component
ZHLZ.comp50057_c0_seq1	GO:0005634	nucleus	Cellular Component
ZHLZ.comp59983_c0_seq1	GO:0009507	chloroplast	Cellular Component
ZHLZ.comp61570_c0_seq1	GO:0009535	chloroplast thylakoid membrane	Cellular Component
ZHLZ.comp59437_c0_seq1	GO:0009514	glyoxysome	Cellular Component
ZHLZ.comp59437_c0_seq1	GO:0005739	mitochondrion	Cellular Component
ZHLZ.comp58777_c6_seq9	GO:0005829	cytosol	Cellular Component
ZHLZ.comp58777_c6_seq9	GO:0009536	plastid	Cellular Component
ZHLZ.comp56230_c0_seq1	GO:0005622	intracellular	Cellular Component
ZHLZ.comp56214_c0_seq2	GO:0016020	membrane	Cellular Component
ZHLZ.comp53003_c0_seq1	GO:0016021	integral component of membrane	Cellular Component
ZHLZ.comp53003_c0_seq1	GO:0009706	chloroplast inner membrane	Cellular Component
ZHLZ.comp53003_c0_seq1	GO:0009534	chloroplast thylakoid	Cellular Component
ZHLZ.comp56086_c0_seq1	GO:0016021	integral component of membrane	Cellular Component
ZHLZ.comp56086_c0_seq1	GO:0009536	plastid	Cellular Component
ZHLZ.comp56086_c0_seq1	GO:0005774	vacuolar membrane	Cellular Component
ZHLZ.comp58541_c0_seq1	GO:0016020	membrane	Cellular Component
ZHLZ.comp48244_c0_seq1	GO:0009507	chloroplast	Cellular Component
ZHLZ.comp47638_c0_seq1	GO:0016020	membrane	Cellular Component
ZHLZ.comp57703_c0_seq1	GO:0016020	membrane	Cellular Component
ZHLZ.comp43729_c0_seq1	GO:0022626	cytosolic ribosome	Cellular Component
ZHLZ.comp43729_c0_seq1	GO:0009505	plant-type cell wall	Cellular Component
ZHLZ.comp54420_c0_seq1	GO:0016021	integral component of membrane	Cellular Component
ZHLZ.comp54420_c0_seq1	GO:0005886	plasma membrane	Cellular Component
ZHLZ.comp60133_c0_seq1	GO:0005829	cytosol	Cellular Component
ZHLZ.comp60133_c0_seq1	GO:0009507	chloroplast	Cellular Component
ZHLZ.comp60133_c0_seq1	GO:0005634	nucleus	Cellular Component
ZHLZ.comp60133_c0_seq1	GO:0005886	plasma membrane	Cellular Component
ZHLZ.comp48982_c1_seq1	GO:0016021	integral component of membrane	Cellular Component
ZHLZ.comp31897_c0_seq1	GO:0016020	membrane	Cellular Component
ZHLZ.comp57667_c1_seq5	GO:0016021	integral component of membrane	Cellular Component
ZHLZ.comp49125_c1_seq1	GO:0005576	extracellular region	Cellular Component
ZHLZ.comp49927_c0_seq1	GO:0009536	plastid	Cellular Component
ZHLZ.comp56960_c0_seq1	GO:0005576	extracellular region	Cellular Component
ZHLZ.comp59806_c0_seq1	GO:0009536	plastid	Cellular Component
ZHLZ.comp26934_c0_seq1	GO:0016021	integral component of membrane	Cellular Component
ZHLZ.comp26959_c1_seq1	GO:0005737	cytoplasm	Cellular Component
ZHLZ.comp36126_c0_seq1	GO:0009536	plastid	Cellular Component
ZHLZ.comp60872_c0_seq1	GO:0005829	cytosol	Cellular Component
ZHLZ.comp60872_c0_seq1	GO:0009506	plasmodesma	Cellular Component
ZHLZ.comp60872_c0_seq1	GO:0005794	Golgi apparatus	Cellular Component
ZHLZ.comp36047_c0_seq1	GO:0005634	nucleus	Cellular Component
ZHLZ.comp45303_c0_seq1	GO:0005739	mitochondrion	Cellular Component
ZHLZ.comp59558_c0_seq1	GO:0016021	integral component of membrane	Cellular Component
ZHLZ.comp59558_c0_seq1	GO:0009522	photosystem I	Cellular Component
ZHLZ.comp59558_c0_seq1	GO:0009535	chloroplast thylakoid membrane	Cellular Component
ZHLZ.comp59558_c0_seq1	GO:0009523	photosystem II	Cellular Component
ZHLZ.comp59558_c0_seq1	GO:0010287	plastoglobule	Cellular Component
ZHLZ.comp60988_c0_seq1	GO:0005739	mitochondrion	Cellular Component
ZHLZ.comp35625_c0_seq1	GO:0016021	integral component of membrane	Cellular Component
ZHLZ.comp46818_c0_seq1	GO:0009941	chloroplast envelope	Cellular Component
ZHLZ.comp46818_c0_seq1	GO:0009535	chloroplast thylakoid membrane	Cellular Component
ZHLZ.comp59212_c4_seq1	GO:0016020	membrane	Cellular Component
ZHLZ.comp27320_c0_seq1	GO:0016021	integral component of membrane	Cellular Component
ZHLZ.comp35654_c0_seq1	GO:0071944	cell periphery	Cellular Component
ZHLZ.comp55291_c1_seq1	GO:0005739	mitochondrion	Cellular Component
ZHLZ.comp53640_c1_seq1	GO:0009507	chloroplast	Cellular Component
ZHLZ.comp47430_c1_seq1	GO:0005737	cytoplasm	Cellular Component
ZHLZ.comp59668_c1_seq1	GO:0016021	integral component of membrane	Cellular Component
ZHLZ.comp59668_c1_seq1	GO:0005886	plasma membrane	Cellular Component
ZHLZ.comp35564_c0_seq1	GO:0005737	cytoplasm	Cellular Component
ZHLZ.comp43694_c1_seq1	GO:0005789	endoplasmic reticulum membrane	Cellular Component
ZHLZ.comp43694_c1_seq1	GO:0009536	plastid	Cellular Component
ZHLZ.comp116674_c0_seq1	GO:0016020	membrane	Cellular Component
ZHLZ.comp50885_c0_seq1	GO:0016020	membrane	Cellular Component
ZHLZ.comp27339_c0_seq1	GO:0005774	vacuolar membrane	Cellular Component
ZHLZ.comp27339_c0_seq1	GO:0005783	endoplasmic reticulum	Cellular Component
ZHLZ.comp27339_c0_seq1	GO:0005886	plasma membrane	Cellular Component
ZHLZ.comp61061_c0_seq1	GO:0016021	integral component of membrane	Cellular Component
ZHLZ.comp61061_c0_seq1	GO:0009507	chloroplast	Cellular Component
ZHLZ.comp49009_c0_seq1	GO:0005576	extracellular region	Cellular Component
ZHLZ.comp35595_c0_seq1	GO:0009941	chloroplast envelope	Cellular Component
ZHLZ.comp35595_c0_seq1	GO:0009535	chloroplast thylakoid membrane	Cellular Component
ZHLZ.comp50228_c0_seq1	GO:0009536	plastid	Cellular Component
ZHLZ.comp51545_c0_seq3	GO:0009941	chloroplast envelope	Cellular Component
ZHLZ.comp51545_c0_seq3	GO:0009534	chloroplast thylakoid	Cellular Component
ZHLZ.comp46905_c0_seq1	GO:0005739	mitochondrion	Cellular Component
ZHLZ.comp35478_c0_seq1	GO:0016021	integral component of membrane	Cellular Component
ZHLZ.comp320957_c0_seq1	GO:0016021	integral component of membrane	Cellular Component
ZHLZ.comp46682_c3_seq1	GO:0005622	intracellular	Cellular Component
ZHLZ.comp60410_c0_seq1	GO:0043229	intracellular organelle	Cellular Component
ZHLZ.comp49114_c0_seq1	GO:0016021	integral component of membrane	Cellular Component
ZHLZ.comp26781_c0_seq1	GO:0009941	chloroplast envelope	Cellular Component
ZHLZ.comp26781_c0_seq1	GO:0009840	chloroplastic endopeptidase Clp complex	Cellular Component
ZHLZ.comp26781_c0_seq1	GO:0009534	chloroplast thylakoid	Cellular Component
ZHLZ.comp59946_c0_seq1	GO:0000159	protein phosphatase type 2A complex	Cellular Component
ZHLZ.comp25030_c0_seq1	GO:0005739	mitochondrion	Cellular Component
ZHLZ.comp59128_c0_seq1	GO:0043227	membrane-bounded organelle	Cellular Component
ZHLZ.comp59128_c0_seq1	GO:0016020	membrane	Cellular Component
ZHLZ.comp31057_c0_seq1	GO:0005774	vacuolar membrane	Cellular Component
ZHLZ.comp31057_c0_seq1	GO:0012506	vesicle membrane	Cellular Component
ZHLZ.comp31057_c0_seq1	GO:0005886	plasma membrane	Cellular Component
ZHLZ.comp47323_c0_seq1	GO:0009536	plastid	Cellular Component
ZHLZ.comp57478_c0_seq52	GO:0005739	mitochondrion	Cellular Component
ZHLZ.comp47117_c0_seq1	GO:0009536	plastid	Cellular Component
ZHLZ.comp53861_c0_seq1	GO:0009535	chloroplast thylakoid membrane	Cellular Component
ZHLZ.comp54069_c0_seq1	GO:0009536	plastid	Cellular Component
ZHLZ.comp58150_c3_seq1	GO:0005741	mitochondrial outer membrane	Cellular Component
ZHLZ.comp58150_c3_seq1	GO:0046930	pore complex	Cellular Component
ZHLZ.comp58825_c1_seq1	GO:0016020	membrane	Cellular Component
ZHLZ.comp27688_c0_seq1	GO:0048046	apoplast	Cellular Component
ZHLZ.comp27688_c0_seq1	GO:0005622	intracellular	Cellular Component
ZHLZ.comp50068_c0_seq1	GO:0009654	photosystem II oxygen evolving complex	Cellular Component
ZHLZ.comp50068_c0_seq1	GO:0009536	plastid	Cellular Component
ZHLZ.comp36000_c0_seq1	GO:0005829	cytosol	Cellular Component
ZHLZ.comp42011_c0_seq1	GO:0005576	extracellular region	Cellular Component
ZHLZ.comp60035_c0_seq1	GO:0009544	chloroplast ATP synthase complex	Cellular Component
ZHLZ.comp60035_c0_seq1	GO:0045261	proton-transporting ATP synthase complex, catalytic core F(1)	Cellular Component
ZHLZ.comp60035_c0_seq1	GO:0009941	chloroplast envelope	Cellular Component
ZHLZ.comp35988_c0_seq1	GO:0009506	plasmodesma	Cellular Component
ZHLZ.comp35988_c0_seq1	GO:0009505	plant-type cell wall	Cellular Component
ZHLZ.comp35988_c0_seq1	GO:0048046	apoplast	Cellular Component
ZHLZ.comp46706_c0_seq1	GO:0009536	plastid	Cellular Component
ZHLZ.comp53363_c0_seq1	GO:0005777	peroxisome	Cellular Component
ZHLZ.comp53995_c0_seq1	GO:0016020	membrane	Cellular Component
ZHLZ.comp49620_c0_seq1	GO:0005634	nucleus	Cellular Component
ZHLZ.comp57959_c2_seq1	GO:0016021	integral component of membrane	Cellular Component
ZHLZ.comp35493_c0_seq1	GO:0005758	mitochondrial intermembrane space	Cellular Component
ZHLZ.comp35493_c0_seq1	GO:0070469	respiratory chain	Cellular Component
ZHLZ.comp53278_c0_seq1	GO:0016021	integral component of membrane	Cellular Component
ZHLZ.comp55890_c1_seq3	GO:0005622	intracellular	Cellular Component
ZHLZ.comp55890_c1_seq3	GO:0016021	integral component of membrane	Cellular Component
ZHLZ.comp59542_c0_seq1	GO:0009346	citrate lyase complex	Cellular Component
ZHLZ.comp54484_c2_seq1	GO:0009941	chloroplast envelope	Cellular Component
ZHLZ.comp54484_c2_seq1	GO:0009570	chloroplast stroma	Cellular Component
ZHLZ.comp57685_c0_seq10	GO:0016021	integral component of membrane	Cellular Component
ZHLZ.comp59475_c0_seq1	GO:0009507	chloroplast	Cellular Component
ZHLZ.comp59475_c0_seq1	GO:0009579	thylakoid	Cellular Component
ZHLZ.comp59475_c0_seq1	GO:0016020	membrane	Cellular Component
ZHLZ.comp58790_c0_seq5	GO:0005622	intracellular	Cellular Component
ZHLZ.comp48016_c0_seq1	GO:0010319	stromule	Cellular Component
ZHLZ.comp48016_c0_seq1	GO:0009570	chloroplast stroma	Cellular Component
ZHLZ.comp48016_c0_seq1	GO:0009941	chloroplast envelope	Cellular Component
ZHLZ.comp48016_c0_seq1	GO:0048046	apoplast	Cellular Component
ZHLZ.comp48016_c0_seq1	GO:0009535	chloroplast thylakoid membrane	Cellular Component
ZHLZ.comp59830_c0_seq1	GO:0048046	apoplast	Cellular Component
ZHLZ.comp47430_c0_seq1	GO:0005737	cytoplasm	Cellular Component
ZHLZ.comp27536_c0_seq1	GO:0005777	peroxisome	Cellular Component
ZHLZ.comp49797_c0_seq1	GO:0016021	integral component of membrane	Cellular Component
ZHLZ.comp53180_c5_seq1	GO:0031969	chloroplast membrane	Cellular Component
ZHLZ.comp53180_c5_seq1	GO:0016021	integral component of membrane	Cellular Component
ZHLZ.comp53033_c0_seq1	GO:0009535	chloroplast thylakoid membrane	Cellular Component
ZHLZ.comp54713_c0_seq1	GO:0009505	plant-type cell wall	Cellular Component
ZHLZ.comp54713_c0_seq1	GO:0031012	extracellular matrix	Cellular Component
ZHLZ.comp54713_c0_seq1	GO:0005634	nucleus	Cellular Component
ZHLZ.comp54713_c0_seq1	GO:0048046	apoplast	Cellular Component
ZHLZ.comp27213_c0_seq1	GO:0005618	cell wall	Cellular Component
ZHLZ.comp27213_c0_seq1	GO:0005749	mitochondrial respiratory chain complex II, succinate dehydrogenase complex (ubiquinone)	Cellular Component
ZHLZ.comp35490_c0_seq1	GO:0005794	Golgi apparatus	Cellular Component
ZHLZ.comp35490_c0_seq1	GO:0005774	vacuolar membrane	Cellular Component
ZHLZ.comp48704_c0_seq1	GO:0005634	nucleus	Cellular Component
ZHLZ.comp48374_c0_seq2	GO:0005840	ribosome	Cellular Component
ZHLZ.comp46348_c1_seq1	GO:0005759	mitochondrial matrix	Cellular Component
ZHLZ.comp49248_c0_seq1	GO:0005887	integral component of plasma membrane	Cellular Component
ZHLZ.comp35584_c0_seq1	GO:0009522	photosystem I	Cellular Component
ZHLZ.comp35584_c0_seq1	GO:0009941	chloroplast envelope	Cellular Component
ZHLZ.comp35584_c0_seq1	GO:0009783	photosystem II antenna complex	Cellular Component
ZHLZ.comp35584_c0_seq1	GO:0016021	integral component of membrane	Cellular Component
ZHLZ.comp35584_c0_seq1	GO:0009535	chloroplast thylakoid membrane	Cellular Component
ZHLZ.comp35584_c0_seq1	GO:0010287	plastoglobule	Cellular Component
ZHLZ.comp27280_c1_seq1	GO:0009536	plastid	Cellular Component
ZHLZ.comp57462_c0_seq1	GO:0005829	cytosol	Cellular Component
ZHLZ.comp57462_c0_seq1	GO:0005777	peroxisome	Cellular Component
ZHLZ.comp57462_c0_seq1	GO:0009506	plasmodesma	Cellular Component
ZHLZ.comp57462_c0_seq1	GO:0005774	vacuolar membrane	Cellular Component
ZHLZ.comp57462_c0_seq1	GO:0009570	chloroplast stroma	Cellular Component
ZHLZ.comp57462_c0_seq1	GO:0005886	plasma membrane	Cellular Component
ZHLZ.comp57462_c0_seq1	GO:0048046	apoplast	Cellular Component
ZHLZ.comp51441_c0_seq2	GO:0005622	intracellular	Cellular Component
ZHLZ.comp59672_c0_seq1	GO:0009517	PSII associated light-harvesting complex II	Cellular Component
ZHLZ.comp59672_c0_seq1	GO:0016021	integral component of membrane	Cellular Component
ZHLZ.comp27224_c0_seq1	GO:0009536	plastid	Cellular Component
ZHLZ.comp42972_c0_seq1	GO:0009507	chloroplast	Cellular Component
ZHLZ.comp26930_c0_seq1	GO:0009535	chloroplast thylakoid membrane	Cellular Component
ZHLZ.comp54988_c0_seq1	GO:0005754	mitochondrial proton-transporting ATP synthase, catalytic core	Cellular Component
ZHLZ.comp59609_c0_seq1	GO:0005737	cytoplasm	Cellular Component
ZHLZ.comp59609_c0_seq1	GO:0005839	proteasome core complex	Cellular Component
ZHLZ.comp59609_c0_seq1	GO:0005634	nucleus	Cellular Component
ZHLZ.comp55284_c1_seq2	GO:0005634	nucleus	Cellular Component
ZHLZ.comp52857_c0_seq1	GO:0009506	plasmodesma	Cellular Component
ZHLZ.comp52857_c0_seq1	GO:0016021	integral component of membrane	Cellular Component
ZHLZ.comp46581_c0_seq1	GO:0009507	chloroplast	Cellular Component
ZHLZ.comp57459_c1_seq1	GO:0009536	plastid	Cellular Component
ZHLZ.comp35522_c0_seq1	GO:0005840	ribosome	Cellular Component
ZHLZ.comp53486_c2_seq1	GO:0005829	cytosol	Cellular Component
ZHLZ.comp53486_c2_seq1	GO:0005634	nucleus	Cellular Component
ZHLZ.comp59476_c0_seq1	GO:0043231	intracellular membrane-bounded organelle	Cellular Component
ZHLZ.comp59476_c0_seq1	GO:0044444	cytoplasmic part	Cellular Component
ZHLZ.comp59476_c0_seq1	GO:0016020	membrane	Cellular Component
ZHLZ.comp54462_c1_seq1	GO:0005576	extracellular region	Cellular Component
ZHLZ.comp60916_c0_seq1	GO:0009941	chloroplast envelope	Cellular Component
ZHLZ.comp60916_c0_seq1	GO:0016021	integral component of membrane	Cellular Component
ZHLZ.comp52392_c0_seq1	GO:0016020	membrane	Cellular Component
ZHLZ.comp26935_c0_seq1	GO:0016021	integral component of membrane	Cellular Component
ZHLZ.comp26935_c0_seq1	GO:0009522	photosystem I	Cellular Component
ZHLZ.comp26935_c0_seq1	GO:0009941	chloroplast envelope	Cellular Component
ZHLZ.comp26935_c0_seq1	GO:0009535	chloroplast thylakoid membrane	Cellular Component
ZHLZ.comp26935_c0_seq1	GO:0009523	photosystem II	Cellular Component
ZHLZ.comp26935_c0_seq1	GO:0010287	plastoglobule	Cellular Component
ZHLZ.comp35583_c0_seq1	GO:0005829	cytosol	Cellular Component
ZHLZ.comp35583_c0_seq1	GO:0005886	plasma membrane	Cellular Component
ZHLZ.comp43564_c1_seq1	GO:0005737	cytoplasm	Cellular Component
ZHLZ.comp51082_c0_seq1	GO:0009536	plastid	Cellular Component
ZHLZ.comp35508_c0_seq1	GO:0005737	cytoplasm	Cellular Component
ZHLZ.comp51536_c0_seq1	GO:0009523	photosystem II	Cellular Component
ZHLZ.comp51536_c0_seq1	GO:0016021	integral component of membrane	Cellular Component
ZHLZ.comp51536_c0_seq1	GO:0009535	chloroplast thylakoid membrane	Cellular Component
ZHLZ.comp52466_c0_seq1	GO:0016020	membrane	Cellular Component
ZHLZ.comp45514_c0_seq1	GO:0016021	integral component of membrane	Cellular Component
ZHLZ.comp45514_c0_seq1	GO:0005783	endoplasmic reticulum	Cellular Component
ZHLZ.comp35710_c0_seq1	GO:0009534	chloroplast thylakoid	Cellular Component
ZHLZ.comp35710_c0_seq1	GO:0016020	membrane	Cellular Component
ZHLZ.comp51158_c0_seq1	GO:0009536	plastid	Cellular Component
ZHLZ.comp44576_c1_seq1	GO:0005802	trans-Golgi network	Cellular Component
ZHLZ.comp44576_c1_seq1	GO:0016021	integral component of membrane	Cellular Component
ZHLZ.comp44576_c1_seq1	GO:0005768	endosome	Cellular Component
ZHLZ.comp53820_c0_seq4	GO:0046658	anchored component of plasma membrane	Cellular Component
ZHLZ.comp53820_c0_seq4	GO:0009505	plant-type cell wall	Cellular Component
ZHLZ.comp53820_c0_seq4	GO:0009897	external side of plasma membrane	Cellular Component
ZHLZ.comp53820_c0_seq4	GO:0016021	integral component of membrane	Cellular Component
ZHLZ.comp53820_c0_seq4	GO:0009930	longitudinal side of cell surface	Cellular Component
ZHLZ.comp32275_c0_seq1	GO:0005737	cytoplasm	Cellular Component
ZHLZ.comp32275_c0_seq1	GO:0016363	nuclear matrix	Cellular Component
ZHLZ.comp56603_c3_seq1	GO:0043190	ATP-binding cassette (ABC) transporter complex	Cellular Component
ZHLZ.comp26946_c0_seq1	GO:0005759	mitochondrial matrix	Cellular Component
ZHLZ.comp59405_c1_seq1	GO:0048046	apoplast	Cellular Component
ZHLZ.comp60203_c0_seq1	GO:0016020	membrane	Cellular Component
ZHLZ.comp60203_c0_seq1	GO:0009536	plastid	Cellular Component
ZHLZ.comp55946_c0_seq2	GO:0005773	vacuole	Cellular Component
ZHLZ.comp59572_c0_seq1	GO:0015935	small ribosomal subunit	Cellular Component
ZHLZ.comp55093_c0_seq1	GO:0009570	chloroplast stroma	Cellular Component
ZHLZ.comp55093_c0_seq1	GO:0005759	mitochondrial matrix	Cellular Component
ZHLZ.comp46496_c0_seq1	GO:0005739	mitochondrion	Cellular Component
ZHLZ.comp49817_c0_seq1	GO:0005739	mitochondrion	Cellular Component
ZHLZ.comp50769_c0_seq2	GO:0009522	photosystem I	Cellular Component
ZHLZ.comp50769_c0_seq2	GO:0009507	chloroplast	Cellular Component
ZHLZ.comp50769_c0_seq2	GO:0016021	integral component of membrane	Cellular Component
ZHLZ.comp40738_c0_seq1	GO:0016021	integral component of membrane	Cellular Component
ZHLZ.comp51796_c0_seq1	GO:0009536	plastid	Cellular Component
ZHLZ.comp59452_c0_seq1	GO:0009570	chloroplast stroma	Cellular Component
ZHLZ.comp59648_c0_seq1	GO:0005618	cell wall	Cellular Component
ZHLZ.comp59648_c0_seq1	GO:0009534	chloroplast thylakoid	Cellular Component
ZHLZ.comp26928_c0_seq1	GO:0009507	chloroplast	Cellular Component
ZHLZ.comp26928_c0_seq1	GO:0009522	photosystem I	Cellular Component
ZHLZ.comp27096_c0_seq1	GO:0005634	nucleus	Cellular Component
ZHLZ.comp55662_c0_seq1	GO:0016020	membrane	Cellular Component
ZHLZ.comp56799_c0_seq1	GO:0009535	chloroplast thylakoid membrane	Cellular Component
ZHLZ.comp50560_c0_seq1	GO:0009941	chloroplast envelope	Cellular Component
ZHLZ.comp50560_c0_seq1	GO:0009535	chloroplast thylakoid membrane	Cellular Component
ZHLZ.comp50560_c0_seq1	GO:0009570	chloroplast stroma	Cellular Component
ZHLZ.comp50560_c0_seq1	GO:0010319	stromule	Cellular Component
ZHLZ.comp59602_c0_seq1	GO:0005753	mitochondrial proton-transporting ATP synthase complex	Cellular Component
ZHLZ.comp59602_c0_seq1	GO:0005730	nucleolus	Cellular Component
ZHLZ.comp59602_c0_seq1	GO:0009507	chloroplast	Cellular Component
ZHLZ.comp54402_c0_seq1	GO:0009507	chloroplast	Cellular Component
ZHLZ.comp54402_c0_seq1	GO:0009579	thylakoid	Cellular Component
ZHLZ.comp54402_c0_seq1	GO:0005739	mitochondrion	Cellular Component
ZHLZ.comp52493_c0_seq1	GO:0016020	membrane	Cellular Component
ZHLZ.comp35384_c0_seq1	GO:0005773	vacuole	Cellular Component
ZHLZ.comp35384_c0_seq1	GO:0005794	Golgi apparatus	Cellular Component
ZHLZ.comp35384_c0_seq1	GO:0016021	integral component of membrane	Cellular Component
ZHLZ.comp35384_c0_seq1	GO:0005783	endoplasmic reticulum	Cellular Component
ZHLZ.comp53318_c0_seq1	GO:0009536	plastid	Cellular Component
ZHLZ.comp47111_c0_seq1	GO:0009941	chloroplast envelope	Cellular Component
ZHLZ.comp47111_c0_seq1	GO:0042651	thylakoid membrane	Cellular Component
ZHLZ.comp51371_c2_seq1	GO:0016021	integral component of membrane	Cellular Component
ZHLZ.comp35701_c0_seq1	GO:0005622	intracellular	Cellular Component
ZHLZ.comp26906_c0_seq2	GO:0005736	DNA-directed RNA polymerase I complex	Cellular Component
ZHLZ.comp26906_c0_seq2	GO:0005665	DNA-directed RNA polymerase II, core complex	Cellular Component
ZHLZ.comp26906_c0_seq2	GO:0005666	DNA-directed RNA polymerase III complex	Cellular Component
ZHLZ.comp55937_c0_seq12	GO:0016021	integral component of membrane	Cellular Component
ZHLZ.comp37484_c0_seq1	GO:0009536	plastid	Cellular Component
ZHLZ.comp49974_c0_seq1	GO:0005623	cell	Cellular Component
ZHLZ.comp53444_c0_seq1	GO:0009507	chloroplast	Cellular Component
ZHLZ.comp48345_c0_seq1	GO:0005730	nucleolus	Cellular Component
ZHLZ.comp48345_c0_seq1	GO:0009570	chloroplast stroma	Cellular Component
ZHLZ.comp55114_c0_seq1	GO:0005739	mitochondrion	Cellular Component
ZHLZ.comp26984_c0_seq1	GO:0009536	plastid	Cellular Component
ZHLZ.comp54367_c0_seq1	GO:0016021	integral component of membrane	Cellular Component
ZHLZ.comp54367_c0_seq1	GO:0009941	chloroplast envelope	Cellular Component
ZHLZ.comp58913_c0_seq1	GO:0005777	peroxisome	Cellular Component
ZHLZ.comp45188_c0_seq1	GO:0000275	mitochondrial proton-transporting ATP synthase complex, catalytic core F(1)	Cellular Component
ZHLZ.comp46060_c0_seq1	GO:0016020	membrane	Cellular Component
ZHLZ.comp35723_c0_seq1	GO:0005840	ribosome	Cellular Component
ZHLZ.comp58471_c2_seq1	GO:0016021	integral component of membrane	Cellular Component
ZHLZ.comp58735_c1_seq3	GO:0009535	chloroplast thylakoid membrane	Cellular Component
ZHLZ.comp26902_c0_seq1	GO:0005886	plasma membrane	Cellular Component
ZHLZ.comp34537_c0_seq1	GO:0005773	vacuole	Cellular Component
ZHLZ.comp34537_c0_seq1	GO:0016020	membrane	Cellular Component
ZHLZ.comp57801_c1_seq1	GO:0009523	photosystem II	Cellular Component
ZHLZ.comp57801_c1_seq1	GO:0016021	integral component of membrane	Cellular Component
ZHLZ.comp57801_c1_seq1	GO:0009522	photosystem I	Cellular Component
ZHLZ.comp57801_c1_seq1	GO:0009535	chloroplast thylakoid membrane	Cellular Component
ZHLZ.comp58249_c2_seq1	GO:0016020	membrane	Cellular Component
ZHLZ.comp48080_c2_seq1	GO:0016021	integral component of membrane	Cellular Component
ZHLZ.comp35990_c0_seq1	GO:0016021	integral component of membrane	Cellular Component
ZHLZ.comp35990_c0_seq1	GO:0009507	chloroplast	Cellular Component
ZHLZ.comp52547_c0_seq1	GO:0016021	integral component of membrane	Cellular Component
ZHLZ.comp48345_c1_seq1	GO:0009507	chloroplast	Cellular Component
ZHLZ.comp56613_c0_seq1	GO:0005739	mitochondrion	Cellular Component
ZHLZ.comp59915_c0_seq1	GO:0005829	cytosol	Cellular Component
ZHLZ.comp26913_c0_seq1	GO:0016021	integral component of membrane	Cellular Component
ZHLZ.comp26913_c0_seq1	GO:0009535	chloroplast thylakoid membrane	Cellular Component
ZHLZ.comp60163_c0_seq1	GO:0016021	integral component of membrane	Cellular Component
ZHLZ.comp60163_c0_seq1	GO:0009897	external side of plasma membrane	Cellular Component
ZHLZ.comp26952_c0_seq1	GO:0005829	cytosol	Cellular Component
ZHLZ.comp26952_c0_seq1	GO:0005886	plasma membrane	Cellular Component
ZHLZ.comp59736_c0_seq1	GO:0016020	membrane	Cellular Component
ZHLZ.comp59736_c0_seq1	GO:0005777	peroxisome	Cellular Component
ZHLZ.comp59072_c0_seq1	GO:0043231	intracellular membrane-bounded organelle	Cellular Component
ZHLZ.comp55333_c1_seq1	GO:0005786	signal recognition particle, endoplasmic reticulum targeting	Cellular Component
ZHLZ.comp47333_c1_seq1	GO:0016021	integral component of membrane	Cellular Component
ZHLZ.comp47898_c1_seq1	GO:0005886	plasma membrane	Cellular Component
ZHLZ.comp27625_c0_seq2	GO:0016021	integral component of membrane	Cellular Component
ZHLZ.comp53543_c0_seq1	GO:0016021	integral component of membrane	Cellular Component
ZHLZ.comp53543_c0_seq1	GO:0009941	chloroplast envelope	Cellular Component
ZHLZ.comp55945_c1_seq1	GO:0016021	integral component of membrane	Cellular Component
ZHLZ.comp27000_c0_seq1	GO:0009536	plastid	Cellular Component
ZHLZ.comp56955_c0_seq1	GO:0009536	plastid	Cellular Component
ZHLZ.comp56132_c0_seq1	GO:0005774	vacuolar membrane	Cellular Component
ZHLZ.comp56132_c0_seq1	GO:0048046	apoplast	Cellular Component
ZHLZ.comp56132_c0_seq1	GO:0005829	cytosol	Cellular Component
ZHLZ.comp56132_c0_seq1	GO:0009506	plasmodesma	Cellular Component
ZHLZ.comp56132_c0_seq1	GO:0005886	plasma membrane	Cellular Component
ZHLZ.comp43299_c0_seq1	GO:0009507	chloroplast	Cellular Component
ZHLZ.comp43299_c0_seq1	GO:0009508	plastid chromosome	Cellular Component
ZHLZ.comp54526_c2_seq1	GO:0005694	chromosome	Cellular Component
ZHLZ.comp35300_c0_seq1	GO:0005887	integral component of plasma membrane	Cellular Component
ZHLZ.comp56799_c1_seq3	GO:0009535	chloroplast thylakoid membrane	Cellular Component
ZHLZ.comp56023_c0_seq1	GO:0009579	thylakoid	Cellular Component
ZHLZ.comp62360_c0_seq1	GO:0016021	integral component of membrane	Cellular Component
ZHLZ.comp57620_c7_seq1	GO:0016021	integral component of membrane	Cellular Component
ZHLZ.comp57620_c7_seq1	GO:0009507	chloroplast	Cellular Component
ZHLZ.comp59691_c0_seq1	GO:0016020	membrane	Cellular Component
ZHLZ.comp55008_c0_seq1	GO:0009507	chloroplast	Cellular Component
ZHLZ.comp59950_c0_seq1	GO:0009570	chloroplast stroma	Cellular Component
ZHLZ.comp47736_c0_seq1	GO:0005737	cytoplasm	Cellular Component
ZHLZ.comp55750_c0_seq1	GO:0009941	chloroplast envelope	Cellular Component
ZHLZ.comp55750_c0_seq1	GO:0016020	membrane	Cellular Component
ZHLZ.comp53861_c1_seq1	GO:0009535	chloroplast thylakoid membrane	Cellular Component
ZHLZ.comp59675_c0_seq1	GO:0005886	plasma membrane	Cellular Component
ZHLZ.comp52766_c0_seq2	GO:0016020	membrane	Cellular Component
ZHLZ.comp54801_c0_seq1	GO:0009536	plastid	Cellular Component
ZHLZ.comp35350_c0_seq1	GO:0016021	integral component of membrane	Cellular Component
ZHLZ.comp35350_c0_seq1	GO:0005743	mitochondrial inner membrane	Cellular Component
ZHLZ.comp35350_c0_seq1	GO:0070469	respiratory chain	Cellular Component
ZHLZ.comp61057_c0_seq1	GO:0016020	membrane	Cellular Component
ZHLZ.comp47871_c0_seq1	GO:0009506	plasmodesma	Cellular Component
ZHLZ.comp47871_c0_seq1	GO:0005887	integral component of plasma membrane	Cellular Component
ZHLZ.comp47871_c0_seq1	GO:0005773	vacuole	Cellular Component
ZHLZ.comp57620_c1_seq1	GO:0009507	chloroplast	Cellular Component
ZHLZ.comp50063_c0_seq1	GO:0005739	mitochondrion	Cellular Component
ZHLZ.comp57828_c1_seq1	GO:0016020	membrane	Cellular Component
ZHLZ.comp59797_c0_seq1	GO:0009941	chloroplast envelope	Cellular Component
ZHLZ.comp59797_c0_seq1	GO:0005802	trans-Golgi network	Cellular Component
ZHLZ.comp59797_c0_seq1	GO:0048046	apoplast	Cellular Component
ZHLZ.comp59797_c0_seq1	GO:0009509	chromoplast	Cellular Component
ZHLZ.comp59797_c0_seq1	GO:0009570	chloroplast stroma	Cellular Component
ZHLZ.comp59797_c0_seq1	GO:0005768	endosome	Cellular Component
ZHLZ.comp59797_c0_seq1	GO:0005739	mitochondrion	Cellular Component
ZHLZ.comp47873_c1_seq1	GO:0016021	integral component of membrane	Cellular Component
ZHLZ.comp43393_c0_seq1	GO:0016021	integral component of membrane	Cellular Component
ZHLZ.comp43393_c0_seq1	GO:0005739	mitochondrion	Cellular Component
ZHLZ.comp43393_c0_seq1	GO:0005789	endoplasmic reticulum membrane	Cellular Component
ZHLZ.comp43564_c0_seq1	GO:0005737	cytoplasm	Cellular Component
ZHLZ.comp53640_c0_seq1	GO:0009507	chloroplast	Cellular Component
ZHLZ.comp43283_c0_seq1	GO:0016020	membrane	Cellular Component
ZHLZ.comp35736_c0_seq1	GO:0016021	integral component of membrane	Cellular Component
ZHLZ.comp35736_c0_seq1	GO:0005783	endoplasmic reticulum	Cellular Component
ZHLZ.comp74487_c0_seq1	GO:0016020	membrane	Cellular Component
ZHLZ.comp50461_c0_seq1	GO:0031969	chloroplast membrane	Cellular Component
ZHLZ.comp50461_c0_seq1	GO:0009534	chloroplast thylakoid	Cellular Component
ZHLZ.comp35609_c0_seq1	GO:0009654	photosystem II oxygen evolving complex	Cellular Component
ZHLZ.comp35609_c0_seq1	GO:0019898	extrinsic component of membrane	Cellular Component
ZHLZ.comp35609_c0_seq1	GO:0009535	chloroplast thylakoid membrane	Cellular Component
ZHLZ.comp59454_c0_seq1	GO:0009523	photosystem II	Cellular Component
ZHLZ.comp57293_c1_seq1	GO:0045254	pyruvate dehydrogenase complex	Cellular Component
ZHLZ.comp57293_c1_seq1	GO:0005759	mitochondrial matrix	Cellular Component
ZHLZ.comp45776_c0_seq1	GO:0009507	chloroplast	Cellular Component
ZHLZ.comp60787_c0_seq1	GO:0005829	cytosol	Cellular Component
ZHLZ.comp60787_c0_seq1	GO:0009570	chloroplast stroma	Cellular Component
ZHLZ.comp60787_c0_seq1	GO:0005886	plasma membrane	Cellular Component
ZHLZ.comp47691_c0_seq2	GO:0005840	ribosome	Cellular Component
ZHLZ.comp55155_c1_seq2	GO:0005739	mitochondrion	Cellular Component
ZHLZ.comp55155_c1_seq2	GO:0009507	chloroplast	Cellular Component
ZHLZ.comp57069_c0_seq4	GO:0043231	intracellular membrane-bounded organelle	Cellular Component
ZHLZ.comp53308_c0_seq1	GO:0005737	cytoplasm	Cellular Component
ZHLZ.comp53308_c0_seq1	GO:0005634	nucleus	Cellular Component
ZHLZ.comp58601_c1_seq32	GO:0009506	plasmodesma	Cellular Component
ZHLZ.comp58601_c1_seq32	GO:0016021	integral component of membrane	Cellular Component
ZHLZ.comp49607_c1_seq1	GO:0016020	membrane	Cellular Component
ZHLZ.comp49607_c1_seq1	GO:0009507	chloroplast	Cellular Component
ZHLZ.comp60101_c0_seq1	GO:0009506	plasmodesma	Cellular Component
ZHLZ.comp60101_c0_seq1	GO:0009570	chloroplast stroma	Cellular Component
ZHLZ.comp60101_c0_seq1	GO:0048046	apoplast	Cellular Component
ZHLZ.comp46106_c0_seq1	GO:0016021	integral component of membrane	Cellular Component
ZHLZ.comp46106_c0_seq1	GO:0009538	photosystem I reaction center	Cellular Component
ZHLZ.comp46106_c0_seq1	GO:0009941	chloroplast envelope	Cellular Component
ZHLZ.comp46106_c0_seq1	GO:0010287	plastoglobule	Cellular Component
ZHLZ.comp46106_c0_seq1	GO:0009543	chloroplast thylakoid lumen	Cellular Component
ZHLZ.comp47068_c0_seq1	GO:0005618	cell wall	Cellular Component
ZHLZ.comp47068_c0_seq1	GO:0016021	integral component of membrane	Cellular Component
ZHLZ.comp47068_c0_seq1	GO:0048046	apoplast	Cellular Component
ZHLZ.comp26880_c0_seq1	GO:0009507	chloroplast	Cellular Component
ZHLZ.comp26880_c0_seq1	GO:0005739	mitochondrion	Cellular Component
ZHLZ.comp54428_c2_seq1	GO:0005829	cytosol	Cellular Component
ZHLZ.comp54428_c2_seq1	GO:0005634	nucleus	Cellular Component
ZHLZ.comp54428_c2_seq1	GO:0005886	plasma membrane	Cellular Component
ZHLZ.comp59503_c0_seq1	GO:0005829	cytosol	Cellular Component
ZHLZ.comp59503_c0_seq1	GO:0000786	nucleosome	Cellular Component
ZHLZ.comp59503_c0_seq1	GO:0005730	nucleolus	Cellular Component
ZHLZ.comp59503_c0_seq1	GO:0009506	plasmodesma	Cellular Component
ZHLZ.comp59503_c0_seq1	GO:0005774	vacuolar membrane	Cellular Component
ZHLZ.comp59503_c0_seq1	GO:0009579	thylakoid	Cellular Component
ZHLZ.comp59503_c0_seq1	GO:0009507	chloroplast	Cellular Component
ZHLZ.comp59503_c0_seq1	GO:0005886	plasma membrane	Cellular Component
ZHLZ.comp48859_c0_seq1	GO:0005829	cytosol	Cellular Component
ZHLZ.comp48859_c0_seq1	GO:0048046	apoplast	Cellular Component
ZHLZ.comp57446_c0_seq7	GO:0005634	nucleus	Cellular Component
ZHLZ.comp46149_c0_seq1	GO:0005829	cytosol	Cellular Component
ZHLZ.comp58977_c1_seq1	GO:0009536	plastid	Cellular Component
ZHLZ.comp66504_c0_seq1	GO:0016021	integral component of membrane	Cellular Component
ZHLZ.comp66504_c0_seq1	GO:0009535	chloroplast thylakoid membrane	Cellular Component
ZHLZ.comp66504_c0_seq1	GO:0009523	photosystem II	Cellular Component
ZHLZ.comp59619_c0_seq1	GO:0005829	cytosol	Cellular Component
Gene	GOID	Term	Classification
ZHLZ.comp47802_c0_seq1	GO:0016021	integral component of membrane	Cellular Component
ZHLZ.comp49836_c0_seq1	GO:0016021	integral component of membrane	Cellular Component
ZHLZ.comp53276_c0_seq1	GO:0016020	membrane	Cellular Component
ZHLZ.comp55133_c0_seq1	GO:0005622	intracellular	Cellular Component
ZHLZ.comp55133_c0_seq1	GO:0016020	membrane	Cellular Component
ZHLZ.comp49153_c0_seq1	GO:0016021	integral component of membrane	Cellular Component
ZHLZ.comp47898_c0_seq1	GO:0005886	plasma membrane	Cellular Component
ZHLZ.comp35954_c0_seq1	GO:0016020	membrane	Cellular Component
ZHLZ.comp48247_c0_seq1	GO:0005739	mitochondrion	Cellular Component
ZHLZ.comp58958_c1_seq1	GO:0005802	trans-Golgi network	Cellular Component
ZHLZ.comp58958_c1_seq1	GO:0000139	Golgi membrane	Cellular Component
ZHLZ.comp58958_c1_seq1	GO:0016021	integral component of membrane	Cellular Component
ZHLZ.comp58958_c1_seq1	GO:0005768	endosome	Cellular Component
ZHLZ.comp58958_c1_seq1	GO:0005886	plasma membrane	Cellular Component
ZHLZ.comp55502_c0_seq1	GO:0009507	chloroplast	Cellular Component
ZHLZ.comp49364_c0_seq1	GO:0016020	membrane	Cellular Component
ZHLZ.comp57814_c3_seq7	GO:0005829	cytosol	Cellular Component
ZHLZ.comp57814_c3_seq7	GO:0005739	mitochondrion	Cellular Component
ZHLZ.comp57814_c3_seq7	GO:0005794	Golgi apparatus	Cellular Component
ZHLZ.comp26997_c0_seq1	GO:0016021	integral component of membrane	Cellular Component
ZHLZ.comp26997_c0_seq1	GO:0005739	mitochondrion	Cellular Component
ZHLZ.comp59942_c0_seq1	GO:0005737	cytoplasm	Cellular Component
ZHLZ.comp49885_c0_seq1	GO:0016020	membrane	Cellular Component
ZHLZ.comp46658_c0_seq1	GO:0016021	integral component of membrane	Cellular Component
ZHLZ.comp35571_c1_seq1	GO:0005829	cytosol	Cellular Component
ZHLZ.comp35571_c1_seq1	GO:0005739	mitochondrion	Cellular Component
ZHLZ.comp35571_c1_seq1	GO:0009507	chloroplast	Cellular Component
ZHLZ.comp55613_c1_seq2	GO:0016020	membrane	Cellular Component
ZHLZ.comp55613_c1_seq2	GO:0005794	Golgi apparatus	Cellular Component
ZHLZ.comp57959_c0_seq1	GO:0016021	integral component of membrane	Cellular Component
ZHLZ.comp35702_c0_seq1	GO:0016021	integral component of membrane	Cellular Component
ZHLZ.comp27017_c0_seq1	GO:0009941	chloroplast envelope	Cellular Component
ZHLZ.comp27017_c0_seq1	GO:0009535	chloroplast thylakoid membrane	Cellular Component
ZHLZ.comp52003_c0_seq2	GO:0005634	nucleus	Cellular Component
ZHLZ.comp27714_c0_seq1	GO:0005739	mitochondrion	Cellular Component
ZHLZ.comp27714_c0_seq1	GO:0009507	chloroplast	Cellular Component
ZHLZ.comp59813_c0_seq1	GO:0009504	cell plate	Cellular Component
ZHLZ.comp59813_c0_seq1	GO:0005886	plasma membrane	Cellular Component
ZHLZ.comp59813_c0_seq1	GO:0005829	cytosol	Cellular Component
ZHLZ.comp48369_c1_seq1	GO:0016021	integral component of membrane	Cellular Component
ZHLZ.comp59479_c0_seq1	GO:0005759	mitochondrial matrix	Cellular Component
ZHLZ.comp35604_c1_seq1	GO:0000786	nucleosome	Cellular Component
ZHLZ.comp35604_c1_seq1	GO:0005634	nucleus	Cellular Component
ZHLZ.comp48555_c0_seq1	GO:0016020	membrane	Cellular Component
ZHLZ.comp43694_c0_seq1	GO:0005789	endoplasmic reticulum membrane	Cellular Component
ZHLZ.comp43694_c0_seq1	GO:0005886	plasma membrane	Cellular Component
ZHLZ.comp36017_c0_seq1	GO:0016020	membrane	Cellular Component
ZHLZ.comp39807_c0_seq3	GO:0008287	protein serine/threonine phosphatase complex	Cellular Component
ZHLZ.comp39807_c0_seq3	GO:0005739	mitochondrion	Cellular Component
ZHLZ.comp54337_c0_seq1	GO:0016021	integral component of membrane	Cellular Component
ZHLZ.comp53234_c1_seq2	GO:0009536	plastid	Cellular Component
ZHLZ.comp58709_c0_seq1	GO:0016021	integral component of membrane	Cellular Component
ZHLZ.comp58709_c0_seq1	GO:0005739	mitochondrion	Cellular Component
ZHLZ.comp56670_c0_seq1	GO:0016021	integral component of membrane	Cellular Component
ZHLZ.comp55336_c0_seq1	GO:0016021	integral component of membrane	Cellular Component
ZHLZ.comp49935_c0_seq1	GO:0016021	integral component of membrane	Cellular Component
ZHLZ.comp37283_c0_seq1	GO:0031224	intrinsic component of membrane	Cellular Component
ZHLZ.comp34710_c0_seq1	GO:0016021	integral component of membrane	Cellular Component
ZHLZ.comp27943_c0_seq1	GO:0016020	membrane	Cellular Component
ZHLZ.comp49235_c0_seq1	GO:0005634	nucleus	Cellular Component
ZHLZ.comp43249_c0_seq1	GO:0005829	cytosol	Cellular Component
ZHLZ.comp49905_c0_seq1	GO:0005634	nucleus	Cellular Component
CL976Contig1	GO:0005739	mitochondrion	Cellular Component
ZHLZ.comp44050_c0_seq1	GO:0005794	Golgi apparatus	Cellular Component
ZHLZ.comp44050_c0_seq1	GO:0016021	integral component of membrane	Cellular Component
ZHLZ.comp26897_c0_seq2	GO:0016020	membrane	Cellular Component
ZHLZ.comp48801_c0_seq1	GO:0016021	integral component of membrane	Cellular Component
ZHLZ.comp47339_c0_seq1	GO:0009536	plastid	Cellular Component
ZHLZ.comp47127_c0_seq1	GO:0016020	membrane	Cellular Component
ZHLZ.comp51990_c0_seq1	GO:0016021	integral component of membrane	Cellular Component
ZHLZ.comp51403_c0_seq2	GO:0016021	integral component of membrane	Cellular Component
ZHLZ.comp47709_c0_seq1	GO:0005634	nucleus	Cellular Component
ZHLZ.comp35521_c0_seq1	GO:0005829	cytosol	Cellular Component
ZHLZ.comp53708_c0_seq1	GO:0016020	membrane	Cellular Component
ZHLZ.comp60732_c0_seq1	GO:0009941	chloroplast envelope	Cellular Component
ZHLZ.comp60732_c0_seq1	GO:0009535	chloroplast thylakoid membrane	Cellular Component
ZHLZ.comp27016_c0_seq1	GO:0016020	membrane	Cellular Component
ZHLZ.comp49441_c0_seq1	GO:0005794	Golgi apparatus	Cellular Component
ZHLZ.comp49441_c0_seq1	GO:0009986	cell surface	Cellular Component
ZHLZ.comp49441_c0_seq1	GO:0016021	integral component of membrane	Cellular Component
ZHLZ.comp49441_c0_seq1	GO:0005768	endosome	Cellular Component
ZHLZ.comp49441_c0_seq1	GO:0005886	plasma membrane	Cellular Component
ZHLZ.comp27189_c0_seq1	GO:0009941	chloroplast envelope	Cellular Component
ZHLZ.comp51113_c1_seq1	GO:0005576	extracellular region	Cellular Component
ZHLZ.comp51113_c1_seq1	GO:0016020	membrane	Cellular Component
ZHLZ.comp51113_c1_seq1	GO:0005618	cell wall	Cellular Component
ZHLZ.comp26753_c0_seq1	GO:0009536	plastid	Cellular Component
ZHLZ.comp37256_c0_seq1	GO:0016020	membrane	Cellular Component
ZHLZ.comp59684_c0_seq1	GO:0016021	integral component of membrane	Cellular Component
ZHLZ.comp54220_c0_seq2	GO:0005739	mitochondrion	Cellular Component
ZHLZ.comp44479_c0_seq1	GO:0005634	nucleus	Cellular Component
ZHLZ.comp51517_c0_seq1	GO:0016021	integral component of membrane	Cellular Component
ZHLZ.comp51517_c0_seq1	GO:0009706	chloroplast inner membrane	Cellular Component
ZHLZ.comp36096_c1_seq1	GO:0016020	membrane	Cellular Component
ZHLZ.comp56126_c0_seq2	GO:0016021	integral component of membrane	Cellular Component
ZHLZ.comp26825_c0_seq1	GO:0016021	integral component of membrane	Cellular Component
ZHLZ.comp26825_c0_seq1	GO:0009536	plastid	Cellular Component
ZHLZ.comp47691_c0_seq3	GO:0005840	ribosome	Cellular Component
ZHLZ.comp58777_c4_seq1	GO:0005794	Golgi apparatus	Cellular Component
ZHLZ.comp58777_c4_seq1	GO:0016020	membrane	Cellular Component
ZHLZ.comp27349_c0_seq1	GO:0009941	chloroplast envelope	Cellular Component
ZHLZ.comp27349_c0_seq1	GO:0022626	cytosolic ribosome	Cellular Component
ZHLZ.comp27349_c0_seq1	GO:0009570	chloroplast stroma	Cellular Component
ZHLZ.comp36171_c0_seq1	GO:0005739	mitochondrion	Cellular Component
ZHLZ.comp54300_c1_seq1	GO:0005737	cytoplasm	Cellular Component
ZHLZ.comp56694_c2_seq4	GO:0005737	cytoplasm	Cellular Component
ZHLZ.comp48853_c0_seq1	GO:0005747	mitochondrial respiratory chain complex I	Cellular Component
ZHLZ.comp48853_c0_seq1	GO:0048046	apoplast	Cellular Component
ZHLZ.comp55877_c0_seq1	GO:0016021	integral component of membrane	Cellular Component
ZHLZ.comp56683_c0_seq2	GO:0016021	integral component of membrane	Cellular Component
ZHLZ.comp58468_c6_seq1	GO:0005829	cytosol	Cellular Component
ZHLZ.comp48421_c0_seq1	GO:0048046	apoplast	Cellular Component
ZHLZ.comp48421_c0_seq1	GO:0009570	chloroplast stroma	Cellular Component
ZHLZ.comp48421_c0_seq1	GO:0009579	thylakoid	Cellular Component
ZHLZ.comp56474_c0_seq1	GO:0016021	integral component of membrane	Cellular Component
ZHLZ.comp56474_c0_seq1	GO:0005739	mitochondrion	Cellular Component
ZHLZ.comp56474_c0_seq1	GO:0009506	plasmodesma	Cellular Component
ZHLZ.comp56474_c0_seq1	GO:0046658	anchored component of plasma membrane	Cellular Component
ZHLZ.comp56474_c0_seq1	GO:0009505	plant-type cell wall	Cellular Component
ZHLZ.comp56474_c0_seq1	GO:0005774	vacuolar membrane	Cellular Component
ZHLZ.comp56474_c0_seq1	GO:0048046	apoplast	Cellular Component
ZHLZ.comp52223_c0_seq1	GO:0016021	integral component of membrane	Cellular Component
ZHLZ.comp35311_c0_seq1	GO:0005774	vacuolar membrane	Cellular Component
ZHLZ.comp35311_c0_seq1	GO:0009941	chloroplast envelope	Cellular Component
ZHLZ.comp35311_c0_seq1	GO:0005618	cell wall	Cellular Component
ZHLZ.comp35311_c0_seq1	GO:0016021	integral component of membrane	Cellular Component
ZHLZ.comp35311_c0_seq1	GO:0009506	plasmodesma	Cellular Component
ZHLZ.comp59593_c0_seq1	GO:0005739	mitochondrion	Cellular Component
ZHLZ.comp60515_c0_seq1	GO:0009547	plastid ribosome	Cellular Component
ZHLZ.comp60515_c0_seq1	GO:0009579	thylakoid	Cellular Component
ZHLZ.comp60515_c0_seq1	GO:0016020	membrane	Cellular Component
ZHLZ.comp59533_c0_seq1	GO:0005789	endoplasmic reticulum membrane	Cellular Component
ZHLZ.comp59533_c0_seq1	GO:0016021	integral component of membrane	Cellular Component
ZHLZ.comp59432_c0_seq1	GO:0009941	chloroplast envelope	Cellular Component
ZHLZ.comp59432_c0_seq1	GO:0009505	plant-type cell wall	Cellular Component
ZHLZ.comp59432_c0_seq1	GO:0009570	chloroplast stroma	Cellular Component
ZHLZ.comp54462_c1_seq2	GO:0005576	extracellular region	Cellular Component
ZHLZ.comp53102_c0_seq1	GO:0016020	membrane	Cellular Component
ZHLZ.comp35378_c0_seq1	GO:0031977	thylakoid lumen	Cellular Component
ZHLZ.comp35378_c0_seq1	GO:0009534	chloroplast thylakoid	Cellular Component
ZHLZ.comp49662_c0_seq1	GO:0016021	integral component of membrane	Cellular Component
ZHLZ.comp47333_c0_seq1	GO:0016021	integral component of membrane	Cellular Component
ZHLZ.comp52937_c1_seq1	GO:0016020	membrane	Cellular Component
ZHLZ.comp47129_c0_seq1	GO:0016020	membrane	Cellular Component
ZHLZ.comp55755_c1_seq3	GO:0005623	cell	Cellular Component
ZHLZ.comp55755_c1_seq3	GO:0005576	extracellular region	Cellular Component
ZHLZ.comp36229_c0_seq1	GO:0016021	integral component of membrane	Cellular Component
ZHLZ.comp56716_c0_seq1	GO:0016021	integral component of membrane	Cellular Component
ZHLZ.comp56716_c0_seq1	GO:0005739	mitochondrion	Cellular Component
ZHLZ.comp56716_c0_seq1	GO:0000139	Golgi membrane	Cellular Component
ZHLZ.comp56716_c0_seq1	GO:0005768	endosome	Cellular Component
ZHLZ.comp56716_c0_seq1	GO:0005802	trans-Golgi network	Cellular Component
ZHLZ.comp47873_c2_seq1	GO:0031969	chloroplast membrane	Cellular Component
ZHLZ.comp47873_c2_seq1	GO:0016021	integral component of membrane	Cellular Component
ZHLZ.comp47873_c2_seq1	GO:0005739	mitochondrion	Cellular Component
ZHLZ.comp60968_c0_seq1	GO:0016020	membrane	Cellular Component
ZHLZ.comp50899_c0_seq1	GO:0048046	apoplast	Cellular Component
ZHLZ.comp50822_c3_seq1	GO:0005634	nucleus	Cellular Component
ZHLZ.comp53566_c0_seq1	GO:0016020	membrane	Cellular Component
ZHLZ.comp53566_c0_seq1	GO:0009536	plastid	Cellular Component
ZHLZ.comp35684_c0_seq1	GO:0016021	integral component of membrane	Cellular Component
ZHLZ.comp35684_c0_seq1	GO:0005774	vacuolar membrane	Cellular Component
ZHLZ.comp56140_c0_seq1	GO:0009507	chloroplast	Cellular Component
ZHLZ.comp46458_c1_seq1	GO:0009536	plastid	Cellular Component
ZHLZ.comp56704_c0_seq1	GO:0005886	plasma membrane	Cellular Component
ZHLZ.comp56704_c0_seq1	GO:0016021	integral component of membrane	Cellular Component
ZHLZ.comp35903_c0_seq1	GO:0009536	plastid	Cellular Component
ZHLZ.comp51489_c0_seq1	GO:0016020	membrane	Cellular Component
ZHLZ.comp49777_c0_seq1	GO:0005634	nucleus	Cellular Component
ZHLZ.comp35365_c0_seq1	GO:0005774	vacuolar membrane	Cellular Component
ZHLZ.comp35365_c0_seq1	GO:0009506	plasmodesma	Cellular Component
ZHLZ.comp35365_c0_seq1	GO:0005794	Golgi apparatus	Cellular Component
ZHLZ.comp47639_c0_seq1	GO:0005773	vacuole	Cellular Component
ZHLZ.comp47639_c0_seq1	GO:0016021	integral component of membrane	Cellular Component
ZHLZ.comp48524_c0_seq1	GO:0016020	membrane	Cellular Component
ZHLZ.comp27111_c0_seq1	GO:0016020	membrane	Cellular Component
ZHLZ.comp43854_c0_seq1	GO:0005634	nucleus	Cellular Component
ZHLZ.comp50822_c0_seq1	GO:0005634	nucleus	Cellular Component
ZHLZ.comp35349_c0_seq2	GO:0009507	chloroplast	Cellular Component
ZHLZ.comp55773_c0_seq1	GO:0016021	integral component of membrane	Cellular Component
ZHLZ.comp42402_c1_seq1	GO:0005576	extracellular region	Cellular Component
ZHLZ.comp55826_c1_seq2	GO:0009941	chloroplast envelope	Cellular Component
ZHLZ.comp55826_c1_seq2	GO:0016020	membrane	Cellular Component
ZHLZ.comp35337_c0_seq1	GO:0016021	integral component of membrane	Cellular Component
ZHLZ.comp52378_c0_seq1	GO:0016020	membrane	Cellular Component
ZHLZ.comp35629_c0_seq2	GO:0005623	cell	Cellular Component
ZHLZ.comp35629_c0_seq2	GO:0016021	integral component of membrane	Cellular Component
ZHLZ.comp51315_c0_seq1	GO:0009536	plastid	Cellular Component
ZHLZ.comp43741_c0_seq2	GO:0005618	cell wall	Cellular Component
ZHLZ.comp43741_c0_seq2	GO:0048046	apoplast	Cellular Component
ZHLZ.comp49234_c0_seq1	GO:0005774	vacuolar membrane	Cellular Component
ZHLZ.comp49234_c0_seq1	GO:0005750	mitochondrial respiratory chain complex III	Cellular Component
ZHLZ.comp49234_c0_seq1	GO:0005886	plasma membrane	Cellular Component
ZHLZ.comp46945_c0_seq1	GO:0005829	cytosol	Cellular Component
ZHLZ.comp43706_c0_seq1	GO:0005829	cytosol	Cellular Component
ZHLZ.comp43737_c0_seq1	GO:0016020	membrane	Cellular Component
ZHLZ.comp58115_c1_seq30	GO:0016020	membrane	Cellular Component
ZHLZ.comp22459_c1_seq1	GO:0016021	integral component of membrane	Cellular Component
ZHLZ.comp52668_c0_seq1	GO:0009507	chloroplast	Cellular Component
ZHLZ.comp33033_c0_seq1	GO:0016021	integral component of membrane	Cellular Component
ZHLZ.comp33033_c0_seq1	GO:0005739	mitochondrion	Cellular Component
ZHLZ.comp50725_c0_seq1	GO:0009505	plant-type cell wall	Cellular Component
ZHLZ.comp45773_c0_seq1	GO:0016021	integral component of membrane	Cellular Component
ZHLZ.comp45773_c0_seq1	GO:0005774	vacuolar membrane	Cellular Component
ZHLZ.comp59687_c0_seq1	GO:0009570	chloroplast stroma	Cellular Component
ZHLZ.comp26961_c0_seq1	GO:0005634	nucleus	Cellular Component
ZHLZ.comp59717_c0_seq1	GO:0009941	chloroplast envelope	Cellular Component
ZHLZ.comp59717_c0_seq1	GO:0005773	vacuole	Cellular Component
ZHLZ.comp59717_c0_seq1	GO:0005886	plasma membrane	Cellular Component
ZHLZ.comp59717_c0_seq1	GO:0009535	chloroplast thylakoid membrane	Cellular Component
ZHLZ.comp35516_c2_seq1	GO:0005737	cytoplasm	Cellular Component
ZHLZ.comp60464_c0_seq1	GO:0015629	actin cytoskeleton	Cellular Component
ZHLZ.comp56227_c0_seq1	GO:0005794	Golgi apparatus	Cellular Component
ZHLZ.comp56227_c0_seq1	GO:0016021	integral component of membrane	Cellular Component
ZHLZ.comp37355_c0_seq1	GO:0009570	chloroplast stroma	Cellular Component
ZHLZ.comp37355_c0_seq1	GO:0009941	chloroplast envelope	Cellular Component
ZHLZ.comp59856_c0_seq1	GO:0005747	mitochondrial respiratory chain complex I	Cellular Component
ZHLZ.comp57006_c1_seq4	GO:0016021	integral component of membrane	Cellular Component
ZHLZ.comp57006_c1_seq4	GO:0009506	plasmodesma	Cellular Component
ZHLZ.comp57006_c1_seq4	GO:0031225	anchored component of membrane	Cellular Component
ZHLZ.comp35187_c0_seq1	GO:0005794	Golgi apparatus	Cellular Component
ZHLZ.comp35187_c0_seq1	GO:0009986	cell surface	Cellular Component
ZHLZ.comp35187_c0_seq1	GO:0016021	integral component of membrane	Cellular Component
ZHLZ.comp35187_c0_seq1	GO:0005768	endosome	Cellular Component
ZHLZ.comp35187_c0_seq1	GO:0005886	plasma membrane	Cellular Component
ZHLZ.comp57801_c0_seq1	GO:0009523	photosystem II	Cellular Component
ZHLZ.comp57801_c0_seq1	GO:0016021	integral component of membrane	Cellular Component
ZHLZ.comp57801_c0_seq1	GO:0009522	photosystem I	Cellular Component
ZHLZ.comp57801_c0_seq1	GO:0009535	chloroplast thylakoid membrane	Cellular Component
ZHLZ.comp33400_c0_seq1	GO:0005768	endosome	Cellular Component
ZHLZ.comp33400_c0_seq1	GO:0005774	vacuolar membrane	Cellular Component
ZHLZ.comp33400_c0_seq1	GO:0005802	trans-Golgi network	Cellular Component
ZHLZ.comp45546_c0_seq1	GO:0005774	vacuolar membrane	Cellular Component
ZHLZ.comp45546_c0_seq1	GO:0048046	apoplast	Cellular Component
ZHLZ.comp45546_c0_seq1	GO:0005618	cell wall	Cellular Component
ZHLZ.comp45546_c0_seq1	GO:0005829	cytosol	Cellular Component
ZHLZ.comp45546_c0_seq1	GO:0009570	chloroplast stroma	Cellular Component
ZHLZ.comp45546_c0_seq1	GO:0009506	plasmodesma	Cellular Component
ZHLZ.comp45546_c0_seq1	GO:0005886	plasma membrane	Cellular Component
ZHLZ.comp45546_c0_seq1	GO:0005739	mitochondrion	Cellular Component
ZHLZ.comp50138_c0_seq1	GO:0009506	plasmodesma	Cellular Component
ZHLZ.comp57384_c1_seq1	GO:0016021	integral component of membrane	Cellular Component
ZHLZ.comp35385_c0_seq1	GO:0005739	mitochondrion	Cellular Component
ZHLZ.comp58398_c1_seq5	GO:0016020	membrane	Cellular Component
ZHLZ.comp51868_c0_seq1	GO:0009570	chloroplast stroma	Cellular Component
ZHLZ.comp52512_c0_seq1	GO:0016020	membrane	Cellular Component
ZHLZ.comp55275_c1_seq1	GO:0005737	cytoplasm	Cellular Component
ZHLZ.comp54204_c0_seq1	GO:0005840	ribosome	Cellular Component
ZHLZ.comp54204_c0_seq1	GO:0009941	chloroplast envelope	Cellular Component
ZHLZ.comp54204_c0_seq1	GO:0009579	thylakoid	Cellular Component
ZHLZ.comp54204_c0_seq1	GO:0009570	chloroplast stroma	Cellular Component
ZHLZ.comp53530_c0_seq3	GO:0005886	plasma membrane	Cellular Component
ZHLZ.comp53530_c0_seq3	GO:0016021	integral component of membrane	Cellular Component
ZHLZ.comp35585_c0_seq1	GO:0016020	membrane	Cellular Component
ZHLZ.comp59154_c3_seq16	GO:0016021	integral component of membrane	Cellular Component
ZHLZ.comp59154_c3_seq16	GO:0005783	endoplasmic reticulum	Cellular Component
ZHLZ.comp58970_c0_seq4	GO:0016021	integral component of membrane	Cellular Component
ZHLZ.comp58970_c0_seq4	GO:0005773	vacuole	Cellular Component
ZHLZ.comp78474_c0_seq1	GO:0005739	mitochondrion	Cellular Component
ZHLZ.comp55679_c0_seq1	GO:0016021	integral component of membrane	Cellular Component
ZHLZ.comp61770_c0_seq1	GO:0016021	integral component of membrane	Cellular Component
ZHLZ.comp61770_c0_seq1	GO:0009522	photosystem I	Cellular Component
ZHLZ.comp61770_c0_seq1	GO:0009523	photosystem II	Cellular Component
ZHLZ.comp61770_c0_seq1	GO:0009507	chloroplast	Cellular Component
ZHLZ.comp36689_c0_seq1	GO:0016021	integral component of membrane	Cellular Component
ZHLZ.comp36048_c0_seq1	GO:0005739	mitochondrion	Cellular Component
ZHLZ.comp47777_c0_seq1	GO:0005618	cell wall	Cellular Component
ZHLZ.comp47777_c0_seq1	GO:0048046	apoplast	Cellular Component
ZHLZ.comp49048_c0_seq1	GO:0031969	chloroplast membrane	Cellular Component
CL2317Contig1	GO:0005774	vacuolar membrane	Cellular Component
CL2317Contig1	GO:0048046	apoplast	Cellular Component
CL2317Contig1	GO:0005829	cytosol	Cellular Component
CL2317Contig1	GO:0009506	plasmodesma	Cellular Component
CL2317Contig1	GO:0005886	plasma membrane	Cellular Component
ZHLZ.comp27847_c0_seq1	GO:0005739	mitochondrion	Cellular Component
ZHLZ.comp27847_c0_seq1	GO:0009507	chloroplast	Cellular Component
ZHLZ.comp27847_c0_seq1	GO:0016020	membrane	Cellular Component
ZHLZ.comp43264_c0_seq1	GO:0016020	membrane	Cellular Component
ZHLZ.comp35722_c0_seq1	GO:0016021	integral component of membrane	Cellular Component
ZHLZ.comp35722_c0_seq1	GO:0009507	chloroplast	Cellular Component
ZHLZ.comp49188_c0_seq1	GO:0009570	chloroplast stroma	Cellular Component
ZHLZ.comp60982_c0_seq1	GO:0005885	Arp2/3 protein complex	Cellular Component
ZHLZ.comp48937_c0_seq1	GO:0031224	intrinsic component of membrane	Cellular Component
ZHLZ.comp56872_c1_seq1	GO:0016021	integral component of membrane	Cellular Component
ZHLZ.comp48884_c0_seq1	GO:0016021	integral component of membrane	Cellular Component
ZHLZ.comp27781_c0_seq1	GO:0009536	plastid	Cellular Component
ZHLZ.comp34728_c0_seq1	GO:0009532	plastid stroma	Cellular Component
ZHLZ.comp44918_c0_seq2	GO:0016021	integral component of membrane	Cellular Component
ZHLZ.comp32988_c0_seq1	GO:0005634	nucleus	Cellular Component
ZHLZ.comp54172_c0_seq3	GO:0016021	integral component of membrane	Cellular Component
ZHLZ.comp61088_c0_seq1	GO:0016020	membrane	Cellular Component
ZHLZ.comp49368_c0_seq1	GO:0016021	integral component of membrane	Cellular Component
ZHLZ.comp58153_c1_seq1	GO:0005886	plasma membrane	Cellular Component
ZHLZ.comp58153_c1_seq1	GO:0016021	integral component of membrane	Cellular Component
ZHLZ.comp55755_c1_seq1	GO:0005623	cell	Cellular Component
ZHLZ.comp55755_c1_seq1	GO:0005576	extracellular region	Cellular Component
ZHLZ.comp49194_c0_seq1	GO:0009536	plastid	Cellular Component
ZHLZ.comp58153_c0_seq1	GO:0005886	plasma membrane	Cellular Component
ZHLZ.comp58153_c0_seq1	GO:0016021	integral component of membrane	Cellular Component
ZHLZ.comp51638_c0_seq1	GO:0016021	integral component of membrane	Cellular Component
ZHLZ.comp52407_c2_seq1	GO:0016020	membrane	Cellular Component
ZHLZ.comp55105_c1_seq1	GO:0009570	chloroplast stroma	Cellular Component
ZHLZ.comp50405_c0_seq1	GO:0005739	mitochondrion	Cellular Component
ZHLZ.comp48020_c0_seq1	GO:0016020	membrane	Cellular Component
ZHLZ.comp48020_c0_seq1	GO:0005794	Golgi apparatus	Cellular Component
ZHLZ.comp48020_c0_seq1	GO:0005739	mitochondrion	Cellular Component
ZHLZ.comp58002_c0_seq1	GO:0005576	extracellular region	Cellular Component
ZHLZ.comp56605_c2_seq1	GO:0005618	cell wall	Cellular Component
ZHLZ.comp56872_c0_seq1	GO:0016020	membrane	Cellular Component
ZHLZ.comp35187_c1_seq1	GO:0005794	Golgi apparatus	Cellular Component
ZHLZ.comp35187_c1_seq1	GO:0009986	cell surface	Cellular Component
ZHLZ.comp35187_c1_seq1	GO:0016021	integral component of membrane	Cellular Component
ZHLZ.comp35187_c1_seq1	GO:0005768	endosome	Cellular Component
ZHLZ.comp35187_c1_seq1	GO:0005886	plasma membrane	Cellular Component
ZHLZ.comp48766_c0_seq1	GO:0005829	cytosol	Cellular Component
ZHLZ.comp48766_c0_seq1	GO:0005886	plasma membrane	Cellular Component
ZHLZ.comp51869_c0_seq1	GO:0005794	Golgi apparatus	Cellular Component
ZHLZ.comp51869_c0_seq1	GO:0005886	plasma membrane	Cellular Component
ZHLZ.comp51869_c0_seq1	GO:0016021	integral component of membrane	Cellular Component
ZHLZ.comp54786_c1_seq1	GO:0009941	chloroplast envelope	Cellular Component
ZHLZ.comp48338_c0_seq1	GO:0000145	exocyst	Cellular Component
ZHLZ.comp54273_c0_seq1	GO:0005768	endosome	Cellular Component
ZHLZ.comp54273_c0_seq1	GO:0016021	integral component of membrane	Cellular Component
ZHLZ.comp54273_c0_seq1	GO:0005802	trans-Golgi network	Cellular Component
ZHLZ.comp54273_c0_seq1	GO:0005739	mitochondrion	Cellular Component
ZHLZ.comp52600_c0_seq1	GO:0016021	integral component of membrane	Cellular Component
ZHLZ.comp52600_c0_seq1	GO:0005886	plasma membrane	Cellular Component
ZHLZ.comp55601_c1_seq1	GO:0005622	intracellular	Cellular Component
ZHLZ.comp54417_c0_seq1	GO:0016020	membrane	Cellular Component
ZHLZ.comp47269_c0_seq1	GO:0005618	cell wall	Cellular Component
ZHLZ.comp47269_c0_seq1	GO:0016021	integral component of membrane	Cellular Component
ZHLZ.comp47269_c0_seq1	GO:0005743	mitochondrial inner membrane	Cellular Component
ZHLZ.comp47269_c0_seq1	GO:0005774	vacuolar membrane	Cellular Component
ZHLZ.comp47269_c0_seq1	GO:0009507	chloroplast	Cellular Component
ZHLZ.comp58816_c1_seq34	GO:0009570	chloroplast stroma	Cellular Component
ZHLZ.comp55155_c0_seq6	GO:0016021	integral component of membrane	Cellular Component
ZHLZ.comp43205_c0_seq1	GO:0016021	integral component of membrane	Cellular Component
ZHLZ.comp50065_c0_seq1	GO:0043234	protein complex	Cellular Component
ZHLZ.comp50065_c0_seq1	GO:0015630	microtubule cytoskeleton	Cellular Component
ZHLZ.comp35476_c0_seq1	GO:0016020	membrane	Cellular Component
ZHLZ.comp54413_c0_seq1	GO:0005622	intracellular	Cellular Component
ZHLZ.comp48839_c2_seq1	GO:0016020	membrane	Cellular Component
ZHLZ.comp51534_c0_seq1	GO:0016020	membrane	Cellular Component
ZHLZ.comp53323_c0_seq1	GO:0016020	membrane	Cellular Component
ZHLZ.comp45544_c0_seq1	GO:0005829	cytosol	Cellular Component
ZHLZ.comp45526_c0_seq1	GO:0009941	chloroplast envelope	Cellular Component
ZHLZ.comp45526_c0_seq1	GO:0009840	chloroplastic endopeptidase Clp complex	Cellular Component
ZHLZ.comp45526_c0_seq1	GO:0009535	chloroplast thylakoid membrane	Cellular Component
ZHLZ.comp59715_c0_seq1	GO:0005618	cell wall	Cellular Component
ZHLZ.comp59715_c0_seq1	GO:0048046	apoplast	Cellular Component
ZHLZ.comp64410_c0_seq1	GO:0005634	nucleus	Cellular Component
ZHLZ.comp52638_c2_seq6	GO:0009536	plastid	Cellular Component
ZHLZ.comp59774_c0_seq1	GO:0016020	membrane	Cellular Component
ZHLZ.comp32191_c0_seq1	GO:0016020	membrane	Cellular Component
ZHLZ.comp47722_c0_seq1	GO:0016020	membrane	Cellular Component
ZHLZ.comp47763_c0_seq1	GO:0016020	membrane	Cellular Component
ZHLZ.comp303174_c0_seq1	GO:0016021	integral component of membrane	Cellular Component
ZHLZ.comp64413_c0_seq1	GO:0016021	integral component of membrane	Cellular Component
ZHLZ.comp35089_c0_seq1	GO:0005886	plasma membrane	Cellular Component
ZHLZ.comp56181_c4_seq1	GO:0016020	membrane	Cellular Component
ZHLZ.comp56988_c1_seq6	GO:0016021	integral component of membrane	Cellular Component
ZHLZ.comp44144_c0_seq1	GO:0016020	membrane	Cellular Component
ZHLZ.comp56683_c0_seq1	GO:0005887	integral component of plasma membrane	Cellular Component
ZHLZ.comp36514_c1_seq1	GO:0005634	nucleus	Cellular Component
ZHLZ.comp59827_c0_seq1	GO:0005829	cytosol	Cellular Component
ZHLZ.comp59827_c0_seq1	GO:0080008	Cul4-RING E3 ubiquitin ligase complex	Cellular Component
ZHLZ.comp57128_c0_seq1	GO:0005794	Golgi apparatus	Cellular Component
ZHLZ.comp57128_c0_seq1	GO:0016021	integral component of membrane	Cellular Component
ZHLZ.comp47410_c0_seq1	GO:0005737	cytoplasm	Cellular Component
ZHLZ.comp59692_c0_seq1	GO:0009536	plastid	Cellular Component
ZHLZ.comp55463_c0_seq1	GO:0016021	integral component of membrane	Cellular Component
ZHLZ.comp55463_c0_seq1	GO:0016328	lateral plasma membrane	Cellular Component
ZHLZ.comp55463_c0_seq1	GO:0009536	plastid	Cellular Component
ZHLZ.comp27731_c0_seq1	GO:0016021	integral component of membrane	Cellular Component
ZHLZ.comp54918_c0_seq1	GO:0009706	chloroplast inner membrane	Cellular Component
ZHLZ.comp54918_c0_seq1	GO:0016021	integral component of membrane	Cellular Component
ZHLZ.comp54918_c0_seq1	GO:0009534	chloroplast thylakoid	Cellular Component
ZHLZ.comp54918_c0_seq1	GO:0005739	mitochondrion	Cellular Component
ZHLZ.comp48839_c1_seq1	GO:0016021	integral component of membrane	Cellular Component
ZHLZ.comp48839_c1_seq1	GO:0005886	plasma membrane	Cellular Component
ZHLZ.comp30332_c0_seq1	GO:0016021	integral component of membrane	Cellular Component
ZHLZ.comp35187_c2_seq1	GO:0005794	Golgi apparatus	Cellular Component
ZHLZ.comp35187_c2_seq1	GO:0009986	cell surface	Cellular Component
ZHLZ.comp35187_c2_seq1	GO:0016021	integral component of membrane	Cellular Component
ZHLZ.comp35187_c2_seq1	GO:0005768	endosome	Cellular Component
ZHLZ.comp35187_c2_seq1	GO:0005886	plasma membrane	Cellular Component
ZHLZ.comp51052_c0_seq1	GO:0005576	extracellular region	Cellular Component
ZHLZ.comp51052_c0_seq1	GO:0016020	membrane	Cellular Component
ZHLZ.comp51052_c0_seq1	GO:0005618	cell wall	Cellular Component
ZHLZ.comp45249_c2_seq1	GO:0016021	integral component of membrane	Cellular Component
ZHLZ.comp59434_c0_seq1	GO:0009573	chloroplast ribulose bisphosphate carboxylase complex	Cellular Component
ZHLZ.comp55917_c0_seq1	GO:0016021	integral component of membrane	Cellular Component
ZHLZ.comp27066_c0_seq1	GO:0009536	plastid	Cellular Component
ZHLZ.comp44067_c0_seq1	GO:0005739	mitochondrion	Cellular Component
ZHLZ.comp44067_c0_seq1	GO:0009507	chloroplast	Cellular Component
ZHLZ.comp59705_c0_seq1	GO:0016021	integral component of membrane	Cellular Component
ZHLZ.comp44576_c0_seq1	GO:0005802	trans-Golgi network	Cellular Component
ZHLZ.comp44576_c0_seq1	GO:0016021	integral component of membrane	Cellular Component
ZHLZ.comp44576_c0_seq1	GO:0005768	endosome	Cellular Component
ZHLZ.comp50561_c0_seq1	GO:0005773	vacuole	Cellular Component
ZHLZ.comp50561_c0_seq1	GO:0009507	chloroplast	Cellular Component
ZHLZ.comp50561_c0_seq1	GO:0016020	membrane	Cellular Component
ZHLZ.comp48212_c0_seq1	GO:0016021	integral component of membrane	Cellular Component
ZHLZ.comp48212_c0_seq1	GO:0005787	signal peptidase complex	Cellular Component
ZHLZ.comp36099_c0_seq1	GO:0005840	ribosome	Cellular Component
ZHLZ.comp36099_c0_seq1	GO:0009532	plastid stroma	Cellular Component
ZHLZ.comp46466_c0_seq1	GO:0016020	membrane	Cellular Component
ZHLZ.comp45671_c1_seq1	GO:0016021	integral component of membrane	Cellular Component
ZHLZ.comp49213_c0_seq1	GO:0031977	thylakoid lumen	Cellular Component
ZHLZ.comp49213_c0_seq1	GO:0009535	chloroplast thylakoid membrane	Cellular Component
ZHLZ.comp49213_c0_seq1	GO:0005634	nucleus	Cellular Component
ZHLZ.comp50621_c2_seq3	GO:0005856	cytoskeleton	Cellular Component
ZHLZ.comp50621_c2_seq3	GO:0005739	mitochondrion	Cellular Component
ZHLZ.comp50621_c2_seq3	GO:0009506	plasmodesma	Cellular Component
ZHLZ.comp50621_c2_seq3	GO:0009941	chloroplast envelope	Cellular Component
ZHLZ.comp50621_c2_seq3	GO:0009570	chloroplast stroma	Cellular Component
ZHLZ.comp50621_c2_seq3	GO:0005886	plasma membrane	Cellular Component
ZHLZ.comp47872_c0_seq1	GO:0016020	membrane	Cellular Component
ZHLZ.comp48739_c0_seq1	GO:0009538	photosystem I reaction center	Cellular Component
ZHLZ.comp48739_c0_seq1	GO:0009535	chloroplast thylakoid membrane	Cellular Component
ZHLZ.comp51003_c0_seq1	GO:0009536	plastid	Cellular Component
ZHLZ.comp50822_c1_seq2	GO:0005634	nucleus	Cellular Component
ZHLZ.comp53833_c0_seq1	GO:0005773	vacuole	Cellular Component
ZHLZ.comp57331_c0_seq1	GO:0005739	mitochondrion	Cellular Component
ZHLZ.comp58513_c0_seq1	GO:0009536	plastid	Cellular Component
ZHLZ.comp26956_c0_seq1	GO:0005634	nucleus	Cellular Component
ZHLZ.comp55090_c0_seq1	GO:0016020	membrane	Cellular Component
ZHLZ.comp49935_c2_seq1	GO:0016021	integral component of membrane	Cellular Component
ZHLZ.comp26881_c0_seq1	GO:0016020	membrane	Cellular Component
ZHLZ.comp26881_c0_seq1	GO:0005739	mitochondrion	Cellular Component
ZHLZ.comp44096_c0_seq1	GO:0005829	cytosol	Cellular Component
ZHLZ.comp45664_c1_seq1	GO:0031977	thylakoid lumen	Cellular Component
ZHLZ.comp45664_c1_seq1	GO:0016021	integral component of membrane	Cellular Component
ZHLZ.comp45664_c1_seq1	GO:0031969	chloroplast membrane	Cellular Component
ZHLZ.comp45664_c1_seq1	GO:0009535	chloroplast thylakoid membrane	Cellular Component
ZHLZ.comp30987_c0_seq1	GO:0005887	integral component of plasma membrane	Cellular Component
ZHLZ.comp56126_c0_seq1	GO:0016020	membrane	Cellular Component
ZHLZ.comp88038_c0_seq1	GO:0005618	cell wall	Cellular Component
ZHLZ.comp88038_c0_seq1	GO:0016021	integral component of membrane	Cellular Component
ZHLZ.comp88038_c0_seq1	GO:0048046	apoplast	Cellular Component
ZHLZ.comp55083_c0_seq1	GO:0016020	membrane	Cellular Component
ZHLZ.comp60535_c0_seq1	GO:0005829	cytosol	Cellular Component
ZHLZ.comp27248_c0_seq1	GO:0005739	mitochondrion	Cellular Component
ZHLZ.comp27248_c0_seq1	GO:0009570	chloroplast stroma	Cellular Component
ZHLZ.comp27248_c0_seq1	GO:0005634	nucleus	Cellular Component
ZHLZ.comp48982_c2_seq1	GO:0016020	membrane	Cellular Component
ZHLZ.comp54366_c0_seq3	GO:0048046	apoplast	Cellular Component
ZHLZ.comp27157_c0_seq1	GO:0009570	chloroplast stroma	Cellular Component
ZHLZ.comp59529_c0_seq1	GO:0009536	plastid	Cellular Component
ZHLZ.comp59529_c0_seq1	GO:0005753	mitochondrial proton-transporting ATP synthase complex	Cellular Component
ZHLZ.comp54963_c0_seq1	GO:0031224	intrinsic component of membrane	Cellular Component
ZHLZ.comp50594_c2_seq1	GO:0005886	plasma membrane	Cellular Component
ZHLZ.comp26932_c0_seq1	GO:0016020	membrane	Cellular Component
ZHLZ.comp35504_c0_seq1	GO:0009538	photosystem I reaction center	Cellular Component
ZHLZ.comp35504_c0_seq1	GO:0016021	integral component of membrane	Cellular Component
ZHLZ.comp35504_c0_seq1	GO:0009535	chloroplast thylakoid membrane	Cellular Component
ZHLZ.comp43849_c0_seq1	GO:0016021	integral component of membrane	Cellular Component
ZHLZ.comp54042_c0_seq1	GO:0005634	nucleus	Cellular Component
ZHLZ.comp59958_c0_seq1	GO:0009532	plastid stroma	Cellular Component
ZHLZ.comp46207_c0_seq4	GO:0005622	intracellular	Cellular Component
ZHLZ.comp51896_c0_seq1	GO:0005634	nucleus	Cellular Component
ZHLZ.comp53918_c0_seq1	GO:0016021	integral component of membrane	Cellular Component
ZHLZ.comp53918_c0_seq1	GO:0005768	endosome	Cellular Component
ZHLZ.comp53918_c0_seq1	GO:0005802	trans-Golgi network	Cellular Component
ZHLZ.comp58129_c0_seq1	GO:0016020	membrane	Cellular Component
ZHLZ.comp27372_c0_seq1	GO:0009536	plastid	Cellular Component
ZHLZ.comp61381_c0_seq1	GO:0016020	membrane	Cellular Component
ZHLZ.comp55155_c0_seq1	GO:0009507	chloroplast	Cellular Component
ZHLZ.comp56900_c1_seq9	GO:0005794	Golgi apparatus	Cellular Component
ZHLZ.comp56900_c1_seq9	GO:0016020	membrane	Cellular Component
ZHLZ.comp54714_c0_seq1	GO:0009507	chloroplast	Cellular Component
ZHLZ.comp54714_c0_seq1	GO:0005739	mitochondrion	Cellular Component
ZHLZ.comp61273_c0_seq1	GO:0005886	plasma membrane	Cellular Component
ZHLZ.comp61273_c0_seq1	GO:0016021	integral component of membrane	Cellular Component
ZHLZ.comp55992_c0_seq1	GO:0016021	integral component of membrane	Cellular Component
ZHLZ.comp45864_c0_seq1	GO:0009506	plasmodesma	Cellular Component
ZHLZ.comp45864_c0_seq1	GO:0005887	integral component of plasma membrane	Cellular Component
ZHLZ.comp45864_c0_seq1	GO:0005773	vacuole	Cellular Component
ZHLZ.comp51878_c0_seq1	GO:0016021	integral component of membrane	Cellular Component
ZHLZ.comp43737_c1_seq1	GO:0016020	membrane	Cellular Component
ZHLZ.comp27237_c0_seq1	GO:0009941	chloroplast envelope	Cellular Component
ZHLZ.comp27237_c0_seq1	GO:0016020	membrane	Cellular Component
ZHLZ.comp27237_c0_seq1	GO:0048046	apoplast	Cellular Component
ZHLZ.comp23888_c0_seq1	GO:0016020	membrane	Cellular Component
ZHLZ.comp43315_c0_seq1	GO:0009507	chloroplast	Cellular Component
ZHLZ.comp47147_c0_seq1	GO:0005886	plasma membrane	Cellular Component
ZHLZ.comp47147_c0_seq1	GO:0016021	integral component of membrane	Cellular Component
ZHLZ.comp55155_c2_seq1	GO:0005739	mitochondrion	Cellular Component
ZHLZ.comp47536_c0_seq1	GO:0005773	vacuole	Cellular Component
ZHLZ.comp47536_c0_seq1	GO:0016020	membrane	Cellular Component
ZHLZ.comp47129_c2_seq1	GO:0016021	integral component of membrane	Cellular Component
ZHLZ.comp59522_c0_seq1	GO:0009522	photosystem I	Cellular Component
ZHLZ.comp59522_c0_seq1	GO:0009941	chloroplast envelope	Cellular Component
ZHLZ.comp59522_c0_seq1	GO:0016021	integral component of membrane	Cellular Component
ZHLZ.comp59522_c0_seq1	GO:0009523	photosystem II	Cellular Component
ZHLZ.comp59522_c0_seq1	GO:0009534	chloroplast thylakoid	Cellular Component
ZHLZ.comp58026_c0_seq1	GO:0016021	integral component of membrane	Cellular Component
ZHLZ.comp35317_c0_seq1	GO:0016021	integral component of membrane	Cellular Component
ZHLZ.comp59502_c0_seq1	GO:0005737	cytoplasm	Cellular Component
ZHLZ.comp61602_c0_seq1	GO:0005739	mitochondrion	Cellular Component
ZHLZ.comp49146_c0_seq1	GO:0016021	integral component of membrane	Cellular Component
ZHLZ.comp49909_c2_seq1	GO:0005774	vacuolar membrane	Cellular Component
ZHLZ.comp49909_c2_seq1	GO:0016021	integral component of membrane	Cellular Component
ZHLZ.comp37645_c0_seq1	GO:0016020	membrane	Cellular Component
ZHLZ.comp53596_c0_seq1	GO:0016021	integral component of membrane	Cellular Component
ZHLZ.comp53596_c0_seq1	GO:0005886	plasma membrane	Cellular Component
ZHLZ.comp49146_c1_seq1	GO:0016021	integral component of membrane	Cellular Component
ZHLZ.comp52157_c0_seq1	GO:0016020	membrane	Cellular Component
ZHLZ.comp27024_c0_seq1	GO:0009507	chloroplast	Cellular Component
ZHLZ.comp51847_c0_seq3	GO:0005623	cell	Cellular Component
ZHLZ.comp48470_c1_seq1	GO:0048046	apoplast	Cellular Component
ZHLZ.comp48470_c1_seq1	GO:0005618	cell wall	Cellular Component
ZHLZ.comp27967_c0_seq1	GO:0048046	apoplast	Cellular Component
ZHLZ.comp27967_c0_seq1	GO:0010319	stromule	Cellular Component
ZHLZ.comp27967_c0_seq1	GO:0009570	chloroplast stroma	Cellular Component
ZHLZ.comp44788_c0_seq1	GO:0009570	chloroplast stroma	Cellular Component
ZHLZ.comp47457_c2_seq1	GO:0046658	anchored component of plasma membrane	Cellular Component
ZHLZ.comp47457_c2_seq1	GO:0009505	plant-type cell wall	Cellular Component
ZHLZ.comp47457_c2_seq1	GO:0009897	external side of plasma membrane	Cellular Component
ZHLZ.comp47457_c2_seq1	GO:0016021	integral component of membrane	Cellular Component
ZHLZ.comp47457_c2_seq1	GO:0009930	longitudinal side of cell surface	Cellular Component
ZHLZ.comp52640_c0_seq5	GO:0005737	cytoplasm	Cellular Component
ZHLZ.comp52640_c0_seq5	GO:0005874	microtubule	Cellular Component
ZHLZ.comp55188_c0_seq1	GO:0009536	plastid	Cellular Component
ZHLZ.comp51729_c0_seq1	GO:0016020	membrane	Cellular Component
ZHLZ.comp51954_c0_seq1	GO:0005829	cytosol	Cellular Component
ZHLZ.comp35674_c0_seq1	GO:0016021	integral component of membrane	Cellular Component
ZHLZ.comp55364_c0_seq1	GO:0016020	membrane	Cellular Component
ZHLZ.comp54400_c0_seq1	GO:0009570	chloroplast stroma	Cellular Component
ZHLZ.comp50518_c0_seq1	GO:0009941	chloroplast envelope	Cellular Component
ZHLZ.comp50518_c0_seq1	GO:0016021	integral component of membrane	Cellular Component
ZHLZ.comp50518_c0_seq1	GO:0009535	chloroplast thylakoid membrane	Cellular Component
ZHLZ.comp51263_c0_seq1	GO:0016020	membrane	Cellular Component
ZHLZ.comp49131_c0_seq1	GO:0016020	membrane	Cellular Component
ZHLZ.comp58970_c2_seq2	GO:0043231	intracellular membrane-bounded organelle	Cellular Component
ZHLZ.comp58970_c2_seq2	GO:0044444	cytoplasmic part	Cellular Component
ZHLZ.comp58970_c2_seq2	GO:0016020	membrane	Cellular Component
ZHLZ.comp35725_c0_seq1	GO:0009941	chloroplast envelope	Cellular Component
ZHLZ.comp35725_c0_seq1	GO:0009535	chloroplast thylakoid membrane	Cellular Component
ZHLZ.comp35725_c0_seq1	GO:0009570	chloroplast stroma	Cellular Component
ZHLZ.comp35725_c0_seq1	GO:0010319	stromule	Cellular Component
ZHLZ.comp35725_c0_seq1	GO:0048046	apoplast	Cellular Component
ZHLZ.comp59849_c0_seq1	GO:0005788	endoplasmic reticulum lumen	Cellular Component
ZHLZ.comp45717_c0_seq1	GO:0016021	integral component of membrane	Cellular Component
ZHLZ.comp45717_c0_seq1	GO:0005739	mitochondrion	Cellular Component
ZHLZ.comp34740_c0_seq1	GO:0005739	mitochondrion	Cellular Component
ZHLZ.comp51319_c0_seq1	GO:0009536	plastid	Cellular Component
ZHLZ.comp26475_c1_seq1	GO:0016020	membrane	Cellular Component
ZHLZ.comp54096_c0_seq1	GO:0005737	cytoplasm	Cellular Component
ZHLZ.comp44220_c0_seq1	GO:0005829	cytosol	Cellular Component
ZHLZ.comp26616_c0_seq1	GO:0016021	integral component of membrane	Cellular Component
ZHLZ.comp27061_c1_seq1	GO:0009506	plasmodesma	Cellular Component
ZHLZ.comp27061_c1_seq1	GO:0009505	plant-type cell wall	Cellular Component
ZHLZ.comp27061_c1_seq1	GO:0005774	vacuolar membrane	Cellular Component
ZHLZ.comp27061_c1_seq1	GO:0005794	Golgi apparatus	Cellular Component
ZHLZ.comp27061_c1_seq1	GO:0005783	endoplasmic reticulum	Cellular Component
ZHLZ.comp27061_c1_seq1	GO:0005886	plasma membrane	Cellular Component
ZHLZ.comp51151_c0_seq1	GO:0016020	membrane	Cellular Component
ZHLZ.comp35569_c0_seq1	GO:0009536	plastid	Cellular Component
ZHLZ.comp50679_c0_seq1	GO:0005747	mitochondrial respiratory chain complex I	Cellular Component
ZHLZ.comp50679_c0_seq1	GO:0005774	vacuolar membrane	Cellular Component
ZHLZ.comp50679_c0_seq1	GO:0009507	chloroplast	Cellular Component
ZHLZ.comp60215_c0_seq1	GO:0016021	integral component of membrane	Cellular Component
ZHLZ.comp52299_c0_seq1	GO:0009536	plastid	Cellular Component
ZHLZ.comp52299_c0_seq1	GO:0016324	apical plasma membrane	Cellular Component
ZHLZ.comp58561_c2_seq2	GO:0016021	integral component of membrane	Cellular Component
ZHLZ.comp51124_c0_seq1	GO:0016020	membrane	Cellular Component
ZHLZ.comp59891_c0_seq1	GO:0005739	mitochondrion	Cellular Component
ZHLZ.comp44663_c0_seq1	GO:0009570	chloroplast stroma	Cellular Component
ZHLZ.comp44663_c0_seq1	GO:0005634	nucleus	Cellular Component
ZHLZ.comp26828_c0_seq1	GO:0009570	chloroplast stroma	Cellular Component
ZHLZ.comp59016_c0_seq1	GO:0009536	plastid	Cellular Component
ZHLZ.comp54374_c0_seq1	GO:0005618	cell wall	Cellular Component
ZHLZ.comp54374_c0_seq1	GO:0048046	apoplast	Cellular Component
ZHLZ.comp46485_c0_seq1	GO:0016020	membrane	Cellular Component
ZHLZ.comp26996_c0_seq1	GO:0016021	integral component of membrane	Cellular Component
ZHLZ.comp26996_c0_seq1	GO:0005768	endosome	Cellular Component
ZHLZ.comp26996_c0_seq1	GO:0005802	trans-Golgi network	Cellular Component
ZHLZ.comp58974_c1_seq1	GO:0005737	cytoplasm	Cellular Component
ZHLZ.comp58974_c1_seq1	GO:0009506	plasmodesma	Cellular Component
ZHLZ.comp58974_c1_seq1	GO:0005886	plasma membrane	Cellular Component
ZHLZ.comp60373_c0_seq1	GO:0005886	plasma membrane	Cellular Component
ZHLZ.comp60373_c0_seq1	GO:0016021	integral component of membrane	Cellular Component
ZHLZ.comp43564_c2_seq1	GO:0005737	cytoplasm	Cellular Component
ZHLZ.comp49483_c0_seq1	GO:0016020	membrane	Cellular Component
ZHLZ.comp49947_c1_seq1	GO:0005737	cytoplasm	Cellular Component
ZHLZ.comp49947_c1_seq1	GO:0005634	nucleus	Cellular Component
ZHLZ.comp46916_c0_seq1	GO:0005887	integral component of plasma membrane	Cellular Component
ZHLZ.comp53530_c0_seq1	GO:0005886	plasma membrane	Cellular Component
ZHLZ.comp53530_c0_seq1	GO:0016021	integral component of membrane	Cellular Component
ZHLZ.comp49935_c1_seq1	GO:0005886	plasma membrane	Cellular Component
ZHLZ.comp49935_c1_seq1	GO:0016021	integral component of membrane	Cellular Component
ZHLZ.comp48702_c1_seq1	GO:0005576	extracellular region	Cellular Component
ZHLZ.comp48839_c0_seq1	GO:0016020	membrane	Cellular Component
ZHLZ.comp59477_c0_seq1	GO:0016021	integral component of membrane	Cellular Component
ZHLZ.comp59477_c0_seq1	GO:0005774	vacuolar membrane	Cellular Component
ZHLZ.comp59477_c0_seq1	GO:0009535	chloroplast thylakoid membrane	Cellular Component
ZHLZ.comp59477_c0_seq1	GO:0005886	plasma membrane	Cellular Component
ZHLZ.comp35516_c1_seq1	GO:0005829	cytosol	Cellular Component
ZHLZ.comp35516_c1_seq1	GO:0005618	cell wall	Cellular Component
ZHLZ.comp35516_c1_seq1	GO:0005730	nucleolus	Cellular Component
ZHLZ.comp35516_c1_seq1	GO:0009506	plasmodesma	Cellular Component
ZHLZ.comp35516_c1_seq1	GO:0070062	extracellular exosome	Cellular Component
ZHLZ.comp35641_c0_seq1	GO:0016021	integral component of membrane	Cellular Component
ZHLZ.comp35641_c0_seq1	GO:0005747	mitochondrial respiratory chain complex I	Cellular Component
ZHLZ.comp53530_c0_seq2	GO:0005886	plasma membrane	Cellular Component
ZHLZ.comp53530_c0_seq2	GO:0016021	integral component of membrane	Cellular Component
ZHLZ.comp58652_c4_seq3	GO:0016020	membrane	Cellular Component
ZHLZ.comp56608_c0_seq2	GO:0005856	cytoskeleton	Cellular Component
ZHLZ.comp56608_c0_seq2	GO:0005777	peroxisome	Cellular Component
ZHLZ.comp56608_c0_seq2	GO:0016020	membrane	Cellular Component
ZHLZ.comp56732_c0_seq1	GO:0005739	mitochondrion	Cellular Component
ZHLZ.comp56732_c0_seq1	GO:0009570	chloroplast stroma	Cellular Component
ZHLZ.comp27407_c0_seq1	GO:0005739	mitochondrion	Cellular Component
ZHLZ.comp59433_c0_seq1	GO:0005773	vacuole	Cellular Component
ZHLZ.comp59433_c0_seq1	GO:0005794	Golgi apparatus	Cellular Component
ZHLZ.comp59433_c0_seq1	GO:0005886	plasma membrane	Cellular Component
ZHLZ.comp59433_c0_seq1	GO:0005829	cytosol	Cellular Component
ZHLZ.comp59433_c0_seq1	GO:0048046	apoplast	Cellular Component
ZHLZ.comp59540_c0_seq1	GO:0009536	plastid	Cellular Component
ZHLZ.comp59614_c0_seq1	GO:0005739	mitochondrion	Cellular Component
ZHLZ.comp59614_c0_seq1	GO:0009534	chloroplast thylakoid	Cellular Component
ZHLZ.comp59614_c0_seq1	GO:0009570	chloroplast stroma	Cellular Component
ZHLZ.comp47866_c0_seq1	GO:0009706	chloroplast inner membrane	Cellular Component
ZHLZ.comp47866_c0_seq1	GO:0009534	chloroplast thylakoid	Cellular Component
ZHLZ.comp44771_c0_seq1	GO:0009505	plant-type cell wall	Cellular Component
ZHLZ.comp44771_c0_seq1	GO:0009506	plasmodesma	Cellular Component
ZHLZ.comp57385_c1_seq6	GO:0016021	integral component of membrane	Cellular Component
ZHLZ.comp47274_c0_seq1	GO:0005886	plasma membrane	Cellular Component
ZHLZ.comp49261_c3_seq1	GO:0030132	clathrin coat of coated pit	Cellular Component
ZHLZ.comp49261_c3_seq1	GO:0030130	clathrin coat of trans-Golgi network vesicle	Cellular Component
ZHLZ.comp59807_c0_seq1	GO:0044444	cytoplasmic part	Cellular Component
ZHLZ.comp58288_c0_seq1	GO:0043190	ATP-binding cassette (ABC) transporter complex	Cellular Component
ZHLZ.comp27133_c1_seq1	GO:0009536	plastid	Cellular Component
ZHLZ.comp42402_c0_seq1	GO:0005618	cell wall	Cellular Component
ZHLZ.comp42402_c0_seq1	GO:0048046	apoplast	Cellular Component
ZHLZ.comp52587_c0_seq1	GO:0009523	photosystem II	Cellular Component
ZHLZ.comp52587_c0_seq1	GO:0016021	integral component of membrane	Cellular Component
ZHLZ.comp52587_c0_seq1	GO:0009507	chloroplast	Cellular Component
ZHLZ.comp52587_c0_seq1	GO:0009522	photosystem I	Cellular Component
ZHLZ.comp50612_c0_seq1	GO:0016020	membrane	Cellular Component
ZHLZ.comp36181_c0_seq1	GO:0000786	nucleosome	Cellular Component
ZHLZ.comp36181_c0_seq1	GO:0005773	vacuole	Cellular Component
ZHLZ.comp36181_c0_seq1	GO:0005634	nucleus	Cellular Component
ZHLZ.comp54413_c1_seq1	GO:0005622	intracellular	Cellular Component
ZHLZ.comp50452_c1_seq1	GO:0016020	membrane	Cellular Component
ZHLZ.comp26966_c0_seq1	GO:0042651	thylakoid membrane	Cellular Component
ZHLZ.comp26966_c0_seq1	GO:0009507	chloroplast	Cellular Component
ZHLZ.comp39807_c0_seq1	GO:0008287	protein serine/threonine phosphatase complex	Cellular Component
ZHLZ.comp34083_c0_seq1	GO:0015629	actin cytoskeleton	Cellular Component
ZHLZ.comp49890_c0_seq3	GO:0015629	actin cytoskeleton	Cellular Component
ZHLZ.comp27241_c0_seq1	GO:0005777	peroxisome	Cellular Component
ZHLZ.comp46693_c0_seq1	GO:0016020	membrane	Cellular Component
ZHLZ.comp60562_c0_seq1	GO:0005622	intracellular	Cellular Component
ZHLZ.comp54694_c4_seq1	GO:0016021	integral component of membrane	Cellular Component
ZHLZ.comp27303_c0_seq1	GO:0005794	Golgi apparatus	Cellular Component
ZHLZ.comp27303_c0_seq1	GO:0016021	integral component of membrane	Cellular Component
ZHLZ.comp27303_c0_seq1	GO:0005783	endoplasmic reticulum	Cellular Component
ZHLZ.comp49315_c0_seq1	GO:0016020	membrane	Cellular Component
ZHLZ.comp27021_c0_seq1	GO:0016020	membrane	Cellular Component
ZHLZ.comp52974_c3_seq1	GO:0005618	cell wall	Cellular Component
ZHLZ.comp52747_c0_seq1	GO:0005829	cytosol	Cellular Component
ZHLZ.comp27233_c0_seq1	GO:0016021	integral component of membrane	Cellular Component
ZHLZ.comp27233_c0_seq1	GO:0000139	Golgi membrane	Cellular Component
ZHLZ.comp61597_c0_seq1	GO:0016020	membrane	Cellular Component
ZHLZ.comp61597_c0_seq1	GO:0005773	vacuole	Cellular Component
ZHLZ.comp56959_c0_seq20	GO:0009536	plastid	Cellular Component
ZHLZ.comp55656_c0_seq1	GO:0005622	intracellular	Cellular Component
ZHLZ.comp27116_c0_seq1	GO:0016021	integral component of membrane	Cellular Component
ZHLZ.comp27116_c0_seq1	GO:0005783	endoplasmic reticulum	Cellular Component
ZHLZ.comp27116_c0_seq1	GO:0005794	Golgi apparatus	Cellular Component
ZHLZ.comp27836_c1_seq1	GO:0016021	integral component of membrane	Cellular Component
ZHLZ.comp51734_c0_seq1	GO:0016021	integral component of membrane	Cellular Component
ZHLZ.comp51734_c0_seq1	GO:0005789	endoplasmic reticulum membrane	Cellular Component
ZHLZ.comp26910_c0_seq1	GO:0005829	cytosol	Cellular Component
ZHLZ.comp33239_c0_seq1	GO:0009507	chloroplast	Cellular Component
ZHLZ.comp56120_c0_seq1	GO:0005794	Golgi apparatus	Cellular Component
ZHLZ.comp56120_c0_seq1	GO:0016021	integral component of membrane	Cellular Component
ZHLZ.comp60843_c0_seq1	GO:0016020	membrane	Cellular Component
ZHLZ.comp50594_c0_seq1	GO:0009506	plasmodesma	Cellular Component
ZHLZ.comp50594_c0_seq1	GO:0005886	plasma membrane	Cellular Component
ZHLZ.comp27966_c0_seq1	GO:0016021	integral component of membrane	Cellular Component
ZHLZ.comp27966_c0_seq1	GO:0070469	respiratory chain	Cellular Component
ZHLZ.comp56115_c0_seq1	GO:0009570	chloroplast stroma	Cellular Component
ZHLZ.comp224890_c0_seq1	GO:0016020	membrane	Cellular Component
ZHLZ.comp43564_c3_seq1	GO:0005829	cytosol	Cellular Component
ZHLZ.comp35523_c0_seq1	GO:0005768	endosome	Cellular Component
ZHLZ.comp35523_c0_seq1	GO:0005773	vacuole	Cellular Component
ZHLZ.comp35523_c0_seq1	GO:0016021	integral component of membrane	Cellular Component
ZHLZ.comp35523_c0_seq1	GO:0005802	trans-Golgi network	Cellular Component
ZHLZ.comp56060_c0_seq1	GO:0016021	integral component of membrane	Cellular Component
ZHLZ.comp60397_c0_seq1	GO:0005739	mitochondrion	Cellular Component
ZHLZ.comp58037_c1_seq1	GO:0016021	integral component of membrane	Cellular Component
ZHLZ.comp58037_c1_seq1	GO:0009507	chloroplast	Cellular Component
ZHLZ.comp58468_c6_seq5	GO:0005829	cytosol	Cellular Component
ZHLZ.comp48992_c0_seq1	GO:0005618	cell wall	Cellular Component
ZHLZ.comp48476_c0_seq1	GO:0005730	nucleolus	Cellular Component
ZHLZ.comp48476_c0_seq1	GO:0005840	ribosome	Cellular Component
ZHLZ.comp51310_c0_seq1	GO:0016021	integral component of membrane	Cellular Component
ZHLZ.comp35607_c0_seq1	GO:0000785	chromatin	Cellular Component
ZHLZ.comp35607_c0_seq1	GO:0005634	nucleus	Cellular Component
ZHLZ.comp48129_c0_seq1	GO:0043231	intracellular membrane-bounded organelle	Cellular Component
ZHLZ.comp48129_c0_seq1	GO:0044444	cytoplasmic part	Cellular Component
ZHLZ.comp48129_c0_seq1	GO:0016020	membrane	Cellular Component
ZHLZ.comp59311_c1_seq2	GO:0016020	membrane	Cellular Component
ZHLZ.comp54606_c0_seq1	GO:0016020	membrane	Cellular Component
ZHLZ.comp57143_c0_seq1	GO:0016020	membrane	Cellular Component
ZHLZ.comp26973_c1_seq1	GO:0000786	nucleosome	Cellular Component
ZHLZ.comp26973_c1_seq1	GO:0016021	integral component of membrane	Cellular Component
ZHLZ.comp26973_c1_seq1	GO:0005634	nucleus	Cellular Component
ZHLZ.comp26973_c1_seq1	GO:0009536	plastid	Cellular Component
ZHLZ.comp50745_c1_seq1	GO:0016021	integral component of membrane	Cellular Component
ZHLZ.comp49941_c0_seq1	GO:0005576	extracellular region	Cellular Component
ZHLZ.comp49941_c0_seq1	GO:0016020	membrane	Cellular Component
ZHLZ.comp49941_c0_seq1	GO:0005618	cell wall	Cellular Component
ZHLZ.comp35408_c1_seq1	GO:0043231	intracellular membrane-bounded organelle	Cellular Component
ZHLZ.comp26794_c0_seq1	GO:0016020	membrane	Cellular Component
ZHLZ.comp22396_c0_seq1	GO:0016020	membrane	Cellular Component
ZHLZ.comp62189_c0_seq1	GO:0016020	membrane	Cellular Component
ZHLZ.comp61256_c0_seq1	GO:0005737	cytoplasm	Cellular Component
ZHLZ.comp48084_c0_seq1	GO:0005737	cytoplasm	Cellular Component
ZHLZ.comp36039_c0_seq1	GO:0009536	plastid	Cellular Component
ZHLZ.comp52051_c1_seq1	GO:0005730	nucleolus	Cellular Component
ZHLZ.comp52051_c1_seq1	GO:0000786	nucleosome	Cellular Component
ZHLZ.comp52051_c1_seq1	GO:0009536	plastid	Cellular Component
ZHLZ.comp27205_c0_seq1	GO:0009507	chloroplast	Cellular Component
ZHLZ.comp27205_c0_seq1	GO:0005739	mitochondrion	Cellular Component
ZHLZ.comp50648_c0_seq1	GO:0005634	nucleus	Cellular Component
ZHLZ.comp35457_c0_seq1	GO:0009536	plastid	Cellular Component
ZHLZ.comp26739_c0_seq1	GO:0005634	nucleus	Cellular Component
ZHLZ.comp26739_c0_seq1	GO:0009536	plastid	Cellular Component
ZHLZ.comp57217_c0_seq1	GO:0005950	anthranilate synthase complex	Cellular Component
ZHLZ.comp57217_c0_seq1	GO:0009507	chloroplast	Cellular Component
ZHLZ.comp57944_c0_seq1	GO:0016021	integral component of membrane	Cellular Component
ZHLZ.comp57944_c0_seq1	GO:0005618	cell wall	Cellular Component
ZHLZ.comp35719_c0_seq1	GO:0009536	plastid	Cellular Component
ZHLZ.comp61949_c0_seq1	GO:0016020	membrane	Cellular Component
ZHLZ.comp60518_c0_seq1	GO:0016021	integral component of membrane	Cellular Component
ZHLZ.comp60518_c0_seq1	GO:0005773	vacuole	Cellular Component
ZHLZ.comp26776_c0_seq1	GO:0009536	plastid	Cellular Component
ZHLZ.comp44376_c0_seq1	GO:0019013	viral nucleocapsid	Cellular Component
ZHLZ.comp44376_c0_seq1	GO:0030529	intracellular ribonucleoprotein complex	Cellular Component
ZHLZ.comp59440_c0_seq1	GO:0000786	nucleosome	Cellular Component
ZHLZ.comp59440_c0_seq1	GO:0005634	nucleus	Cellular Component
ZHLZ.comp59440_c0_seq1	GO:0009536	plastid	Cellular Component
ZHLZ.comp26992_c1_seq1	GO:0009654	photosystem II oxygen evolving complex	Cellular Component
ZHLZ.comp26992_c1_seq1	GO:0019898	extrinsic component of membrane	Cellular Component
ZHLZ.comp26992_c1_seq1	GO:0016021	integral component of membrane	Cellular Component
ZHLZ.comp26992_c1_seq1	GO:0009535	chloroplast thylakoid membrane	Cellular Component
ZHLZ.comp64075_c0_seq1	GO:0009570	chloroplast stroma	Cellular Component
ZHLZ.comp50804_c0_seq1	GO:0009507	chloroplast	Cellular Component
ZHLZ.comp52640_c0_seq1	GO:0005737	cytoplasm	Cellular Component
ZHLZ.comp52640_c0_seq1	GO:0005634	nucleus	Cellular Component
ZHLZ.comp52640_c0_seq1	GO:0005874	microtubule	Cellular Component
ZHLZ.comp42944_c0_seq1	GO:0005739	mitochondrion	Cellular Component
ZHLZ.comp51256_c2_seq2	GO:0005634	nucleus	Cellular Component
ZHLZ.comp52549_c0_seq1	GO:0005618	cell wall	Cellular Component
ZHLZ.comp52549_c0_seq1	GO:0016021	integral component of membrane	Cellular Component
ZHLZ.comp52549_c0_seq1	GO:0009506	plasmodesma	Cellular Component
ZHLZ.comp52549_c0_seq1	GO:0005768	endosome	Cellular Component
ZHLZ.comp52549_c0_seq1	GO:0005774	vacuolar membrane	Cellular Component
ZHLZ.comp52549_c0_seq1	GO:0005802	trans-Golgi network	Cellular Component
ZHLZ.comp52549_c0_seq1	GO:0005576	extracellular region	Cellular Component
ZHLZ.comp52549_c0_seq1	GO:0005886	plasma membrane	Cellular Component
ZHLZ.comp35452_c0_seq1	GO:0016021	integral component of membrane	Cellular Component
ZHLZ.comp35452_c0_seq1	GO:0005739	mitochondrion	Cellular Component
ZHLZ.comp35452_c0_seq1	GO:0009507	chloroplast	Cellular Component
ZHLZ.comp59151_c1_seq1	GO:0016021	integral component of membrane	Cellular Component
ZHLZ.comp58510_c0_seq1	GO:0009507	chloroplast	Cellular Component
ZHLZ.comp60839_c0_seq1	GO:0005802	trans-Golgi network	Cellular Component
ZHLZ.comp60839_c0_seq1	GO:0000139	Golgi membrane	Cellular Component
ZHLZ.comp60839_c0_seq1	GO:0016021	integral component of membrane	Cellular Component
ZHLZ.comp60839_c0_seq1	GO:0005768	endosome	Cellular Component
ZHLZ.comp60839_c0_seq1	GO:0005739	mitochondrion	Cellular Component
ZHLZ.comp26980_c0_seq1	GO:0005576	extracellular region	Cellular Component
ZHLZ.comp26980_c0_seq1	GO:0016020	membrane	Cellular Component
ZHLZ.comp26980_c0_seq1	GO:0005618	cell wall	Cellular Component
ZHLZ.comp43366_c1_seq1	GO:0005737	cytoplasm	Cellular Component
ZHLZ.comp27001_c0_seq1	GO:0005694	chromosome	Cellular Component
ZHLZ.comp49625_c0_seq1	GO:0016020	membrane	Cellular Component
CL2408Contig1	GO:0016021	integral component of membrane	Cellular Component
ZHLZ.comp52721_c1_seq2	GO:0016021	integral component of membrane	Cellular Component
ZHLZ.comp52721_c1_seq2	GO:0009506	plasmodesma	Cellular Component
ZHLZ.comp52721_c1_seq2	GO:0005768	endosome	Cellular Component
ZHLZ.comp52721_c1_seq2	GO:0005774	vacuolar membrane	Cellular Component
ZHLZ.comp52721_c1_seq2	GO:0005802	trans-Golgi network	Cellular Component
ZHLZ.comp52721_c1_seq2	GO:0005634	nucleus	Cellular Component
CL218Contig1	GO:0016021	integral component of membrane	Cellular Component
ZHLZ.comp47915_c0_seq1	GO:0009505	plant-type cell wall	Cellular Component
ZHLZ.comp47915_c0_seq1	GO:0009506	plasmodesma	Cellular Component
ZHLZ.comp47915_c0_seq1	GO:0016021	integral component of membrane	Cellular Component
ZHLZ.comp50057_c0_seq1	GO:0016021	integral component of membrane	Cellular Component
ZHLZ.comp50057_c0_seq1	GO:0009535	chloroplast thylakoid membrane	Cellular Component
ZHLZ.comp50057_c0_seq1	GO:0005783	endoplasmic reticulum	Cellular Component
ZHLZ.comp50057_c0_seq1	GO:0005634	nucleus	Cellular Component
ZHLZ.comp51822_c0_seq1	GO:0009941	chloroplast envelope	Cellular Component
ZHLZ.comp51822_c0_seq1	GO:0009840	chloroplastic endopeptidase Clp complex	Cellular Component
ZHLZ.comp51822_c0_seq1	GO:0009534	chloroplast thylakoid	Cellular Component
ZHLZ.comp44896_c0_seq1	GO:0016020	membrane	Cellular Component
ZHLZ.comp59983_c0_seq1	GO:0009507	chloroplast	Cellular Component
ZHLZ.comp57688_c1_seq2	GO:0005634	nucleus	Cellular Component
ZHLZ.comp26475_c0_seq1	GO:0005887	integral component of plasma membrane	Cellular Component
ZHLZ.comp61570_c0_seq1	GO:0009535	chloroplast thylakoid membrane	Cellular Component
ZHLZ.comp53302_c0_seq3	GO:0009536	plastid	Cellular Component
ZHLZ.comp58268_c0_seq3	GO:0016020	membrane	Cellular Component
ZHLZ.comp35616_c0_seq1	GO:0005840	ribosome	Cellular Component
ZHLZ.comp48609_c0_seq1	GO:0031224	intrinsic component of membrane	Cellular Component
ZHLZ.comp50733_c1_seq1	GO:0005749	mitochondrial respiratory chain complex II, succinate dehydrogenase complex (ubiquinone)	Cellular Component
ZHLZ.comp56230_c0_seq1	GO:0005622	intracellular	Cellular Component
ZHLZ.comp53003_c0_seq1	GO:0016021	integral component of membrane	Cellular Component
ZHLZ.comp53003_c0_seq1	GO:0009706	chloroplast inner membrane	Cellular Component
ZHLZ.comp53003_c0_seq1	GO:0009534	chloroplast thylakoid	Cellular Component
ZHLZ.comp35947_c0_seq1	GO:0016020	membrane	Cellular Component
ZHLZ.comp56086_c0_seq1	GO:0016021	integral component of membrane	Cellular Component
ZHLZ.comp56086_c0_seq1	GO:0009536	plastid	Cellular Component
ZHLZ.comp56086_c0_seq1	GO:0005774	vacuolar membrane	Cellular Component
ZHLZ.comp58541_c0_seq1	GO:0016020	membrane	Cellular Component
ZHLZ.comp43526_c0_seq1	GO:0009536	plastid	Cellular Component
ZHLZ.comp55230_c0_seq1	GO:0005759	mitochondrial matrix	Cellular Component
ZHLZ.comp1480_c0_seq1	GO:0016021	integral component of membrane	Cellular Component
ZHLZ.comp49827_c1_seq2	GO:0009526	plastid envelope	Cellular Component
ZHLZ.comp52586_c0_seq1	GO:0005622	intracellular	Cellular Component
ZHLZ.comp47638_c0_seq1	GO:0016020	membrane	Cellular Component
ZHLZ.comp57703_c0_seq1	GO:0016020	membrane	Cellular Component
ZHLZ.comp37110_c1_seq1	GO:0005739	mitochondrion	Cellular Component
ZHLZ.comp37110_c1_seq1	GO:0005634	nucleus	Cellular Component
ZHLZ.comp58172_c1_seq3	GO:0033178	proton-transporting two-sector ATPase complex, catalytic domain	Cellular Component
ZHLZ.comp50127_c0_seq1	GO:0016021	integral component of membrane	Cellular Component
ZHLZ.comp50127_c0_seq1	GO:0009506	plasmodesma	Cellular Component
ZHLZ.comp50127_c0_seq1	GO:0005783	endoplasmic reticulum	Cellular Component
ZHLZ.comp50127_c0_seq1	GO:0005618	cell wall	Cellular Component
ZHLZ.comp43729_c0_seq1	GO:0022626	cytosolic ribosome	Cellular Component
ZHLZ.comp43729_c0_seq1	GO:0009505	plant-type cell wall	Cellular Component
ZHLZ.comp47622_c1_seq1	GO:0016021	integral component of membrane	Cellular Component
ZHLZ.comp54420_c0_seq1	GO:0016021	integral component of membrane	Cellular Component
ZHLZ.comp54420_c0_seq1	GO:0005886	plasma membrane	Cellular Component
ZHLZ.comp60133_c0_seq1	GO:0005829	cytosol	Cellular Component
ZHLZ.comp60133_c0_seq1	GO:0009507	chloroplast	Cellular Component
ZHLZ.comp60133_c0_seq1	GO:0005634	nucleus	Cellular Component
ZHLZ.comp60133_c0_seq1	GO:0005886	plasma membrane	Cellular Component
ZHLZ.comp56835_c0_seq1	GO:0016021	integral component of membrane	Cellular Component
ZHLZ.comp48982_c1_seq1	GO:0016021	integral component of membrane	Cellular Component
ZHLZ.comp36142_c0_seq1	GO:0005576	extracellular region	Cellular Component
ZHLZ.comp44389_c0_seq1	GO:0016020	membrane	Cellular Component
ZHLZ.comp43606_c0_seq1	GO:0005886	plasma membrane	Cellular Component
ZHLZ.comp57667_c1_seq5	GO:0016021	integral component of membrane	Cellular Component
ZHLZ.comp51751_c0_seq1	GO:0016020	membrane	Cellular Component
ZHLZ.comp49679_c0_seq1	GO:0009570	chloroplast stroma	Cellular Component
ZHLZ.comp49125_c1_seq1	GO:0005576	extracellular region	Cellular Component
ZHLZ.comp47342_c0_seq1	GO:0009941	chloroplast envelope	Cellular Component
ZHLZ.comp47342_c0_seq1	GO:0015934	large ribosomal subunit	Cellular Component
ZHLZ.comp47342_c0_seq1	GO:0009570	chloroplast stroma	Cellular Component
ZHLZ.comp47342_c0_seq1	GO:0009535	chloroplast thylakoid membrane	Cellular Component
ZHLZ.comp47342_c0_seq1	GO:0005634	nucleus	Cellular Component
ZHLZ.comp44467_c0_seq1	GO:0005774	vacuolar membrane	Cellular Component
ZHLZ.comp44467_c0_seq1	GO:0016021	integral component of membrane	Cellular Component
ZHLZ.comp45705_c0_seq1	GO:0009536	plastid	Cellular Component
ZHLZ.comp45705_c0_seq1	GO:0005634	nucleus	Cellular Component
ZHLZ.comp53678_c0_seq1	GO:0016020	membrane	Cellular Component
ZHLZ.comp56960_c0_seq1	GO:0005576	extracellular region	Cellular Component
ZHLZ.comp26934_c0_seq1	GO:0016021	integral component of membrane	Cellular Component
ZHLZ.comp46526_c0_seq1	GO:0009941	chloroplast envelope	Cellular Component
ZHLZ.comp46526_c0_seq1	GO:0016021	integral component of membrane	Cellular Component
ZHLZ.comp46526_c0_seq1	GO:0009534	chloroplast thylakoid	Cellular Component
ZHLZ.comp52460_c0_seq1	GO:0005576	extracellular region	Cellular Component
ZHLZ.comp52460_c0_seq1	GO:0005739	mitochondrion	Cellular Component
ZHLZ.comp36126_c0_seq1	GO:0009536	plastid	Cellular Component
ZHLZ.comp50868_c0_seq1	GO:0016021	integral component of membrane	Cellular Component
ZHLZ.comp53525_c0_seq1	GO:0016021	integral component of membrane	Cellular Component
ZHLZ.comp53525_c0_seq1	GO:0005774	vacuolar membrane	Cellular Component
ZHLZ.comp59549_c0_seq1	GO:0005747	mitochondrial respiratory chain complex I	Cellular Component
ZHLZ.comp60988_c0_seq1	GO:0005739	mitochondrion	Cellular Component
ZHLZ.comp35625_c0_seq1	GO:0016021	integral component of membrane	Cellular Component
ZHLZ.comp46818_c0_seq1	GO:0009941	chloroplast envelope	Cellular Component
ZHLZ.comp46818_c0_seq1	GO:0009535	chloroplast thylakoid membrane	Cellular Component
ZHLZ.comp24911_c0_seq1	GO:0005884	actin filament	Cellular Component
ZHLZ.comp24911_c0_seq1	GO:0048046	apoplast	Cellular Component
ZHLZ.comp63626_c0_seq1	GO:0016020	membrane	Cellular Component
ZHLZ.comp27320_c0_seq1	GO:0016021	integral component of membrane	Cellular Component
ZHLZ.comp57326_c0_seq2	GO:0009570	chloroplast stroma	Cellular Component
ZHLZ.comp58037_c3_seq4	GO:0005739	mitochondrion	Cellular Component
ZHLZ.comp50507_c0_seq1	GO:0016021	integral component of membrane	Cellular Component
ZHLZ.comp35654_c0_seq1	GO:0071944	cell periphery	Cellular Component
ZHLZ.comp62979_c0_seq1	GO:0005856	cytoskeleton	Cellular Component
ZHLZ.comp62979_c0_seq1	GO:0005737	cytoplasm	Cellular Component
ZHLZ.comp53640_c1_seq1	GO:0009507	chloroplast	Cellular Component
ZHLZ.comp51306_c0_seq1	GO:0009536	plastid	Cellular Component
ZHLZ.comp47430_c1_seq1	GO:0005737	cytoplasm	Cellular Component
ZHLZ.comp59789_c0_seq1	GO:0005784	Sec61 translocon complex	Cellular Component
ZHLZ.comp59789_c0_seq1	GO:0005794	Golgi apparatus	Cellular Component
ZHLZ.comp59789_c0_seq1	GO:0005886	plasma membrane	Cellular Component
ZHLZ.comp59789_c0_seq1	GO:0016021	integral component of membrane	Cellular Component
ZHLZ.comp26857_c0_seq1	GO:0016020	membrane	Cellular Component
ZHLZ.comp59668_c1_seq1	GO:0016021	integral component of membrane	Cellular Component
ZHLZ.comp59668_c1_seq1	GO:0005886	plasma membrane	Cellular Component
ZHLZ.comp49827_c1_seq3	GO:0009941	chloroplast envelope	Cellular Component
ZHLZ.comp49827_c1_seq3	GO:0048046	apoplast	Cellular Component
ZHLZ.comp49827_c1_seq3	GO:0010319	stromule	Cellular Component
ZHLZ.comp49827_c1_seq3	GO:0009570	chloroplast stroma	Cellular Component
ZHLZ.comp49827_c1_seq3	GO:0009579	thylakoid	Cellular Component
ZHLZ.comp35564_c0_seq1	GO:0005737	cytoplasm	Cellular Component
ZHLZ.comp27911_c0_seq1	GO:0016021	integral component of membrane	Cellular Component
ZHLZ.comp35963_c0_seq1	GO:0005739	mitochondrion	Cellular Component
ZHLZ.comp86401_c0_seq1	GO:0005737	cytoplasm	Cellular Component
ZHLZ.comp48411_c1_seq1	GO:0009536	plastid	Cellular Component
ZHLZ.comp55762_c0_seq2	GO:0016020	membrane	Cellular Component
ZHLZ.comp51294_c0_seq1	GO:0009505	plant-type cell wall	Cellular Component
ZHLZ.comp51294_c0_seq1	GO:0005758	mitochondrial intermembrane space	Cellular Component
ZHLZ.comp51294_c0_seq1	GO:0005794	Golgi apparatus	Cellular Component
ZHLZ.comp35025_c0_seq1	GO:0016020	membrane	Cellular Component
ZHLZ.comp52558_c1_seq1	GO:0009506	plasmodesma	Cellular Component
ZHLZ.comp52558_c1_seq1	GO:0005886	plasma membrane	Cellular Component
ZHLZ.comp43694_c1_seq1	GO:0005789	endoplasmic reticulum membrane	Cellular Component
ZHLZ.comp43694_c1_seq1	GO:0009536	plastid	Cellular Component
ZHLZ.comp35306_c0_seq1	GO:0009941	chloroplast envelope	Cellular Component
ZHLZ.comp35306_c0_seq1	GO:0005840	ribosome	Cellular Component
ZHLZ.comp35306_c0_seq1	GO:0009570	chloroplast stroma	Cellular Component
ZHLZ.comp55117_c0_seq1	GO:0005829	cytosol	Cellular Component
ZHLZ.comp36911_c0_seq1	GO:0005634	nucleus	Cellular Component
ZHLZ.comp51854_c0_seq1	GO:0016020	membrane	Cellular Component
ZHLZ.comp58970_c1_seq1	GO:0009570	chloroplast stroma	Cellular Component
ZHLZ.comp50885_c0_seq1	GO:0016020	membrane	Cellular Component
ZHLZ.comp58878_c1_seq1	GO:0016021	integral component of membrane	Cellular Component
ZHLZ.comp47580_c0_seq1	GO:0005794	Golgi apparatus	Cellular Component
ZHLZ.comp47580_c0_seq1	GO:0009506	plasmodesma	Cellular Component
ZHLZ.comp47580_c0_seq1	GO:0005886	plasma membrane	Cellular Component
ZHLZ.comp47580_c0_seq1	GO:0009507	chloroplast	Cellular Component
ZHLZ.comp47580_c0_seq1	GO:0005829	cytosol	Cellular Component
ZHLZ.comp51808_c0_seq1	GO:0016021	integral component of membrane	Cellular Component
ZHLZ.comp27339_c0_seq1	GO:0005774	vacuolar membrane	Cellular Component
ZHLZ.comp27339_c0_seq1	GO:0005783	endoplasmic reticulum	Cellular Component
ZHLZ.comp27339_c0_seq1	GO:0005886	plasma membrane	Cellular Component
ZHLZ.comp61061_c0_seq1	GO:0016021	integral component of membrane	Cellular Component
ZHLZ.comp61061_c0_seq1	GO:0009507	chloroplast	Cellular Component
ZHLZ.comp45249_c3_seq1	GO:0016021	integral component of membrane	Cellular Component
ZHLZ.comp58378_c1_seq16	GO:0005886	plasma membrane	Cellular Component
ZHLZ.comp58378_c1_seq16	GO:0005829	cytosol	Cellular Component
ZHLZ.comp48028_c0_seq1	GO:0005737	cytoplasm	Cellular Component
ZHLZ.comp52597_c0_seq1	GO:0005634	nucleus	Cellular Component
ZHLZ.comp27256_c0_seq1	GO:0016020	membrane	Cellular Component
ZHLZ.comp55784_c0_seq1	GO:0012505	endomembrane system	Cellular Component
ZHLZ.comp55784_c0_seq1	GO:0016020	membrane	Cellular Component
ZHLZ.comp49515_c0_seq1	GO:0016020	membrane	Cellular Component
ZHLZ.comp50004_c0_seq1	GO:0005618	cell wall	Cellular Component
ZHLZ.comp50004_c0_seq1	GO:0048046	apoplast	Cellular Component
ZHLZ.comp49736_c0_seq1	GO:0016021	integral component of membrane	Cellular Component
ZHLZ.comp49338_c0_seq1	GO:0016021	integral component of membrane	Cellular Component
ZHLZ.comp46905_c0_seq1	GO:0005739	mitochondrion	Cellular Component
ZHLZ.comp26771_c0_seq1	GO:0005829	cytosol	Cellular Component
ZHLZ.comp26771_c0_seq1	GO:0009506	plasmodesma	Cellular Component
ZHLZ.comp35478_c0_seq1	GO:0016021	integral component of membrane	Cellular Component
ZHLZ.comp44648_c0_seq1	GO:0005777	peroxisome	Cellular Component
ZHLZ.comp44648_c0_seq1	GO:0005739	mitochondrion	Cellular Component
ZHLZ.comp320957_c0_seq1	GO:0016021	integral component of membrane	Cellular Component
ZHLZ.comp27770_c0_seq1	GO:0009508	plastid chromosome	Cellular Component
ZHLZ.comp27770_c0_seq1	GO:0009570	chloroplast stroma	Cellular Component
ZHLZ.comp27770_c0_seq1	GO:0009706	chloroplast inner membrane	Cellular Component
ZHLZ.comp27770_c0_seq1	GO:0009535	chloroplast thylakoid membrane	Cellular Component
ZHLZ.comp46682_c3_seq1	GO:0005622	intracellular	Cellular Component
ZHLZ.comp59631_c0_seq1	GO:0005774	vacuolar membrane	Cellular Component
ZHLZ.comp59631_c0_seq1	GO:0009507	chloroplast	Cellular Component
ZHLZ.comp59631_c0_seq1	GO:0005730	nucleolus	Cellular Component
ZHLZ.comp59631_c0_seq1	GO:0005739	mitochondrion	Cellular Component
ZHLZ.comp56862_c0_seq4	GO:0016021	integral component of membrane	Cellular Component
ZHLZ.comp57426_c0_seq1	GO:0016020	membrane	Cellular Component
ZHLZ.comp59527_c0_seq2	GO:0009506	plasmodesma	Cellular Component
ZHLZ.comp59527_c0_seq2	GO:0048046	apoplast	Cellular Component
ZHLZ.comp59527_c0_seq2	GO:0009535	chloroplast thylakoid membrane	Cellular Component
ZHLZ.comp53333_c0_seq1	GO:0005739	mitochondrion	Cellular Component
ZHLZ.comp37645_c1_seq1	GO:0005737	cytoplasm	Cellular Component
ZHLZ.comp37645_c1_seq1	GO:0016021	integral component of membrane	Cellular Component
ZHLZ.comp35390_c0_seq1	GO:0009506	plasmodesma	Cellular Component
ZHLZ.comp35390_c0_seq1	GO:0005886	plasma membrane	Cellular Component
ZHLZ.comp49114_c0_seq1	GO:0016021	integral component of membrane	Cellular Component
ZHLZ.comp26878_c0_seq1	GO:0009941	chloroplast envelope	Cellular Component
ZHLZ.comp26878_c0_seq1	GO:0009535	chloroplast thylakoid membrane	Cellular Component
ZHLZ.comp51843_c0_seq2	GO:0016021	integral component of membrane	Cellular Component
ZHLZ.comp26781_c0_seq1	GO:0009941	chloroplast envelope	Cellular Component
ZHLZ.comp26781_c0_seq1	GO:0009840	chloroplastic endopeptidase Clp complex	Cellular Component
ZHLZ.comp26781_c0_seq1	GO:0009534	chloroplast thylakoid	Cellular Component
ZHLZ.comp48943_c0_seq1	GO:0000325	plant-type vacuole	Cellular Component
ZHLZ.comp48943_c0_seq1	GO:0016020	membrane	Cellular Component
ZHLZ.comp49389_c0_seq1	GO:0005576	extracellular region	Cellular Component
ZHLZ.comp49389_c0_seq1	GO:0016020	membrane	Cellular Component
ZHLZ.comp49389_c0_seq1	GO:0005618	cell wall	Cellular Component
ZHLZ.comp47105_c0_seq1	GO:0005739	mitochondrion	Cellular Component
ZHLZ.comp59946_c0_seq1	GO:0000159	protein phosphatase type 2A complex	Cellular Component
ZHLZ.comp51412_c0_seq1	GO:0016021	integral component of membrane	Cellular Component
ZHLZ.comp51412_c0_seq1	GO:0005739	mitochondrion	Cellular Component
ZHLZ.comp45259_c0_seq1	GO:0009536	plastid	Cellular Component
ZHLZ.comp52202_c1_seq1	GO:0005634	nucleus	Cellular Component
ZHLZ.comp55598_c0_seq1	GO:0016021	integral component of membrane	Cellular Component
ZHLZ.comp25030_c0_seq1	GO:0005739	mitochondrion	Cellular Component
ZHLZ.comp59463_c0_seq1	GO:0016020	membrane	Cellular Component
ZHLZ.comp42584_c0_seq1	GO:0005576	extracellular region	Cellular Component
ZHLZ.comp85655_c0_seq1	GO:0009506	plasmodesma	Cellular Component
ZHLZ.comp85655_c0_seq1	GO:0005886	plasma membrane	Cellular Component
ZHLZ.comp27161_c0_seq1	GO:0009570	chloroplast stroma	Cellular Component
ZHLZ.comp58037_c1_seq3	GO:0005739	mitochondrion	Cellular Component
ZHLZ.comp46495_c0_seq1	GO:0009536	plastid	Cellular Component
ZHLZ.comp27610_c0_seq1	GO:0009536	plastid	Cellular Component
ZHLZ.comp47117_c0_seq1	GO:0009536	plastid	Cellular Component
ZHLZ.comp50340_c0_seq1	GO:0009507	chloroplast	Cellular Component
ZHLZ.comp53861_c0_seq1	GO:0009535	chloroplast thylakoid membrane	Cellular Component
ZHLZ.comp492304_c0_seq1	GO:0016020	membrane	Cellular Component
ZHLZ.comp48702_c0_seq1	GO:0005576	extracellular region	Cellular Component
ZHLZ.comp54301_c1_seq1	GO:0032040	small-subunit processome	Cellular Component
ZHLZ.comp54301_c1_seq1	GO:0031428	box C/D snoRNP complex	Cellular Component
ZHLZ.comp54069_c0_seq1	GO:0009536	plastid	Cellular Component
ZHLZ.comp54249_c1_seq1	GO:0016020	membrane	Cellular Component
ZHLZ.comp52339_c0_seq1	GO:0016020	membrane	Cellular Component
ZHLZ.comp51307_c1_seq1	GO:0009536	plastid	Cellular Component
ZHLZ.comp52919_c0_seq1	GO:0005737	cytoplasm	Cellular Component
ZHLZ.comp48147_c1_seq1	GO:0016021	integral component of membrane	Cellular Component
ZHLZ.comp48147_c1_seq1	GO:0005783	endoplasmic reticulum	Cellular Component
ZHLZ.comp50068_c0_seq1	GO:0009654	photosystem II oxygen evolving complex	Cellular Component
ZHLZ.comp50068_c0_seq1	GO:0009536	plastid	Cellular Component
ZHLZ.comp57493_c0_seq1	GO:0005618	cell wall	Cellular Component
ZHLZ.comp43453_c1_seq1	GO:0016021	integral component of membrane	Cellular Component
ZHLZ.comp55613_c1_seq1	GO:0044444	cytoplasmic part	Cellular Component
ZHLZ.comp55613_c1_seq1	GO:0043231	intracellular membrane-bounded organelle	Cellular Component
ZHLZ.comp60310_c0_seq1	GO:0009507	chloroplast	Cellular Component
ZHLZ.comp60035_c0_seq1	GO:0009544	chloroplast ATP synthase complex	Cellular Component
ZHLZ.comp60035_c0_seq1	GO:0045261	proton-transporting ATP synthase complex, catalytic core F(1)	Cellular Component
ZHLZ.comp60035_c0_seq1	GO:0009941	chloroplast envelope	Cellular Component
ZHLZ.comp35546_c0_seq1	GO:0005840	ribosome	Cellular Component
ZHLZ.comp35988_c0_seq1	GO:0009506	plasmodesma	Cellular Component
ZHLZ.comp35988_c0_seq1	GO:0009505	plant-type cell wall	Cellular Component
ZHLZ.comp35988_c0_seq1	GO:0048046	apoplast	Cellular Component
ZHLZ.comp53363_c0_seq1	GO:0005777	peroxisome	Cellular Component
ZHLZ.comp35501_c0_seq1	GO:0005739	mitochondrion	Cellular Component
ZHLZ.comp53995_c0_seq1	GO:0016020	membrane	Cellular Component
ZHLZ.comp27011_c0_seq1	GO:0016020	membrane	Cellular Component
ZHLZ.comp27011_c0_seq1	GO:0005739	mitochondrion	Cellular Component
ZHLZ.comp59657_c0_seq1	GO:0016021	integral component of membrane	Cellular Component
ZHLZ.comp59657_c0_seq1	GO:0009535	chloroplast thylakoid membrane	Cellular Component
ZHLZ.comp40126_c2_seq1	GO:0005829	cytosol	Cellular Component
ZHLZ.comp59623_c0_seq1	GO:0016021	integral component of membrane	Cellular Component
ZHLZ.comp59623_c0_seq1	GO:0005747	mitochondrial respiratory chain complex I	Cellular Component
ZHLZ.comp54185_c0_seq1	GO:0016020	membrane	Cellular Component
ZHLZ.comp52537_c0_seq1	GO:0005743	mitochondrial inner membrane	Cellular Component
ZHLZ.comp52537_c0_seq1	GO:0070469	respiratory chain	Cellular Component
ZHLZ.comp52537_c0_seq1	GO:0016021	integral component of membrane	Cellular Component
ZHLZ.comp57959_c2_seq1	GO:0016021	integral component of membrane	Cellular Component
ZHLZ.comp48127_c0_seq1	GO:0016021	integral component of membrane	Cellular Component
ZHLZ.comp48127_c0_seq1	GO:0009536	plastid	Cellular Component
ZHLZ.comp48127_c0_seq1	GO:0005886	plasma membrane	Cellular Component
ZHLZ.comp60108_c0_seq1	GO:0009536	plastid	Cellular Component
ZHLZ.comp35493_c0_seq1	GO:0005758	mitochondrial intermembrane space	Cellular Component
ZHLZ.comp35493_c0_seq1	GO:0070469	respiratory chain	Cellular Component
ZHLZ.comp50439_c0_seq1	GO:0005634	nucleus	Cellular Component
ZHLZ.comp35576_c0_seq1	GO:0005887	integral component of plasma membrane	Cellular Component
ZHLZ.comp35576_c0_seq1	GO:0005773	vacuole	Cellular Component
ZHLZ.comp35576_c0_seq1	GO:0009506	plasmodesma	Cellular Component
ZHLZ.comp53278_c0_seq1	GO:0016021	integral component of membrane	Cellular Component
ZHLZ.comp55890_c1_seq3	GO:0005622	intracellular	Cellular Component
ZHLZ.comp55890_c1_seq3	GO:0016021	integral component of membrane	Cellular Component
ZHLZ.comp50899_c0_seq3	GO:0048046	apoplast	Cellular Component
ZHLZ.comp55324_c0_seq26	GO:0016021	integral component of membrane	Cellular Component
ZHLZ.comp52224_c0_seq1	GO:0016021	integral component of membrane	Cellular Component
ZHLZ.comp59542_c0_seq1	GO:0009346	citrate lyase complex	Cellular Component
ZHLZ.comp54484_c2_seq1	GO:0009941	chloroplast envelope	Cellular Component
ZHLZ.comp54484_c2_seq1	GO:0009570	chloroplast stroma	Cellular Component
ZHLZ.comp27160_c0_seq1	GO:0005622	intracellular	Cellular Component
ZHLZ.comp27160_c0_seq1	GO:0016021	integral component of membrane	Cellular Component
ZHLZ.comp59475_c0_seq1	GO:0009507	chloroplast	Cellular Component
ZHLZ.comp59475_c0_seq1	GO:0009579	thylakoid	Cellular Component
ZHLZ.comp59475_c0_seq1	GO:0016020	membrane	Cellular Component
ZHLZ.comp55441_c0_seq1	GO:0009508	plastid chromosome	Cellular Component
ZHLZ.comp55441_c0_seq1	GO:0009570	chloroplast stroma	Cellular Component
ZHLZ.comp54861_c0_seq1	GO:0016021	integral component of membrane	Cellular Component
ZHLZ.comp54861_c0_seq1	GO:0005737	cytoplasm	Cellular Component
ZHLZ.comp48016_c0_seq1	GO:0010319	stromule	Cellular Component
ZHLZ.comp48016_c0_seq1	GO:0009570	chloroplast stroma	Cellular Component
ZHLZ.comp48016_c0_seq1	GO:0009941	chloroplast envelope	Cellular Component
ZHLZ.comp48016_c0_seq1	GO:0048046	apoplast	Cellular Component
ZHLZ.comp48016_c0_seq1	GO:0009535	chloroplast thylakoid membrane	Cellular Component
ZHLZ.comp59830_c0_seq1	GO:0048046	apoplast	Cellular Component
ZHLZ.comp47430_c0_seq1	GO:0005737	cytoplasm	Cellular Component
ZHLZ.comp27091_c0_seq1	GO:0005739	mitochondrion	Cellular Component
ZHLZ.comp27536_c0_seq1	GO:0005777	peroxisome	Cellular Component
ZHLZ.comp57800_c0_seq27	GO:0016021	integral component of membrane	Cellular Component
ZHLZ.comp57800_c0_seq27	GO:0000139	Golgi membrane	Cellular Component
ZHLZ.comp57800_c0_seq27	GO:0005768	endosome	Cellular Component
ZHLZ.comp57800_c0_seq27	GO:0005802	trans-Golgi network	Cellular Component
ZHLZ.comp55955_c1_seq1	GO:0016021	integral component of membrane	Cellular Component
ZHLZ.comp55955_c1_seq1	GO:0000325	plant-type vacuole	Cellular Component
ZHLZ.comp55955_c1_seq1	GO:0005774	vacuolar membrane	Cellular Component
ZHLZ.comp49797_c0_seq1	GO:0016021	integral component of membrane	Cellular Component
ZHLZ.comp53180_c5_seq1	GO:0031969	chloroplast membrane	Cellular Component
ZHLZ.comp53180_c5_seq1	GO:0016021	integral component of membrane	Cellular Component
ZHLZ.comp47017_c1_seq1	GO:0005829	cytosol	Cellular Component
ZHLZ.comp53033_c0_seq1	GO:0009535	chloroplast thylakoid membrane	Cellular Component
ZHLZ.comp46990_c0_seq1	GO:0005634	nucleus	Cellular Component
ZHLZ.comp52049_c0_seq1	GO:0005829	cytosol	Cellular Component
ZHLZ.comp52049_c0_seq1	GO:0009536	plastid	Cellular Component
ZHLZ.comp27049_c0_seq1	GO:0009507	chloroplast	Cellular Component
ZHLZ.comp31210_c0_seq1	GO:0016020	membrane	Cellular Component
ZHLZ.comp27213_c0_seq1	GO:0005618	cell wall	Cellular Component
ZHLZ.comp27213_c0_seq1	GO:0005749	mitochondrial respiratory chain complex II, succinate dehydrogenase complex (ubiquinone)	Cellular Component
ZHLZ.comp26929_c0_seq1	GO:0016021	integral component of membrane	Cellular Component
ZHLZ.comp35490_c0_seq1	GO:0005794	Golgi apparatus	Cellular Component
ZHLZ.comp35490_c0_seq1	GO:0005774	vacuolar membrane	Cellular Component
ZHLZ.comp58432_c0_seq1	GO:0005634	nucleus	Cellular Component
ZHLZ.comp53339_c0_seq1	GO:0005768	endosome	Cellular Component
ZHLZ.comp53339_c0_seq1	GO:0016021	integral component of membrane	Cellular Component
ZHLZ.comp53339_c0_seq1	GO:0005802	trans-Golgi network	Cellular Component
[truncated: 3,410 more rows]

## Sheet: biological process
Gene	GOID	Term	Classification			GOID	COUN	COUN-
ZHLZ.comp49836_c0_seq1	GO:0006855	drug transmembrane transport	Biological Process			GO:0006855	21
ZHLZ.comp53276_c0_seq1	GO:0008152	metabolic process	Biological Process			GO:0008152	404
ZHLZ.comp32521_c0_seq1	GO:0008152	metabolic process	Biological Process			GO:0006412	55
ZHLZ.comp26981_c1_seq1	GO:0006412	translation	Biological Process			GO:0045332	7
ZHLZ.comp58958_c1_seq1	GO:0045332	phospholipid translocation	Biological Process			GO:0006862	12
ZHLZ.comp58958_c1_seq1	GO:0006862	nucleotide transport	Biological Process			GO:0010363	35
ZHLZ.comp58958_c1_seq1	GO:0010363	regulation of plant-type hypersensitive response	Biological Process			GO:0015802	12
ZHLZ.comp58958_c1_seq1	GO:0015802	basic amino acid transport	Biological Process			GO:0048194	5
ZHLZ.comp58958_c1_seq1	GO:0048194	Golgi vesicle budding	Biological Process			GO:0006612	35
ZHLZ.comp58958_c1_seq1	GO:0006612	protein targeting to membrane	Biological Process			GO:0043069	14
ZHLZ.comp58958_c1_seq1	GO:0043069	negative regulation of programmed cell death	Biological Process			GO:0043090	16
ZHLZ.comp58958_c1_seq1	GO:0043090	amino acid import	Biological Process			GO:0048367	18
ZHLZ.comp58958_c1_seq1	GO:0048367	shoot system development	Biological Process			GO:0015696	12
ZHLZ.comp58958_c1_seq1	GO:0015696	ammonium transport	Biological Process			GO:0048527	12
ZHLZ.comp58958_c1_seq1	GO:0048527	lateral root development	Biological Process			GO:0006888	19
ZHLZ.comp58958_c1_seq1	GO:0006888	ER to Golgi vesicle-mediated transport	Biological Process			GO:0043269	12
ZHLZ.comp58958_c1_seq1	GO:0008152	metabolic process	Biological Process			GO:0006782	4
ZHLZ.comp58958_c1_seq1	GO:0043269	regulation of ion transport	Biological Process			GO:0015995	61
ZHLZ.comp55502_c0_seq1	GO:0006782	protoporphyrinogen IX biosynthetic process	Biological Process			GO:0055114	520
ZHLZ.comp55502_c0_seq1	GO:0015995	chlorophyll biosynthetic process	Biological Process			GO:0006065	4
ZHLZ.comp55502_c0_seq1	GO:0055114	oxidation-reduction process	Biological Process			GO:0071555	109
ZHLZ.comp52113_c0_seq3	GO:0006065	UDP-glucuronate biosynthetic process	Biological Process			GO:0045488	7
ZHLZ.comp52113_c0_seq3	GO:0055114	oxidation-reduction process	Biological Process			GO:0006351	44
ZHLZ.comp27255_c1_seq1	GO:0008152	metabolic process	Biological Process			GO:0010260	5
ZHLZ.comp59942_c0_seq1	GO:0055114	oxidation-reduction process	Biological Process			GO:0006081	13
ZHLZ.comp49885_c0_seq1	GO:0071555	cell wall organization	Biological Process			GO:0005975	109
ZHLZ.comp49885_c0_seq1	GO:0045488	pectin metabolic process	Biological Process			GO:0044237	47
ZHLZ.comp51363_c1_seq1	GO:0006351	transcription, DNA-templated	Biological Process			GO:0006629	50
ZHLZ.comp59673_c0_seq1	GO:0006412	translation	Biological Process			GO:0006085	7
ZHLZ.comp55946_c1_seq1	GO:0010260	animal organ senescence	Biological Process			GO:0006457	26
ZHLZ.comp35702_c0_seq1	GO:0006081	cellular aldehyde metabolic process	Biological Process			GO:0006096	97
ZHLZ.comp35702_c0_seq1	GO:0055114	oxidation-reduction process	Biological Process			GO:0006414	14
ZHLZ.comp52228_c0_seq1	GO:0005975	carbohydrate metabolic process	Biological Process			GO:0009108	23
ZHLZ.comp52228_c0_seq1	GO:0044237	cellular metabolic process	Biological Process			GO:0009695	46
ZHLZ.comp26923_c0_seq1	GO:0055114	oxidation-reduction process	Biological Process			GO:0009697	29
ZHLZ.comp54426_c0_seq1	GO:0006629	lipid metabolic process	Biological Process			GO:0019253	26
ZHLZ.comp54426_c0_seq1	GO:0006085	acetyl-CoA biosynthetic process	Biological Process			GO:0010200	19
ZHLZ.comp50415_c0_seq1	GO:0006457	protein folding	Biological Process			GO:0009684	25
ZHLZ.comp36082_c2_seq1	GO:0006096	glycolytic process	Biological Process			GO:0019344	88
ZHLZ.comp43419_c0_seq1	GO:0006414	translational elongation	Biological Process			GO:0031348	29
ZHLZ.comp35974_c0_seq1	GO:0009108	coenzyme biosynthetic process	Biological Process			GO:0050832	45
ZHLZ.comp35974_c0_seq1	GO:0009695	jasmonic acid biosynthetic process	Biological Process			GO:0009867	28
ZHLZ.comp35974_c0_seq1	GO:0009697	salicylic acid biosynthetic process	Biological Process			GO:0019684	41
ZHLZ.comp35974_c0_seq1	GO:0019253	reductive pentose-phosphate cycle	Biological Process			GO:0019288	80
ZHLZ.comp35974_c0_seq1	GO:0010363	regulation of plant-type hypersensitive response	Biological Process			GO:0009595	14
ZHLZ.comp35974_c0_seq1	GO:0010200	response to chitin	Biological Process			GO:0006569	14
ZHLZ.comp35974_c0_seq1	GO:0009684	indoleacetic acid biosynthetic process	Biological Process			GO:0006636	29
ZHLZ.comp35974_c0_seq1	GO:0019344	cysteine biosynthetic process	Biological Process			GO:0010310	21
ZHLZ.comp35974_c0_seq1	GO:0031348	negative regulation of defense response	Biological Process			GO:0009862	27
ZHLZ.comp35974_c0_seq1	GO:0050832	defense response to fungus	Biological Process			GO:0006766	21
ZHLZ.comp35974_c0_seq1	GO:0009867	jasmonic acid mediated signaling pathway	Biological Process			GO:0019748	14
ZHLZ.comp35974_c0_seq1	GO:0019684	photosynthesis, light reaction	Biological Process			GO:0009052	2
ZHLZ.comp35974_c0_seq1	GO:0019288	isopentenyl diphosphate biosynthetic process, methylerythritol 4-phosphate pathway	Biological Process			GO:0009106	21
ZHLZ.comp35974_c0_seq1	GO:0009595	detection of biotic stimulus	Biological Process			GO:0009409	27
ZHLZ.comp35974_c0_seq1	GO:0006612	protein targeting to membrane	Biological Process			GO:0000165	30
ZHLZ.comp35974_c0_seq1	GO:0006569	tryptophan catabolic process	Biological Process			GO:0006546	22
ZHLZ.comp35974_c0_seq1	GO:0006636	unsaturated fatty acid biosynthetic process	Biological Process			GO:0050896	54
ZHLZ.comp35974_c0_seq1	GO:0010310	regulation of hydrogen peroxide metabolic process	Biological Process			GO:0071229	5
ZHLZ.comp35974_c0_seq1	GO:0009862	systemic acquired resistance, salicylic acid mediated signaling pathway	Biological Process			GO:0035556	3
ZHLZ.comp35974_c0_seq1	GO:0006766	vitamin metabolic process	Biological Process			GO:0033554	2
ZHLZ.comp35974_c0_seq1	GO:0019748	secondary metabolic process	Biological Process			GO:0098542	11
ZHLZ.comp35974_c0_seq1	GO:0009052	pentose-phosphate shunt, non-oxidative branch	Biological Process			GO:0045087	2
ZHLZ.comp35974_c0_seq1	GO:0009106	lipoate metabolic process	Biological Process			GO:0009755	11
ZHLZ.comp35974_c0_seq1	GO:0009409	response to cold	Biological Process			GO:0043067	4
ZHLZ.comp35974_c0_seq1	GO:0000165	MAPK cascade	Biological Process			GO:0031347	5
ZHLZ.comp35974_c0_seq1	GO:0006546	glycine catabolic process	Biological Process			GO:0010035	3
ZHLZ.comp26549_c0_seq1	GO:0050896	response to stimulus	Biological Process			GO:0071310	4
ZHLZ.comp55487_c0_seq1	GO:0071229	cellular response to acid chemical	Biological Process			GO:0001101	16
ZHLZ.comp55487_c0_seq1	GO:0035556	intracellular signal transduction	Biological Process			GO:0009617	7
ZHLZ.comp55487_c0_seq1	GO:0033554	cellular response to stress	Biological Process			GO:0007165	41
ZHLZ.comp55487_c0_seq1	GO:0098542	defense response to other organism	Biological Process			GO:0019252	44
ZHLZ.comp55487_c0_seq1	GO:0045087	innate immune response	Biological Process			GO:0043085	29
ZHLZ.comp55487_c0_seq1	GO:0009755	hormone-mediated signaling pathway	Biological Process			GO:0000023	33
ZHLZ.comp55487_c0_seq1	GO:0043067	regulation of programmed cell death	Biological Process			GO:0005992	36
ZHLZ.comp55487_c0_seq1	GO:0031347	regulation of defense response	Biological Process			GO:0016311	34
ZHLZ.comp50884_c0_seq1	GO:0010035	response to inorganic substance	Biological Process			GO:0006754	6
ZHLZ.comp50884_c0_seq1	GO:0071310	cellular response to organic substance	Biological Process			GO:1902600	13
ZHLZ.comp50884_c0_seq1	GO:0098542	defense response to other organism	Biological Process			GO:0009653	19
ZHLZ.comp50884_c0_seq1	GO:0001101	response to acid chemical	Biological Process			GO:0048731	6
ZHLZ.comp50884_c0_seq1	GO:0009617	response to bacterium	Biological Process			GO:0048869	7
ZHLZ.comp50884_c0_seq1	GO:0007165	signal transduction	Biological Process			GO:0016043	28
ZHLZ.comp50884_c0_seq1	GO:0006351	transcription, DNA-templated	Biological Process			GO:0016049	15
ZHLZ.comp48555_c0_seq1	GO:0044237	cellular metabolic process	Biological Process			GO:0065007	15
ZHLZ.comp56443_c1_seq1	GO:0019252	starch biosynthetic process	Biological Process			GO:0009725	18
ZHLZ.comp56443_c1_seq1	GO:0043085	positive regulation of catalytic activity	Biological Process			GO:0006508	102
ZHLZ.comp56443_c1_seq1	GO:0000023	maltose metabolic process	Biological Process			GO:0006521	3
ZHLZ.comp56443_c1_seq1	GO:0005992	trehalose biosynthetic process	Biological Process			GO:0009908	12
ZHLZ.comp53234_c1_seq2	GO:0016311	dephosphorylation	Biological Process			GO:0048262	5
ZHLZ.comp53234_c1_seq2	GO:0005992	trehalose biosynthetic process	Biological Process			GO:0051788	53
ZHLZ.comp47468_c2_seq1	GO:0006754	ATP biosynthetic process	Biological Process			GO:0009853	67
ZHLZ.comp47468_c2_seq1	GO:1902600	hydrogen ion transmembrane transport	Biological Process			GO:0006094	29
ZHLZ.comp59969_c0_seq1	GO:0009653	anatomical structure morphogenesis	Biological Process			GO:0006833	79
ZHLZ.comp59969_c0_seq1	GO:0048731	system development	Biological Process			GO:0009651	89
ZHLZ.comp59969_c0_seq1	GO:0048869	cellular developmental process	Biological Process			GO:0080129	53
ZHLZ.comp59969_c0_seq1	GO:0016043	cellular component organization	Biological Process			GO:0006972	43
ZHLZ.comp59969_c0_seq1	GO:0016049	cell growth	Biological Process			GO:0006511	48
ZHLZ.comp59969_c0_seq1	GO:0065007	biological regulation	Biological Process			GO:0007030	53
ZHLZ.comp55606_c0_seq1	GO:0001101	response to acid chemical	Biological Process			GO:0051726	6
ZHLZ.comp55606_c0_seq1	GO:0009725	response to hormone	Biological Process			GO:0046686	62
ZHLZ.comp55606_c0_seq1	GO:0007165	signal transduction	Biological Process			GO:0009266	47
ZHLZ.comp55606_c0_seq1	GO:0008152	metabolic process	Biological Process			GO:0000413	10
ZHLZ.comp47107_c0_seq1	GO:0006508	proteolysis	Biological Process			GO:0006633	85
ZHLZ.comp27943_c0_seq1	GO:0008152	metabolic process	Biological Process			GO:0006013	4
ZHLZ.comp43249_c0_seq1	GO:0006521	regulation of cellular amino acid metabolic process	Biological Process			GO:0006979	54
ZHLZ.comp49905_c0_seq1	GO:0009908	flower development	Biological Process			GO:0042744	40
ZHLZ.comp49905_c0_seq1	GO:0048262	determination of dorsal/ventral asymmetry	Biological Process			GO:0006730	20
ZHLZ.comp49905_c0_seq1	GO:0006351	transcription, DNA-templated	Biological Process			GO:0019458	4
ZHLZ.comp51817_c0_seq1	GO:0051788	response to misfolded protein	Biological Process			GO:0051289	5
ZHLZ.comp51817_c0_seq1	GO:0009853	photorespiration	Biological Process			GO:0051716	28
ZHLZ.comp51817_c0_seq1	GO:0006094	gluconeogenesis	Biological Process			GO:0016132	28
ZHLZ.comp51817_c0_seq1	GO:0006833	water transport	Biological Process			GO:0048868	5
ZHLZ.comp51817_c0_seq1	GO:0009651	response to salt stress	Biological Process			GO:0006084	20
ZHLZ.comp51817_c0_seq1	GO:0080129	proteasome core complex assembly	Biological Process			GO:0016126	42
ZHLZ.comp51817_c0_seq1	GO:0006972	hyperosmotic response	Biological Process			GO:0009086	12
ZHLZ.comp51817_c0_seq1	GO:0006511	ubiquitin-dependent protein catabolic process	Biological Process			GO:0032259	43
ZHLZ.comp51817_c0_seq1	GO:0007030	Golgi organization	Biological Process			GO:0006355	110
ZHLZ.comp51817_c0_seq1	GO:0006096	glycolytic process	Biological Process			GO:0050992	8
ZHLZ.comp51817_c0_seq1	GO:0051726	regulation of cell cycle	Biological Process			GO:0016114	28
ZHLZ.comp51817_c0_seq1	GO:0046686	response to cadmium ion	Biological Process			GO:0015979	45
ZHLZ.comp51817_c0_seq1	GO:0009266	response to temperature stimulus	Biological Process			GO:0045454	35
ZHLZ.comp51817_c0_seq1	GO:0000413	protein peptidyl-prolyl isomerization	Biological Process			GO:0055085	97
ZHLZ.comp48801_c0_seq1	GO:0006633	fatty acid biosynthetic process	Biological Process			GO:0009664	55
ZHLZ.comp51990_c0_seq1	GO:0008152	metabolic process	Biological Process			GO:0005982	17
ZHLZ.comp51403_c0_seq2	GO:0006013	mannose metabolic process	Biological Process			GO:0009814	4
ZHLZ.comp56960_c0_seq2	GO:0006979	response to oxidative stress	Biological Process			GO:0000272	20
ZHLZ.comp56960_c0_seq2	GO:0042744	hydrogen peroxide catabolic process	Biological Process			GO:0006364	80
ZHLZ.comp56960_c0_seq2	GO:0055114	oxidation-reduction process	Biological Process			GO:0009555	21
ZHLZ.comp35521_c0_seq1	GO:0006730	one-carbon metabolic process	Biological Process			GO:0008643	19
ZHLZ.comp35521_c0_seq1	GO:0019458	methionine catabolic process via 2-oxobutanoate	Biological Process			GO:0009901	2
ZHLZ.comp35521_c0_seq1	GO:0051289	protein homotetramerization	Biological Process			GO:0006835	4
ZHLZ.comp27016_c0_seq1	GO:0051716	cellular response to stimulus	Biological Process			GO:0006007	17
ZHLZ.comp27189_c0_seq1	GO:0016132	brassinosteroid biosynthetic process	Biological Process			GO:0035674	4
ZHLZ.comp27189_c0_seq1	GO:0048868	pollen tube development	Biological Process			GO:0009060	23
ZHLZ.comp27189_c0_seq1	GO:0055114	oxidation-reduction process	Biological Process			GO:0019752	13
ZHLZ.comp27189_c0_seq1	GO:0006084	acetyl-CoA metabolic process	Biological Process			GO:0044249	25
ZHLZ.comp27189_c0_seq1	GO:0016126	sterol biosynthetic process	Biological Process			GO:0010286	6
ZHLZ.comp59684_c0_seq1	GO:0055114	oxidation-reduction process	Biological Process			GO:0006661	11
ZHLZ.comp59684_c0_seq1	GO:0006629	lipid metabolic process	Biological Process			GO:0006952	23
ZHLZ.comp57462_c2_seq2	GO:0009086	methionine biosynthetic process	Biological Process			GO:0009607	12
ZHLZ.comp57462_c2_seq2	GO:0032259	methylation	Biological Process			GO:0045490	23
ZHLZ.comp36370_c0_seq1	GO:0006355	regulation of transcription, DNA-templated	Biological Process			GO:0044765	26
ZHLZ.comp47691_c0_seq3	GO:0006412	translation	Biological Process			GO:0006468	113
ZHLZ.comp44095_c0_seq1	GO:0050992	dimethylallyl diphosphate biosynthetic process	Biological Process			GO:0010411	33
ZHLZ.comp44095_c0_seq1	GO:0016114	terpenoid biosynthetic process	Biological Process			GO:0042546	45
ZHLZ.comp44095_c0_seq1	GO:0015995	chlorophyll biosynthetic process	Biological Process			GO:0030091	6
ZHLZ.comp44095_c0_seq1	GO:0015979	photosynthesis	Biological Process			GO:0042594	4
ZHLZ.comp48853_c0_seq1	GO:0042744	hydrogen peroxide catabolic process	Biological Process			GO:0015969	4
ZHLZ.comp48853_c0_seq1	GO:0055114	oxidation-reduction process	Biological Process			GO:0006857	7
ZHLZ.comp48853_c0_seq1	GO:0045454	cell redox homeostasis	Biological Process			GO:0006725	12
ZHLZ.comp56683_c0_seq2	GO:0055085	transmembrane transport	Biological Process			GO:0006066	5
ZHLZ.comp48421_c0_seq1	GO:0019684	photosynthesis, light reaction	Biological Process			GO:0016310	45
ZHLZ.comp48421_c0_seq1	GO:0009697	salicylic acid biosynthetic process	Biological Process			GO:0006098	64
ZHLZ.comp48421_c0_seq1	GO:0009664	plant-type cell wall organization	Biological Process			GO:0006122	4
ZHLZ.comp48421_c0_seq1	GO:0015995	chlorophyll biosynthetic process	Biological Process			GO:0015706	12
ZHLZ.comp48421_c0_seq1	GO:0019288	isopentenyl diphosphate biosynthetic process, methylerythritol 4-phosphate pathway	Biological Process			GO:0030026	5
ZHLZ.comp48421_c0_seq1	GO:0005982	starch metabolic process	Biological Process			GO:0010264	13
ZHLZ.comp48421_c0_seq1	GO:0009814	defense response, incompatible interaction	Biological Process			GO:0046688	5
ZHLZ.comp48421_c0_seq1	GO:0009409	response to cold	Biological Process			GO:0071421	5
ZHLZ.comp48421_c0_seq1	GO:0000272	polysaccharide catabolic process	Biological Process			GO:0010042	2
ZHLZ.comp48421_c0_seq1	GO:0006364	rRNA processing	Biological Process			GO:0006006	9
ZHLZ.comp49248_c1_seq1	GO:0009555	pollen development	Biological Process			GO:0009051	7
ZHLZ.comp49248_c1_seq1	GO:0008643	carbohydrate transport	Biological Process			GO:0071805	10
ZHLZ.comp49248_c1_seq1	GO:0009901	anther dehiscence	Biological Process			GO:0010431	4
ZHLZ.comp47496_c0_seq1	GO:0055114	oxidation-reduction process	Biological Process			GO:0030243	19
ZHLZ.comp35311_c0_seq1	GO:0006835	dicarboxylic acid transport	Biological Process			GO:0009832	30
ZHLZ.comp35311_c0_seq1	GO:0006007	glucose catabolic process	Biological Process			GO:0030042	10
ZHLZ.comp35311_c0_seq1	GO:0006096	glycolytic process	Biological Process			GO:0045489	7
ZHLZ.comp35311_c0_seq1	GO:0035674	tricarboxylic acid transmembrane transport	Biological Process			GO:0044272	10
ZHLZ.comp35311_c0_seq1	GO:0046686	response to cadmium ion	Biological Process			GO:0009744	33
ZHLZ.comp35311_c0_seq1	GO:0009060	aerobic respiration	Biological Process			GO:0008652	18
ZHLZ.comp60515_c0_seq1	GO:0019752	carboxylic acid metabolic process	Biological Process			GO:0019760	7
ZHLZ.comp60515_c0_seq1	GO:0044249	cellular biosynthetic process	Biological Process			GO:0016117	24
ZHLZ.comp59533_c0_seq1	GO:0010286	heat acclimation	Biological Process			GO:0010114	15
ZHLZ.comp59533_c0_seq1	GO:0006661	phosphatidylinositol biosynthetic process	Biological Process			GO:0010155	17
ZHLZ.comp59555_c0_seq1	GO:0006952	defense response	Biological Process			GO:0009072	15
ZHLZ.comp59555_c0_seq1	GO:0009607	response to biotic stimulus	Biological Process			GO:0031408	27
ZHLZ.comp47058_c0_seq1	GO:0045490	pectin catabolic process	Biological Process			GO:0010304	7
ZHLZ.comp57292_c1_seq2	GO:0006508	proteolysis	Biological Process			GO:0009644	19
ZHLZ.comp54462_c1_seq2	GO:0005975	carbohydrate metabolic process	Biological Process			GO:0042742	57
ZHLZ.comp49556_c0_seq1	GO:0044765	single-organism transport	Biological Process			GO:0010218	32
ZHLZ.comp47333_c0_seq1	GO:0006468	protein phosphorylation	Biological Process			GO:0009637	22
ZHLZ.comp47333_c0_seq1	GO:0007165	signal transduction	Biological Process			GO:0009657	30
ZHLZ.comp58973_c0_seq9	GO:0071555	cell wall organization	Biological Process			GO:0006655	14
ZHLZ.comp58973_c0_seq9	GO:0010411	xyloglucan metabolic process	Biological Process			GO:0045893	53
ZHLZ.comp58973_c0_seq9	GO:0042546	cell wall biogenesis	Biological Process			GO:0006417	10
ZHLZ.comp35349_c0_seq1	GO:0055114	oxidation-reduction process	Biological Process			GO:0000096	11
ZHLZ.comp35349_c0_seq1	GO:0030091	protein repair	Biological Process			GO:0019216	10
ZHLZ.comp35349_c0_seq1	GO:0006979	response to oxidative stress	Biological Process			GO:0009987	87
ZHLZ.comp47873_c2_seq1	GO:0009409	response to cold	Biological Process			GO:0050789	21
ZHLZ.comp47873_c2_seq1	GO:0006636	unsaturated fatty acid biosynthetic process	Biological Process			GO:0048513	19
ZHLZ.comp47873_c2_seq1	GO:0055114	oxidation-reduction process	Biological Process			GO:0009765	40
ZHLZ.comp35464_c0_seq1	GO:0008152	metabolic process	Biological Process			GO:0018298	52
ZHLZ.comp56140_c0_seq1	GO:0042594	response to starvation	Biological Process			GO:0044262	7
ZHLZ.comp56140_c0_seq1	GO:0015969	guanosine tetraphosphate metabolic process	Biological Process			GO:0043161	7
ZHLZ.comp57765_c0_seq1	GO:0006857	oligopeptide transport	Biological Process			GO:0006012	3
ZHLZ.comp57765_c0_seq1	GO:0055085	transmembrane transport	Biological Process			GO:0009793	23
ZHLZ.comp56570_c0_seq1	GO:0006508	proteolysis	Biological Process			GO:0048481	17
ZHLZ.comp47639_c0_seq1	GO:0055085	transmembrane transport	Biological Process			GO:0019761	44
ZHLZ.comp28437_c0_seq1	GO:0008152	metabolic process	Biological Process			GO:1902047	9
ZHLZ.comp48524_c0_seq1	GO:0008152	metabolic process	Biological Process			GO:0010027	58
ZHLZ.comp53639_c0_seq1	GO:0006725	cellular aromatic compound metabolic process	Biological Process			GO:0042793	22
ZHLZ.comp59706_c0_seq1	GO:0006508	proteolysis	Biological Process			GO:0016226	17
ZHLZ.comp26963_c0_seq1	GO:0019752	carboxylic acid metabolic process	Biological Process			GO:0010228	13
ZHLZ.comp36081_c0_seq1	GO:0006351	transcription, DNA-templated	Biological Process			GO:0009073	22
ZHLZ.comp52378_c0_seq1	GO:0006066	alcohol metabolic process	Biological Process			GO:0035304	47
ZHLZ.comp52378_c0_seq1	GO:0009409	response to cold	Biological Process			GO:0009902	31
ZHLZ.comp52378_c0_seq1	GO:0055114	oxidation-reduction process	Biological Process			GO:0010207	58
ZHLZ.comp45069_c0_seq1	GO:0016310	phosphorylation	Biological Process			GO:0045036	3
ZHLZ.comp49234_c0_seq1	GO:0051788	response to misfolded protein	Biological Process			GO:0022900	39
ZHLZ.comp49234_c0_seq1	GO:0006098	pentose-phosphate shunt	Biological Process			GO:0009750	44
ZHLZ.comp49234_c0_seq1	GO:0009853	photorespiration	Biological Process			GO:0051410	2
ZHLZ.comp49234_c0_seq1	GO:0009651	response to salt stress	Biological Process			GO:0080147	2
ZHLZ.comp49234_c0_seq1	GO:0080129	proteasome core complex assembly	Biological Process			GO:0006535	7
ZHLZ.comp49234_c0_seq1	GO:0006511	ubiquitin-dependent protein catabolic process	Biological Process			GO:0032880	6
ZHLZ.comp49234_c0_seq1	GO:0006096	glycolytic process	Biological Process			GO:0019500	2
ZHLZ.comp49234_c0_seq1	GO:0046686	response to cadmium ion	Biological Process			GO:0015996	18
ZHLZ.comp49234_c0_seq1	GO:0009060	aerobic respiration	Biological Process			GO:0009753	15
ZHLZ.comp49234_c0_seq1	GO:0006122	mitochondrial electron transport, ubiquinol to cytochrome c	Biological Process			GO:0009620	10
ZHLZ.comp50706_c0_seq1	GO:0055114	oxidation-reduction process	Biological Process			GO:0009611	59
ZHLZ.comp50706_c0_seq1	GO:0015706	nitrate transport	Biological Process			GO:0009247	4
ZHLZ.comp50706_c0_seq1	GO:0019344	cysteine biosynthetic process	Biological Process			GO:0009790	12
ZHLZ.comp54943_c0_seq1	GO:0008152	metabolic process	Biological Process			GO:1902358	7
ZHLZ.comp54645_c0_seq1	GO:0030026	cellular manganese ion homeostasis	Biological Process			GO:0006950	36
ZHLZ.comp54645_c0_seq1	GO:0010264	myo-inositol hexakisphosphate biosynthetic process	Biological Process			GO:0030001	30
ZHLZ.comp54645_c0_seq1	GO:0046688	response to copper ion	Biological Process			GO:0030003	28
ZHLZ.comp54645_c0_seq1	GO:0071421	manganese ion transmembrane transport	Biological Process			GO:0070838	27
ZHLZ.comp54645_c0_seq1	GO:0010042	response to manganese ion	Biological Process			GO:0043693	12
ZHLZ.comp46945_c0_seq1	GO:0006006	glucose metabolic process	Biological Process			GO:0051762	15
ZHLZ.comp46945_c0_seq1	GO:0055114	oxidation-reduction process	Biological Process			GO:0016070	4
ZHLZ.comp46945_c0_seq1	GO:0009051	pentose-phosphate shunt, oxidative branch	Biological Process			GO:0002376	2
ZHLZ.comp22459_c1_seq1	GO:0071805	potassium ion transmembrane transport	Biological Process			GO:0090305	8
ZHLZ.comp52668_c0_seq1	GO:0016126	sterol biosynthetic process	Biological Process			GO:0006090	4
ZHLZ.comp52668_c0_seq1	GO:0010431	seed maturation	Biological Process			GO:0006694	8
ZHLZ.comp52668_c0_seq1	GO:0030243	cellulose metabolic process	Biological Process			GO:0006796	15
ZHLZ.comp52668_c0_seq1	GO:0006096	glycolytic process	Biological Process			GO:0006631	30
ZHLZ.comp52668_c0_seq1	GO:0009832	plant-type cell wall biogenesis	Biological Process			GO:0019637	2
ZHLZ.comp52668_c0_seq1	GO:0016049	cell growth	Biological Process			GO:0006520	12
ZHLZ.comp26961_c0_seq1	GO:0006355	regulation of transcription, DNA-templated	Biological Process			GO:0046483	6
ZHLZ.comp59717_c0_seq1	GO:0055114	oxidation-reduction process	Biological Process			GO:0006974	1
ZHLZ.comp60464_c0_seq1	GO:0030042	actin filament depolymerization	Biological Process			GO:0046777	12
ZHLZ.comp56227_c0_seq1	GO:0045489	pectin biosynthetic process	Biological Process			GO:0018131	1
ZHLZ.comp56227_c0_seq1	GO:0042546	cell wall biogenesis	Biological Process			GO:0009228	7
ZHLZ.comp37355_c0_seq1	GO:0044272	sulfur compound biosynthetic process	Biological Process			GO:0046520	9
ZHLZ.comp37355_c0_seq1	GO:0009108	coenzyme biosynthetic process	Biological Process			GO:0042761	8
ZHLZ.comp37355_c0_seq1	GO:0009744	response to sucrose	Biological Process			GO:0009414	15
ZHLZ.comp37355_c0_seq1	GO:0008652	cellular amino acid biosynthetic process	Biological Process			GO:0006662	14
ZHLZ.comp37355_c0_seq1	GO:0009695	jasmonic acid biosynthetic process	Biological Process			GO:0009056	9
ZHLZ.comp37355_c0_seq1	GO:0009697	salicylic acid biosynthetic process	Biological Process			GO:0006810	58
ZHLZ.comp37355_c0_seq1	GO:0019760	glucosinolate metabolic process	Biological Process			GO:0019745	8
ZHLZ.comp37355_c0_seq1	GO:0016117	carotenoid biosynthetic process	Biological Process			GO:0048510	4
ZHLZ.comp37355_c0_seq1	GO:0010114	response to red light	Biological Process			GO:0051704	4
ZHLZ.comp37355_c0_seq1	GO:0010155	regulation of proton transport	Biological Process			GO:0051186	4
ZHLZ.comp37355_c0_seq1	GO:0010363	regulation of plant-type hypersensitive response	Biological Process			GO:1901360	4
ZHLZ.comp37355_c0_seq1	GO:0010200	response to chitin	Biological Process			GO:0009416	18
ZHLZ.comp37355_c0_seq1	GO:0031348	negative regulation of defense response	Biological Process			GO:0044255	9
ZHLZ.comp37355_c0_seq1	GO:0009072	aromatic amino acid family metabolic process	Biological Process			GO:0010033	13
ZHLZ.comp37355_c0_seq1	GO:0050832	defense response to fungus	Biological Process			GO:0006790	11
ZHLZ.comp37355_c0_seq1	GO:0031408	oxylipin biosynthetic process	Biological Process			GO:0050794	25
ZHLZ.comp37355_c0_seq1	GO:0006098	pentose-phosphate shunt	Biological Process			GO:0034641	10
ZHLZ.comp37355_c0_seq1	GO:0009867	jasmonic acid mediated signaling pathway	Biological Process			GO:0098662	4
ZHLZ.comp37355_c0_seq1	GO:0010304	PSII associated light-harvesting complex II catabolic process	Biological Process			GO:0042908	10
ZHLZ.comp37355_c0_seq1	GO:0019684	photosynthesis, light reaction	Biological Process			GO:0046323	8
ZHLZ.comp37355_c0_seq1	GO:0019288	isopentenyl diphosphate biosynthetic process, methylerythritol 4-phosphate pathway	Biological Process			GO:1904659	12
ZHLZ.comp37355_c0_seq1	GO:0009644	response to high light intensity	Biological Process			GO:0015992	16
ZHLZ.comp37355_c0_seq1	GO:0009595	detection of biotic stimulus	Biological Process			GO:0015700	4
ZHLZ.comp37355_c0_seq1	GO:0042742	defense response to bacterium	Biological Process			GO:0035445	4
ZHLZ.comp37355_c0_seq1	GO:0006612	protein targeting to membrane	Biological Process			GO:0010106	4
ZHLZ.comp37355_c0_seq1	GO:0019252	starch biosynthetic process	Biological Process			GO:0006826	14
ZHLZ.comp37355_c0_seq1	GO:0006636	unsaturated fatty acid biosynthetic process	Biological Process			GO:0010167	9
ZHLZ.comp37355_c0_seq1	GO:0010310	regulation of hydrogen peroxide metabolic process	Biological Process			GO:0046685	11
ZHLZ.comp37355_c0_seq1	GO:0010218	response to far red light	Biological Process			GO:1902356	4
ZHLZ.comp37355_c0_seq1	GO:0009637	response to blue light	Biological Process			GO:0019676	4
ZHLZ.comp37355_c0_seq1	GO:0009657	plastid organization	Biological Process			GO:0015742	4
ZHLZ.comp37355_c0_seq1	GO:0055114	oxidation-reduction process	Biological Process			GO:0006814	5
ZHLZ.comp37355_c0_seq1	GO:0009862	systemic acquired resistance, salicylic acid mediated signaling pathway	Biological Process			GO:0071423	5
ZHLZ.comp37355_c0_seq1	GO:0006766	vitamin metabolic process	Biological Process			GO:0006032	15
ZHLZ.comp37355_c0_seq1	GO:0006655	phosphatidylglycerol biosynthetic process	Biological Process			GO:0016998	15
ZHLZ.comp37355_c0_seq1	GO:0045893	positive regulation of transcription, DNA-templated	Biological Process			GO:0043447	5
ZHLZ.comp37355_c0_seq1	GO:0006417	regulation of translation	Biological Process			GO:0010025	17
ZHLZ.comp37355_c0_seq1	GO:0000096	sulfur amino acid metabolic process	Biological Process			GO:0000038	14
ZHLZ.comp37355_c0_seq1	GO:0009106	lipoate metabolic process	Biological Process			GO:0048235	5
ZHLZ.comp37355_c0_seq1	GO:0009409	response to cold	Biological Process			GO:0006723	5
ZHLZ.comp37355_c0_seq1	GO:0019216	regulation of lipid metabolic process	Biological Process			GO:0006635	17
ZHLZ.comp37355_c0_seq1	GO:0015995	chlorophyll biosynthetic process	Biological Process			GO:0032502	4
ZHLZ.comp37355_c0_seq1	GO:0000165	MAPK cascade	Biological Process			GO:0009791	6
ZHLZ.comp37355_c0_seq1	GO:0006546	glycine catabolic process	Biological Process			GO:0048608	4
ZHLZ.comp27096_c1_seq1	GO:0009987	cellular process	Biological Process			GO:0044702	7
ZHLZ.comp27096_c1_seq1	GO:0050789	regulation of biological process	Biological Process			GO:0006886	23
ZHLZ.comp27096_c1_seq1	GO:0009908	flower development	Biological Process			GO:0015748	11
ZHLZ.comp27096_c1_seq1	GO:0009725	response to hormone	Biological Process			GO:0015716	11
ZHLZ.comp27096_c1_seq1	GO:0048513	animal organ development	Biological Process			GO:0008610	12
ZHLZ.comp27096_c1_seq1	GO:0009653	anatomical structure morphogenesis	Biological Process			GO:0010103	25
ZHLZ.comp57801_c0_seq1	GO:0009765	photosynthesis, light harvesting	Biological Process			GO:0042545	19
ZHLZ.comp57801_c0_seq1	GO:0018298	protein-chromophore linkage	Biological Process			GO:0080022	6
ZHLZ.comp45546_c0_seq1	GO:0051788	response to misfolded protein	Biological Process			GO:0010413	3
ZHLZ.comp45546_c0_seq1	GO:0006098	pentose-phosphate shunt	Biological Process			GO:0010075	33
ZHLZ.comp45546_c0_seq1	GO:0009853	photorespiration	Biological Process			GO:0045492	3
ZHLZ.comp45546_c0_seq1	GO:0006094	gluconeogenesis	Biological Process			GO:0010623	2
ZHLZ.comp45546_c0_seq1	GO:0006833	water transport	Biological Process			GO:0048827	9
ZHLZ.comp45546_c0_seq1	GO:0080129	proteasome core complex assembly	Biological Process			GO:0048437	4
ZHLZ.comp45546_c0_seq1	GO:0044262	cellular carbohydrate metabolic process	Biological Process			GO:0048438	6
ZHLZ.comp45546_c0_seq1	GO:0006972	hyperosmotic response	Biological Process			GO:0032544	2
ZHLZ.comp45546_c0_seq1	GO:0007030	Golgi organization	Biological Process			GO:0005978	1
ZHLZ.comp45546_c0_seq1	GO:0043161	proteasome-mediated ubiquitin-dependent protein catabolic process	Biological Process			GO:0007623	4
ZHLZ.comp45546_c0_seq1	GO:0006096	glycolytic process	Biological Process			GO:0048364	11
ZHLZ.comp45546_c0_seq1	GO:0009060	aerobic respiration	Biological Process			GO:0010289	6
ZHLZ.comp45546_c0_seq1	GO:0019344	cysteine biosynthetic process	Biological Process			GO:0009735	5
ZHLZ.comp45546_c0_seq1	GO:0009266	response to temperature stimulus	Biological Process			GO:0042221	17
ZHLZ.comp27138_c0_seq1	GO:0006012	galactose metabolic process	Biological Process			GO:0006811	11
ZHLZ.comp47635_c1_seq1	GO:0006508	proteolysis	Biological Process			GO:0018108	22
ZHLZ.comp51868_c0_seq1	GO:0009793	embryo development ending in seed dormancy	Biological Process			GO:0043086	11
ZHLZ.comp51868_c0_seq1	GO:0048481	plant ovule development	Biological Process			GO:0030244	25
ZHLZ.comp51868_c0_seq1	GO:0019761	glucosinolate biosynthetic process	Biological Process			GO:0071281	3
ZHLZ.comp51868_c0_seq1	GO:0009684	indoleacetic acid biosynthetic process	Biological Process			GO:0034755	4
ZHLZ.comp51868_c0_seq1	GO:0019344	cysteine biosynthetic process	Biological Process			GO:0006880	3
ZHLZ.comp51868_c0_seq1	GO:1902047	polyamine transmembrane transport	Biological Process			GO:0071704	43
ZHLZ.comp51868_c0_seq1	GO:0006364	rRNA processing	Biological Process			GO:0065008	6
ZHLZ.comp51868_c0_seq1	GO:0006569	tryptophan catabolic process	Biological Process			GO:0006970	3
ZHLZ.comp51868_c0_seq1	GO:0010027	thylakoid membrane organization	Biological Process			GO:0007275	21
ZHLZ.comp51868_c0_seq1	GO:0042793	transcription from plastid promoter	Biological Process			GO:0061615	5
ZHLZ.comp51868_c0_seq1	GO:0016226	iron-sulfur cluster assembly	Biological Process			GO:0006002	5
ZHLZ.comp51868_c0_seq1	GO:0010228	vegetative to reproductive phase transition of meristem	Biological Process			GO:0009992	11
ZHLZ.comp51868_c0_seq1	GO:0009073	aromatic amino acid family biosynthetic process	Biological Process			GO:0015793	11
ZHLZ.comp51868_c0_seq1	GO:0045893	positive regulation of transcription, DNA-templated	Biological Process			GO:0034220	11
ZHLZ.comp51868_c0_seq1	GO:0035304	regulation of protein dephosphorylation	Biological Process			GO:0009773	19
ZHLZ.comp51868_c0_seq1	GO:0009902	chloroplast relocation	Biological Process			GO:0010224	11
ZHLZ.comp51868_c0_seq1	GO:0010207	photosystem II assembly	Biological Process			GO:0009718	6
ZHLZ.comp55275_c1_seq1	GO:0008152	metabolic process	Biological Process			GO:0006816	26
ZHLZ.comp54204_c0_seq1	GO:0006412	translation	Biological Process			GO:0098655	5
ZHLZ.comp54204_c0_seq1	GO:0045036	protein targeting to chloroplast	Biological Process			GO:0010037	6
ZHLZ.comp35585_c0_seq1	GO:0022900	electron transport chain	Biological Process			GO:0009058	12
ZHLZ.comp54886_c0_seq1	GO:0009750	response to fructose	Biological Process			GO:0005985	13
ZHLZ.comp54886_c0_seq1	GO:0042744	hydrogen peroxide catabolic process	Biological Process			GO:0009743	4
ZHLZ.comp54886_c0_seq1	GO:0006833	water transport	Biological Process			GO:0006955	2
ZHLZ.comp54886_c0_seq1	GO:0051410	detoxification of nitrogen compound	Biological Process			GO:0042430	2
ZHLZ.comp54886_c0_seq1	GO:0080147	root hair cell development	Biological Process			GO:0044281	3
ZHLZ.comp54886_c0_seq1	GO:0009651	response to salt stress	Biological Process			GO:0019222	6
ZHLZ.comp54886_c0_seq1	GO:0006972	hyperosmotic response	Biological Process			GO:0008272	4
ZHLZ.comp54886_c0_seq1	GO:0019288	isopentenyl diphosphate biosynthetic process, methylerythritol 4-phosphate pathway	Biological Process			GO:0009805	18
ZHLZ.comp54886_c0_seq1	GO:0007030	Golgi organization	Biological Process			GO:0040007	14
ZHLZ.comp54886_c0_seq1	GO:0006535	cysteine biosynthetic process from serine	Biological Process			GO:0009963	11
ZHLZ.comp54886_c0_seq1	GO:0006096	glycolytic process	Biological Process			GO:0009808	5
ZHLZ.comp54886_c0_seq1	GO:0032880	regulation of protein localization	Biological Process			GO:0009628	10
ZHLZ.comp54886_c0_seq1	GO:0019761	glucosinolate biosynthetic process	Biological Process			GO:0009737	9
ZHLZ.comp54886_c0_seq1	GO:0019500	cyanide catabolic process	Biological Process			GO:0007264	21
ZHLZ.comp54886_c0_seq1	GO:0046686	response to cadmium ion	Biological Process			GO:0006891	5
ZHLZ.comp54886_c0_seq1	GO:0009684	indoleacetic acid biosynthetic process	Biological Process			GO:0009860	16
ZHLZ.comp54886_c0_seq1	GO:0009266	response to temperature stimulus	Biological Process			GO:0009827	3
ZHLZ.comp35600_c0_seq1	GO:0009765	photosynthesis, light harvesting	Biological Process			GO:0015031	17
ZHLZ.comp35600_c0_seq1	GO:0018298	protein-chromophore linkage	Biological Process			GO:0061077	4
ZHLZ.comp61770_c0_seq1	GO:0010264	myo-inositol hexakisphosphate biosynthetic process	Biological Process			GO:1901601	8
ZHLZ.comp61770_c0_seq1	GO:0018298	protein-chromophore linkage	Biological Process			GO:0009733	28
ZHLZ.comp61770_c0_seq1	GO:0015996	chlorophyll catabolic process	Biological Process			GO:0010223	8
ZHLZ.comp61770_c0_seq1	GO:0009765	photosynthesis, light harvesting	Biological Process			GO:0016121	5
ZHLZ.comp49048_c0_seq1	GO:0009753	response to jasmonic acid	Biological Process			GO:0009800	19
ZHLZ.comp49048_c0_seq1	GO:0009620	response to fungus	Biological Process			GO:0006559	19
ZHLZ.comp49048_c0_seq1	GO:0009611	response to wounding	Biological Process			GO:0007205	2
ZHLZ.comp49048_c0_seq1	GO:0009695	jasmonic acid biosynthetic process	Biological Process			GO:0009738	23
ZHLZ.comp49048_c0_seq1	GO:0010027	thylakoid membrane organization	Biological Process			GO:0042335	15
ZHLZ.comp49048_c0_seq1	GO:0009247	glycolipid biosynthetic process	Biological Process			GO:0008299	9
ZHLZ.comp49048_c0_seq1	GO:0009790	embryo development	Biological Process			GO:0008654	8
ZHLZ.comp35722_c0_seq1	GO:1902358	sulfate transmembrane transport	Biological Process			GO:0051865	7
ZHLZ.comp36082_c1_seq1	GO:0006096	glycolytic process	Biological Process			GO:0052865	6
ZHLZ.comp56872_c1_seq1	GO:0055085	transmembrane transport	Biological Process			GO:0006470	13
ZHLZ.comp56872_c1_seq1	GO:0008643	carbohydrate transport	Biological Process			GO:0010196	10
ZHLZ.comp56872_c1_seq1	GO:0006950	response to stress	Biological Process			GO:0006108	5
ZHLZ.comp51600_c0_seq1	GO:0055114	oxidation-reduction process	Biological Process			GO:0006099	27
ZHLZ.comp27781_c0_seq1	GO:0006633	fatty acid biosynthetic process	Biological Process			GO:0046345	6
ZHLZ.comp57892_c1_seq26	GO:0030001	metal ion transport	Biological Process			GO:0045892	13
ZHLZ.comp55755_c1_seq1	GO:0006979	response to oxidative stress	Biological Process			GO:0016558	2
ZHLZ.comp55755_c1_seq1	GO:0042744	hydrogen peroxide catabolic process	Biological Process			GO:0006606	5
ZHLZ.comp55755_c1_seq1	GO:0055114	oxidation-reduction process	Biological Process			GO:0006869	2
ZHLZ.comp55755_c1_seq1	GO:0009651	response to salt stress	Biological Process			GO:0010351	2
ZHLZ.comp55755_c1_seq1	GO:0009750	response to fructose	Biological Process			GO:0002181	2
ZHLZ.comp55755_c1_seq1	GO:0006833	water transport	Biological Process			GO:0016567	16
ZHLZ.comp55755_c1_seq1	GO:0030003	cellular cation homeostasis	Biological Process			GO:0002109	2
ZHLZ.comp55755_c1_seq1	GO:0070838	divalent metal ion transport	Biological Process			GO:0000028	2
ZHLZ.comp55755_c1_seq1	GO:0019761	glucosinolate biosynthetic process	Biological Process			GO:0009693	16
ZHLZ.comp55755_c1_seq1	GO:0019344	cysteine biosynthetic process	Biological Process			GO:0009835	13
ZHLZ.comp51638_c0_seq1	GO:0055085	transmembrane transport	Biological Process			GO:0006598	14
ZHLZ.comp51638_c0_seq1	GO:0008643	carbohydrate transport	Biological Process			GO:0042398	14
ZHLZ.comp53936_c1_seq1	GO:0008152	metabolic process	Biological Process			GO:0009308	2
ZHLZ.comp55105_c1_seq1	GO:0043693	monoterpene biosynthetic process	Biological Process			GO:0015824	9
ZHLZ.comp55105_c1_seq1	GO:0051762	sesquiterpene biosynthetic process	Biological Process			GO:0033384	4
ZHLZ.comp43590_c0_seq1	GO:0009755	hormone-mediated signaling pathway	Biological Process			GO:0006695	4
ZHLZ.comp43590_c0_seq1	GO:0016070	RNA metabolic process	Biological Process			GO:0045337	4
ZHLZ.comp43590_c0_seq1	GO:0002376	immune system process	Biological Process			GO:0008283	12
ZHLZ.comp43590_c0_seq1	GO:0090305	nucleic acid phosphodiester bond hydrolysis	Biological Process			GO:0019243	6
ZHLZ.comp43590_c0_seq1	GO:0006952	defense response	Biological Process			GO:0042549	4
ZHLZ.comp43590_c0_seq1	GO:0035556	intracellular signal transduction	Biological Process			GO:0019375	11
ZHLZ.comp49661_c0_seq1	GO:0006412	translation	Biological Process			GO:0009699	8
ZHLZ.comp50405_c0_seq1	GO:0015996	chlorophyll catabolic process	Biological Process			GO:0009813	14
ZHLZ.comp60222_c0_seq1	GO:0044272	sulfur compound biosynthetic process	Biological Process			GO:0009825	47
ZHLZ.comp60222_c0_seq1	GO:0006090	pyruvate metabolic process	Biological Process			GO:0043481	49
ZHLZ.comp60222_c0_seq1	GO:0006694	steroid biosynthetic process	Biological Process			GO:0048767	59
ZHLZ.comp60222_c0_seq1	GO:0006796	phosphate-containing compound metabolic process	Biological Process			GO:0010817	15
ZHLZ.comp60222_c0_seq1	GO:0009108	coenzyme biosynthetic process	Biological Process			GO:0009969	4
ZHLZ.comp60222_c0_seq1	GO:0006084	acetyl-CoA metabolic process	Biological Process			GO:0009932	45
ZHLZ.comp60222_c0_seq1	GO:0006631	fatty acid metabolic process	Biological Process			GO:0009734	31
ZHLZ.comp60222_c0_seq1	GO:0019637	organophosphate metabolic process	Biological Process			GO:0048523	4
ZHLZ.comp60222_c0_seq1	GO:0006520	cellular amino acid metabolic process	Biological Process			GO:0009723	12
ZHLZ.comp60222_c0_seq1	GO:0006725	cellular aromatic compound metabolic process	Biological Process			GO:0010206	6
ZHLZ.comp60222_c0_seq1	GO:0046483	heterocycle metabolic process	Biological Process			GO:0006772	2
ZHLZ.comp59474_c0_seq1	GO:0010155	regulation of proton transport	Biological Process			GO:0009229	2
ZHLZ.comp59474_c0_seq1	GO:0043085	positive regulation of catalytic activity	Biological Process			GO:0007154	9
ZHLZ.comp59474_c0_seq1	GO:0019252	starch biosynthetic process	Biological Process			GO:0006996	4
ZHLZ.comp59474_c0_seq1	GO:0000023	maltose metabolic process	Biological Process			GO:0048856	7
ZHLZ.comp59474_c0_seq1	GO:0006974	cellular response to DNA damage stimulus	Biological Process			GO:0015713	5
ZHLZ.comp59474_c0_seq1	GO:0042742	defense response to bacterium	Biological Process			GO:0015760	5
ZHLZ.comp59474_c0_seq1	GO:0046777	protein autophosphorylation	Biological Process			GO:0048229	12
ZHLZ.comp59474_c0_seq1	GO:0018131	oxazole or thiazole biosynthetic process	Biological Process			GO:0035436	5
ZHLZ.comp59474_c0_seq1	GO:0009637	response to blue light	Biological Process			GO:0010109	5
ZHLZ.comp59474_c0_seq1	GO:0009228	thiamine biosynthetic process	Biological Process			GO:0009643	5
ZHLZ.comp55945_c1_seq2	GO:0046520	sphingoid biosynthetic process	Biological Process			GO:0015714	5
ZHLZ.comp55945_c1_seq2	GO:0055114	oxidation-reduction process	Biological Process			GO:0009605	7
ZHLZ.comp55945_c1_seq2	GO:0042761	very long-chain fatty acid biosynthetic process	Biological Process			GO:0042343	5
ZHLZ.comp55945_c1_seq2	GO:0009790	embryo development	Biological Process			GO:0044550	9
ZHLZ.comp55945_c1_seq2	GO:0016126	sterol biosynthetic process	Biological Process			GO:0006829	3
ZHLZ.comp52210_c1_seq1	GO:0009765	photosynthesis, light harvesting	Biological Process			GO:0010043	6
ZHLZ.comp52210_c1_seq1	GO:0018298	protein-chromophore linkage	Biological Process			GO:0010467	6
ZHLZ.comp54786_c1_seq1	GO:0009414	response to water deprivation	Biological Process			GO:0010014	9
ZHLZ.comp54786_c1_seq1	GO:0006979	response to oxidative stress	Biological Process			GO:0009944	8
ZHLZ.comp54786_c1_seq1	GO:0045454	cell redox homeostasis	Biological Process			GO:0009845	5
ZHLZ.comp54786_c1_seq1	GO:0006662	glycerol ether metabolic process	Biological Process			GO:0009855	9
ZHLZ.comp54786_c1_seq1	GO:0055114	oxidation-reduction process	Biological Process			GO:0051707	8
ZHLZ.comp52600_c0_seq1	GO:0006754	ATP biosynthetic process	Biological Process			GO:0005976	8
ZHLZ.comp52600_c0_seq1	GO:1902600	hydrogen ion transmembrane transport	Biological Process			GO:0090558	3
ZHLZ.comp54417_c0_seq1	GO:0009056	catabolic process	Biological Process			GO:0090627	3
ZHLZ.comp54417_c0_seq1	GO:0009987	cellular process	Biological Process			GO:0048468	3
ZHLZ.comp55009_c0_seq1	GO:0008152	metabolic process	Biological Process			GO:0009739	9
ZHLZ.comp47269_c0_seq1	GO:0006007	glucose catabolic process	Biological Process			GO:0043412	3
ZHLZ.comp47269_c0_seq1	GO:0006810	transport	Biological Process			GO:0034976	12
ZHLZ.comp47269_c0_seq1	GO:0009651	response to salt stress	Biological Process			GO:0016487	5
ZHLZ.comp47269_c0_seq1	GO:0006098	pentose-phosphate shunt	Biological Process			GO:0009627	18
ZHLZ.comp58816_c1_seq34	GO:0043693	monoterpene biosynthetic process	Biological Process			GO:0009749	9
ZHLZ.comp58816_c1_seq34	GO:0051762	sesquiterpene biosynthetic process	Biological Process			GO:0009788	5
ZHLZ.comp43205_c0_seq1	GO:0016132	brassinosteroid biosynthetic process	Biological Process			GO:0010190	6
ZHLZ.comp43205_c0_seq1	GO:0055114	oxidation-reduction process	Biological Process			GO:0009965	25
ZHLZ.comp43205_c0_seq1	GO:0006084	acetyl-CoA metabolic process	Biological Process			GO:0030154	25
ZHLZ.comp43205_c0_seq1	GO:0019745	pentacyclic triterpenoid biosynthetic process	Biological Process			GO:0009408	23
ZHLZ.comp37113_c0_seq1	GO:0016310	phosphorylation	Biological Process			GO:0046718	3
ZHLZ.comp64185_c0_seq1	GO:0016310	phosphorylation	Biological Process			GO:0090502	3
ZHLZ.comp53323_c0_seq1	GO:0050896	response to stimulus	Biological Process			GO:0006278	6
ZHLZ.comp45526_c0_seq1	GO:0045893	positive regulation of transcription, DNA-templated	Biological Process			GO:0046080	3
ZHLZ.comp45526_c0_seq1	GO:0035304	regulation of protein dephosphorylation	Biological Process			GO:0042325	4
ZHLZ.comp45526_c0_seq1	GO:0010207	photosystem II assembly	Biological Process			GO:0010638	2
ZHLZ.comp45526_c0_seq1	GO:0009902	chloroplast relocation	Biological Process			GO:0015786	2
ZHLZ.comp45526_c0_seq1	GO:0019288	isopentenyl diphosphate biosynthetic process, methylerythritol 4-phosphate pathway	Biological Process			GO:0010044	2
ZHLZ.comp45526_c0_seq1	GO:0048510	regulation of timing of transition from vegetative to reproductive phase	Biological Process			GO:0035435	5
ZHLZ.comp45526_c0_seq1	GO:0006508	proteolysis	Biological Process			GO:1903959	3
ZHLZ.comp45526_c0_seq1	GO:0042793	transcription from plastid promoter	Biological Process			GO:0006820	3
ZHLZ.comp45526_c0_seq1	GO:0006364	rRNA processing	Biological Process			GO:0045491	4
ZHLZ.comp45526_c0_seq1	GO:0010027	thylakoid membrane organization	Biological Process			GO:0007267	3
ZHLZ.comp59715_c0_seq1	GO:0071555	cell wall organization	Biological Process			GO:0019722	10
ZHLZ.comp59715_c0_seq1	GO:0010411	xyloglucan metabolic process	Biological Process			GO:0010498	9
ZHLZ.comp59715_c0_seq1	GO:0042546	cell wall biogenesis	Biological Process			GO:0007010	9
ZHLZ.comp59774_c0_seq1	GO:0051704	multi-organism process	Biological Process			GO:0034120	4
ZHLZ.comp59774_c0_seq1	GO:0051186	cofactor metabolic process	Biological Process			GO:0031640	5
ZHLZ.comp59774_c0_seq1	GO:0051716	cellular response to stimulus	Biological Process			GO:0009772	9
ZHLZ.comp59774_c0_seq1	GO:0009607	response to biotic stimulus	Biological Process			GO:0015986	15
ZHLZ.comp59774_c0_seq1	GO:1901360	organic cyclic compound metabolic process	Biological Process			GO:0052546	8
ZHLZ.comp59774_c0_seq1	GO:0006520	cellular amino acid metabolic process	Biological Process			GO:0052541	5
ZHLZ.comp59774_c0_seq1	GO:0006952	defense response	Biological Process			GO:0042538	17
ZHLZ.comp59774_c0_seq1	GO:0006796	phosphate-containing compound metabolic process	Biological Process			GO:0006626	4
ZHLZ.comp59774_c0_seq1	GO:0016043	cellular component organization	Biological Process			GO:0045037	5
ZHLZ.comp59774_c0_seq1	GO:0019684	photosynthesis, light reaction	Biological Process			GO:0006086	9
ZHLZ.comp59774_c0_seq1	GO:0009416	response to light stimulus	Biological Process			GO:2000762	2
ZHLZ.comp59774_c0_seq1	GO:0046483	heterocycle metabolic process	Biological Process			GO:0000271	46
ZHLZ.comp59774_c0_seq1	GO:0044255	cellular lipid metabolic process	Biological Process			GO:0009926	33
ZHLZ.comp59774_c0_seq1	GO:0010033	response to organic substance	Biological Process			GO:0008361	36
ZHLZ.comp59774_c0_seq1	GO:0006725	cellular aromatic compound metabolic process	Biological Process			GO:0007389	33
ZHLZ.comp59774_c0_seq1	GO:0006790	sulfur compound metabolic process	Biological Process			GO:0019285	4
ZHLZ.comp59774_c0_seq1	GO:0050794	regulation of cellular process	Biological Process			GO:0071454	4
ZHLZ.comp59774_c0_seq1	GO:0034641	cellular nitrogen compound metabolic process	Biological Process			GO:0019430	16
ZHLZ.comp47722_c0_seq1	GO:0098662	inorganic cation transmembrane transport	Biological Process			GO:0006121	7
ZHLZ.comp47722_c0_seq1	GO:0030001	metal ion transport	Biological Process			GO:0070291	5
ZHLZ.comp47722_c0_seq1	GO:0051716	cellular response to stimulus	Biological Process			GO:0044248	8
ZHLZ.comp35837_c0_seq1	GO:0009987	cellular process	Biological Process			GO:0009740	6
ZHLZ.comp35837_c0_seq1	GO:0008152	metabolic process	Biological Process			GO:0034219	9
ZHLZ.comp56988_c1_seq6	GO:0042908	xenobiotic transport	Biological Process			GO:0015770	13
ZHLZ.comp56988_c1_seq6	GO:0006855	drug transmembrane transport	Biological Process			GO:0015991	6
ZHLZ.comp56988_c1_seq6	GO:0008152	metabolic process	Biological Process			GO:0051603	3
ZHLZ.comp56683_c0_seq1	GO:0046323	glucose import	Biological Process			GO:0010214	6
ZHLZ.comp56683_c0_seq1	GO:1904659	glucose transmembrane transport	Biological Process			GO:0006879	9
ZHLZ.comp56683_c0_seq1	GO:0015992	proton transport	Biological Process			GO:0071345	2
ZHLZ.comp52537_c1_seq1	GO:0019684	photosynthesis, light reaction	Biological Process			GO:0015868	3
ZHLZ.comp52537_c1_seq1	GO:0016043	cellular component organization	Biological Process			GO:0015711	3
ZHLZ.comp59692_c0_seq1	GO:0006631	fatty acid metabolic process	Biological Process			GO:0015858	3
ZHLZ.comp55463_c0_seq1	GO:0015700	arsenite transport	Biological Process			GO:0051503	3
ZHLZ.comp55463_c0_seq1	GO:0015706	nitrate transport	Biological Process			GO:0009117	8
ZHLZ.comp55463_c0_seq1	GO:0035445	borate transmembrane transport	Biological Process			GO:0010205	4
ZHLZ.comp55463_c0_seq1	GO:0010106	cellular response to iron ion starvation	Biological Process			GO:0009768	8
ZHLZ.comp55463_c0_seq1	GO:0006826	iron ion transport	Biological Process			GO:0044283	5
ZHLZ.comp55463_c0_seq1	GO:0006833	water transport	Biological Process			GO:0010215	9
ZHLZ.comp55463_c0_seq1	GO:0010167	response to nitrate	Biological Process			GO:0015671	3
ZHLZ.comp55463_c0_seq1	GO:0046685	response to arsenic-containing substance	Biological Process			GO:0009399	4
ZHLZ.comp43556_c0_seq1	GO:0008152	metabolic process	Biological Process			GO:0009450	1
ZHLZ.comp55628_c0_seq1	GO:0008152	metabolic process	Biological Process			GO:0006540	1
ZHLZ.comp54918_c0_seq1	GO:1902356	oxaloacetate(2-) transmembrane transport	Biological Process			GO:0006333	2
ZHLZ.comp54918_c0_seq1	GO:0009750	response to fructose	Biological Process			GO:0072593	6
ZHLZ.comp54918_c0_seq1	GO:0016126	sterol biosynthetic process	Biological Process			GO:0051301	8
ZHLZ.comp54918_c0_seq1	GO:0006833	water transport	Biological Process			GO:0009688	1
ZHLZ.comp54918_c0_seq1	GO:0030243	cellulose metabolic process	Biological Process			GO:0048653	13
ZHLZ.comp54918_c0_seq1	GO:0009651	response to salt stress	Biological Process			GO:0006744	4
ZHLZ.comp54918_c0_seq1	GO:0009832	plant-type cell wall biogenesis	Biological Process			GO:0009817	4
ZHLZ.comp54918_c0_seq1	GO:0016049	cell growth	Biological Process			GO:0048507	4
ZHLZ.comp54918_c0_seq1	GO:0019676	ammonia assimilation cycle	Biological Process			GO:0009909	11
ZHLZ.comp54918_c0_seq1	GO:0015742	alpha-ketoglutarate transport	Biological Process			GO:0009887	4
ZHLZ.comp54918_c0_seq1	GO:0006814	sodium ion transport	Biological Process			GO:0010051	4
ZHLZ.comp54918_c0_seq1	GO:0071423	malate transmembrane transport	Biological Process			GO:0048439	4
ZHLZ.comp48606_c0_seq2	GO:0005975	carbohydrate metabolic process	Biological Process			GO:0090143	4
ZHLZ.comp48606_c0_seq2	GO:0006032	chitin catabolic process	Biological Process			GO:0009220	6
ZHLZ.comp48606_c0_seq2	GO:0016998	cell wall macromolecule catabolic process	Biological Process			GO:0010020	4
ZHLZ.comp48839_c1_seq1	GO:0043447	alkane biosynthetic process	Biological Process			GO:0010540	10
ZHLZ.comp48839_c1_seq1	GO:0010025	wax biosynthetic process	Biological Process			GO:0010118	9
ZHLZ.comp48839_c1_seq1	GO:0000038	very long-chain fatty acid metabolic process	Biological Process			GO:0006383	1
ZHLZ.comp48839_c1_seq1	GO:0006633	fatty acid biosynthetic process	Biological Process			GO:0006360	1
ZHLZ.comp48839_c1_seq1	GO:0055114	oxidation-reduction process	Biological Process			GO:0006366	1
ZHLZ.comp48839_c1_seq1	GO:0048235	pollen sperm cell differentiation	Biological Process			GO:0006139	5
ZHLZ.comp48839_c1_seq1	GO:0006723	cuticle hydrocarbon biosynthetic process	Biological Process			GO:0016036	7
ZHLZ.comp30332_c0_seq1	GO:0008152	metabolic process	Biological Process			GO:0009423	5
ZHLZ.comp61797_c0_seq1	GO:0006635	fatty acid beta-oxidation	Biological Process			GO:0006499	6
ZHLZ.comp61797_c0_seq1	GO:0032502	developmental process	Biological Process			GO:0033587	2
ZHLZ.comp59434_c0_seq1	GO:0019253	reductive pentose-phosphate cycle	Biological Process			GO:0006865	14
ZHLZ.comp59434_c0_seq1	GO:0009853	photorespiration	Biological Process			GO:0035434	6
ZHLZ.comp59434_c0_seq1	GO:0055114	oxidation-reduction process	Biological Process			GO:0006875	1
ZHLZ.comp27066_c0_seq1	GO:0006950	response to stress	Biological Process			GO:0000041	11
ZHLZ.comp44067_c0_seq1	GO:0009791	post-embryonic development	Biological Process			GO:0008285	4
ZHLZ.comp44067_c0_seq1	GO:0048608	reproductive structure development	Biological Process			GO:0002238	4
ZHLZ.comp44067_c0_seq1	GO:0044702	single organism reproductive process	Biological Process			GO:0006812	12
ZHLZ.comp44067_c0_seq1	GO:0008152	metabolic process	Biological Process			GO:0009407	12
ZHLZ.comp44067_c0_seq1	GO:0016043	cellular component organization	Biological Process			GO:0010143	15
ZHLZ.comp47034_c0_seq1	GO:0006886	intracellular protein transport	Biological Process			GO:0001676	7
ZHLZ.comp47034_c0_seq1	GO:0006888	ER to Golgi vesicle-mediated transport	Biological Process			GO:0009698	11
ZHLZ.comp59705_c0_seq1	GO:0015748	organophosphate ester transport	Biological Process			GO:0042425	5
ZHLZ.comp59705_c0_seq1	GO:0015716	organic phosphonate transport	Biological Process			GO:0010183	5
ZHLZ.comp59705_c0_seq1	GO:1902047	polyamine transmembrane transport	Biological Process			GO:0048528	5
ZHLZ.comp59705_c0_seq1	GO:0008152	metabolic process	Biological Process			GO:0006656	5
ZHLZ.comp46466_c0_seq1	GO:0050896	response to stimulus	Biological Process			GO:0015908	4
ZHLZ.comp46466_c0_seq1	GO:0008152	metabolic process	Biological Process			GO:0080051	4
ZHLZ.comp58930_c0_seq1	GO:0008610	lipid biosynthetic process	Biological Process			GO:0006531	2
ZHLZ.comp58930_c0_seq1	GO:0032259	methylation	Biological Process			GO:0006536	4
ZHLZ.comp51304_c0_seq1	GO:0005975	carbohydrate metabolic process	Biological Process			GO:0006103	2
ZHLZ.comp49213_c0_seq1	GO:0010103	stomatal complex morphogenesis	Biological Process			GO:0006614	1
ZHLZ.comp49213_c0_seq1	GO:0019684	photosynthesis, light reaction	Biological Process			GO:0006721	5
ZHLZ.comp49213_c0_seq1	GO:0006098	pentose-phosphate shunt	Biological Process			GO:0006346	8
ZHLZ.comp49213_c0_seq1	GO:0010218	response to far red light	Biological Process			GO:0051049	6
ZHLZ.comp49213_c0_seq1	GO:0019760	glucosinolate metabolic process	Biological Process			GO:0016441	6
ZHLZ.comp49213_c0_seq1	GO:0019252	starch biosynthetic process	Biological Process			GO:0000024	3
ZHLZ.comp49213_c0_seq1	GO:0010114	response to red light	Biological Process			GO:0005983	10
ZHLZ.comp49213_c0_seq1	GO:0015995	chlorophyll biosynthetic process	Biological Process			GO:0048759	4
ZHLZ.comp49213_c0_seq1	GO:0019288	isopentenyl diphosphate biosynthetic process, methylerythritol 4-phosphate pathway	Biological Process			GO:0051567	5
ZHLZ.comp49213_c0_seq1	GO:0009637	response to blue light	Biological Process			GO:0006342	7
ZHLZ.comp49213_c0_seq1	GO:0055114	oxidation-reduction process	Biological Process			GO:0010189	4
ZHLZ.comp49213_c0_seq1	GO:0006364	rRNA processing	Biological Process			GO:0008033	4
ZHLZ.comp49213_c0_seq1	GO:0006979	response to oxidative stress	Biological Process			GO:0015936	3
ZHLZ.comp48739_c0_seq1	GO:0015979	photosynthesis	Biological Process			GO:0009658	8
ZHLZ.comp51003_c0_seq1	GO:0006633	fatty acid biosynthetic process	Biological Process			GO:1901401	2
ZHLZ.comp53833_c0_seq1	GO:0006629	lipid metabolic process	Biological Process			GO:0009639	7
ZHLZ.comp53833_c0_seq1	GO:0006508	proteolysis	Biological Process			GO:2001295	3
ZHLZ.comp26951_c0_seq1	GO:0006412	translation	Biological Process			GO:0016045	3
ZHLZ.comp59430_c0_seq1	GO:0006810	transport	Biological Process			GO:0035336	4
ZHLZ.comp56698_c0_seq1	GO:0009987	cellular process	Biological Process			GO:0010345	4
ZHLZ.comp27427_c0_seq1	GO:0008152	metabolic process	Biological Process			GO:0042939	2
ZHLZ.comp49001_c1_seq1	GO:0016310	phosphorylation	Biological Process			GO:0042938	2
ZHLZ.comp53234_c1_seq3	GO:0008152	metabolic process	Biological Process			GO:0046482	2
ZHLZ.comp30987_c0_seq1	GO:0046323	glucose import	Biological Process			GO:0010030	2
ZHLZ.comp30987_c0_seq1	GO:1904659	glucose transmembrane transport	Biological Process			GO:0033611	2
ZHLZ.comp30987_c0_seq1	GO:0015992	proton transport	Biological Process			GO:1902479	2
ZHLZ.comp88038_c0_seq1	GO:0042545	cell wall modification	Biological Process			GO:0043547	6
ZHLZ.comp88038_c0_seq1	GO:0010411	xyloglucan metabolic process	Biological Process			GO:1901002	2
ZHLZ.comp88038_c0_seq1	GO:0080022	primary root development	Biological Process			GO:0006334	8
ZHLZ.comp88038_c0_seq1	GO:0042546	cell wall biogenesis	Biological Process			GO:0009226	4
ZHLZ.comp54768_c0_seq1	GO:0010413	glucuronoxylan metabolic process	Biological Process			GO:0034440	5
ZHLZ.comp54768_c0_seq1	GO:0010075	regulation of meristem growth	Biological Process			GO:0010311	18
ZHLZ.comp54768_c0_seq1	GO:0006508	proteolysis	Biological Process			GO:0009635	6
ZHLZ.comp54768_c0_seq1	GO:0045492	xylan biosynthetic process	Biological Process			GO:0006165	5
ZHLZ.comp54768_c0_seq1	GO:0010623	programmed cell death involved in cell development	Biological Process			GO:0006228	5
ZHLZ.comp80953_c0_seq1	GO:0006351	transcription, DNA-templated	Biological Process			GO:0006183	5
ZHLZ.comp57688_c1_seq3	GO:0048827	phyllome development	Biological Process			GO:0006241	5
ZHLZ.comp57688_c1_seq3	GO:0048437	floral organ development	Biological Process			GO:0019853	5
ZHLZ.comp57688_c1_seq3	GO:0048438	floral whorl development	Biological Process			GO:0016099	2
ZHLZ.comp48409_c0_seq1	GO:0032544	plastid translation	Biological Process			GO:0001510	9
ZHLZ.comp48409_c0_seq1	GO:0019288	isopentenyl diphosphate biosynthetic process, methylerythritol 4-phosphate pathway	Biological Process			GO:0005987	9
ZHLZ.comp59529_c0_seq1	GO:0051788	response to misfolded protein	Biological Process			GO:0009157	1
ZHLZ.comp59529_c0_seq1	GO:0009853	photorespiration	Biological Process			GO:0071897	1
ZHLZ.comp59529_c0_seq1	GO:0080129	proteasome core complex assembly	Biological Process			GO:0016192	20
ZHLZ.comp59529_c0_seq1	GO:0006511	ubiquitin-dependent protein catabolic process	Biological Process			GO:0019932	6
ZHLZ.comp59529_c0_seq1	GO:0006096	glycolytic process	Biological Process			GO:0045338	3
ZHLZ.comp59529_c0_seq1	GO:0046686	response to cadmium ion	Biological Process			GO:0044571	2
ZHLZ.comp59529_c0_seq1	GO:0009060	aerobic respiration	Biological Process			GO:0097428	2
ZHLZ.comp26926_c0_seq1	GO:0018298	protein-chromophore linkage	Biological Process			GO:0006605	3
ZHLZ.comp26926_c0_seq1	GO:0030003	cellular cation homeostasis	Biological Process			GO:0048281	3
ZHLZ.comp26926_c0_seq1	GO:0070838	divalent metal ion transport	Biological Process			GO:0010148	3
ZHLZ.comp26926_c0_seq1	GO:0009765	photosynthesis, light harvesting	Biological Process			GO:0001558	3
ZHLZ.comp26926_c0_seq1	GO:0019344	cysteine biosynthetic process	Biological Process			GO:0030155	3
ZHLZ.comp54763_c0_seq1	GO:0019684	photosynthesis, light reaction	Biological Process			GO:0008356	6
ZHLZ.comp54763_c0_seq1	GO:0006098	pentose-phosphate shunt	Biological Process			GO:0031540	3
ZHLZ.comp54763_c0_seq1	GO:0010218	response to far red light	Biological Process			GO:0051302	3
ZHLZ.comp54763_c0_seq1	GO:0019252	starch biosynthetic process	Biological Process			GO:2000027	3
ZHLZ.comp54763_c0_seq1	GO:0010114	response to red light	Biological Process			GO:0010015	4
ZHLZ.comp54763_c0_seq1	GO:0009902	chloroplast relocation	Biological Process			GO:0007020	12
ZHLZ.comp54763_c0_seq1	GO:0009637	response to blue light	Biological Process			GO:0000160	2
ZHLZ.comp54763_c0_seq1	GO:0005978	glycogen biosynthetic process	Biological Process			GO:0009736	2
ZHLZ.comp54763_c0_seq1	GO:0006364	rRNA processing	Biological Process			GO:0030968	11
ZHLZ.comp54763_c0_seq1	GO:0010027	thylakoid membrane organization	Biological Process			GO:0009863	7
ZHLZ.comp35504_c0_seq1	GO:0015979	photosynthesis	Biological Process			GO:0007155	10
ZHLZ.comp57437_c1_seq2	GO:0005975	carbohydrate metabolic process	Biological Process			GO:0006949	10
ZHLZ.comp45394_c0_seq1	GO:0007623	circadian rhythm	Biological Process			GO:0045010	10
ZHLZ.comp59958_c0_seq1	GO:0006508	proteolysis	Biological Process			GO:0009958	13
ZHLZ.comp51896_c0_seq1	GO:0006355	regulation of transcription, DNA-templated	Biological Process			GO:0048829	10
ZHLZ.comp53918_c0_seq1	GO:0048364	root development	Biological Process			GO:0060919	10
ZHLZ.comp53918_c0_seq1	GO:0048367	shoot system development	Biological Process			GO:0001736	10
ZHLZ.comp53918_c0_seq1	GO:0032259	methylation	Biological Process			GO:0010090	10
ZHLZ.comp53918_c0_seq1	GO:0010289	homogalacturonan biosynthetic process	Biological Process			GO:0003333	18
ZHLZ.comp53918_c0_seq1	GO:0009735	response to cytokinin	Biological Process			GO:0015977	5
ZHLZ.comp56764_c0_seq1	GO:0006468	protein phosphorylation	Biological Process			GO:0045727	4
ZHLZ.comp58825_c0_seq6	GO:0055085	transmembrane transport	Biological Process			GO:0006487	3
ZHLZ.comp58825_c0_seq6	GO:0042221	response to chemical	Biological Process			GO:0007049	4
ZHLZ.comp58825_c0_seq6	GO:0006811	ion transport	Biological Process			GO:0008380	1
ZHLZ.comp39318_c0_seq1	GO:0018108	peptidyl-tyrosine phosphorylation	Biological Process			GO:0006397	2
ZHLZ.comp44263_c1_seq1	GO:0043086	negative regulation of catalytic activity	Biological Process			GO:0016556	2
ZHLZ.comp25006_c0_seq1	GO:0008152	metabolic process	Biological Process			GO:0006354	7
ZHLZ.comp54714_c0_seq1	GO:0009853	photorespiration	Biological Process			GO:0006556	10
ZHLZ.comp54714_c0_seq1	GO:0006511	ubiquitin-dependent protein catabolic process	Biological Process			GO:0006542	1
ZHLZ.comp54714_c0_seq1	GO:0080129	proteasome core complex assembly	Biological Process			GO:0006541	12
ZHLZ.comp54714_c0_seq1	GO:0051788	response to misfolded protein	Biological Process			GO:0000478	4
ZHLZ.comp61273_c0_seq1	GO:0071555	cell wall organization	Biological Process			GO:0044210	4
ZHLZ.comp61273_c0_seq1	GO:0030244	cellulose biosynthetic process	Biological Process			GO:0034660	5
ZHLZ.comp50529_c0_seq1	GO:0030026	cellular manganese ion homeostasis	Biological Process			GO:0006749	3
ZHLZ.comp50529_c0_seq1	GO:0071281	cellular response to iron ion	Biological Process			GO:0071669	4
ZHLZ.comp50529_c0_seq1	GO:0034755	iron ion transmembrane transport	Biological Process			GO:0048830	3
ZHLZ.comp50529_c0_seq1	GO:0006880	intracellular sequestering of iron ion	Biological Process			GO:0009852	5
ZHLZ.comp50529_c0_seq1	GO:0071421	manganese ion transmembrane transport	Biological Process			GO:0009646	3
ZHLZ.comp46145_c0_seq1	GO:0071704	organic substance metabolic process	Biological Process			GO:0070981	3
ZHLZ.comp46145_c0_seq1	GO:0015979	photosynthesis	Biological Process			GO:0009063	3
ZHLZ.comp56738_c0_seq1	GO:0009987	cellular process	Biological Process			GO:0031668	1
ZHLZ.comp56738_c0_seq1	GO:0071704	organic substance metabolic process	Biological Process			GO:0071554	1
ZHLZ.comp45056_c0_seq1	GO:0065008	regulation of biological quality	Biological Process			GO:0006073	2
ZHLZ.comp45056_c0_seq1	GO:0050789	regulation of biological process	Biological Process			GO:0051453	1
ZHLZ.comp45056_c0_seq1	GO:0042221	response to chemical	Biological Process			GO:0006164	3
ZHLZ.comp45056_c0_seq1	GO:0044765	single-organism transport	Biological Process			GO:0042823	2
ZHLZ.comp45056_c0_seq1	GO:0006970	response to osmotic stress	Biological Process			GO:0042819	2
ZHLZ.comp45056_c0_seq1	GO:0007275	multicellular organism development	Biological Process			GO:0060151	3
ZHLZ.comp45056_c0_seq1	GO:0016043	cellular component organization	Biological Process			GO:0051646	3
ZHLZ.comp26757_c0_seq1	GO:0061615	glycolytic process through fructose-6-phosphate	Biological Process			GO:0030048	3
ZHLZ.comp26757_c0_seq1	GO:0006002	fructose 6-phosphate metabolic process	Biological Process			GO:0051645	3
ZHLZ.comp45864_c0_seq1	GO:0009992	cellular water homeostasis	Biological Process			GO:0002213	3
ZHLZ.comp45864_c0_seq1	GO:0006833	water transport	Biological Process			GO:0010951	1
ZHLZ.comp45864_c0_seq1	GO:0015793	glycerol transport	Biological Process			GO:0071702	6
ZHLZ.comp45864_c0_seq1	GO:0034220	ion transmembrane transport	Biological Process			GO:0006418	1
ZHLZ.comp46429_c0_seq1	GO:0019752	carboxylic acid metabolic process	Biological Process			GO:0006526	2
ZHLZ.comp43737_c1_seq1	GO:0044765	single-organism transport	Biological Process			GO:0006591	2
ZHLZ.comp27237_c0_seq1	GO:0010103	stomatal complex morphogenesis	Biological Process			GO:0034314	2
ZHLZ.comp27237_c0_seq1	GO:0009773	photosynthetic electron transport in photosystem I	Biological Process			GO:0009116	2
ZHLZ.comp27237_c0_seq1	GO:0006364	rRNA processing	Biological Process			GO:0009113	2
ZHLZ.comp27237_c0_seq1	GO:0009657	plastid organization	Biological Process			GO:0009306	4
ZHLZ.comp27237_c0_seq1	GO:0010207	photosystem II assembly	Biological Process			GO:0030163	3
ZHLZ.comp27237_c0_seq1	GO:0006006	glucose metabolic process	Biological Process			GO:0046835	6
ZHLZ.comp27237_c0_seq1	GO:0035304	regulation of protein dephosphorylation	Biological Process			GO:0006014	5
ZHLZ.comp56208_c1_seq1	GO:0009744	response to sucrose	Biological Process			GO:0006887	2
ZHLZ.comp56208_c1_seq1	GO:0010224	response to UV-B	Biological Process			GO:0009834	4
ZHLZ.comp56208_c1_seq1	GO:0009718	anthocyanin-containing compound biosynthetic process	Biological Process			GO:0044772	2
ZHLZ.comp56208_c1_seq1	GO:0055114	oxidation-reduction process	Biological Process			GO:0010449	2
ZHLZ.comp59626_c0_seq1	GO:0050896	response to stimulus	Biological Process			GO:0006259	2
ZHLZ.comp47536_c0_seq1	GO:0006816	calcium ion transport	Biological Process			GO:0034645	3
ZHLZ.comp47536_c0_seq1	GO:0098655	cation transmembrane transport	Biological Process			GO:0006325	2
ZHLZ.comp59522_c0_seq1	GO:0010155	regulation of proton transport	Biological Process			GO:1900459	3
ZHLZ.comp59522_c0_seq1	GO:0035304	regulation of protein dephosphorylation	Biological Process			GO:0007033	3
ZHLZ.comp59522_c0_seq1	GO:0018298	protein-chromophore linkage	Biological Process			GO:0006486	14
ZHLZ.comp59522_c0_seq1	GO:0009744	response to sucrose	Biological Process			GO:0046854	2
ZHLZ.comp59522_c0_seq1	GO:0009765	photosynthesis, light harvesting	Biological Process			GO:0006817	10
ZHLZ.comp59522_c0_seq1	GO:0009644	response to high light intensity	Biological Process			GO:0006465	1
ZHLZ.comp59522_c0_seq1	GO:0019344	cysteine biosynthetic process	Biological Process			GO:0009298	4
ZHLZ.comp59522_c0_seq1	GO:0006364	rRNA processing	Biological Process			GO:0051252	1
ZHLZ.comp51503_c0_seq1	GO:0010037	response to carbon dioxide	Biological Process			GO:0009846	10
ZHLZ.comp51503_c0_seq1	GO:0009058	biosynthetic process	Biological Process			GO:0046939	2
ZHLZ.comp51503_c0_seq1	GO:0005985	sucrose metabolic process	Biological Process			GO:0006801	1
ZHLZ.comp54309_c0_seq1	GO:0006457	protein folding	Biological Process			GO:0006878	1
ZHLZ.comp54309_c0_seq1	GO:0010286	heat acclimation	Biological Process			GO:0000394	2
ZHLZ.comp58026_c0_seq1	GO:0055085	transmembrane transport	Biological Process			GO:0006807	5
ZHLZ.comp58026_c0_seq1	GO:0008152	metabolic process	Biological Process			GO:0044767	5
ZHLZ.comp45736_c0_seq1	GO:0008152	metabolic process	Biological Process			GO:0009074	3
ZHLZ.comp50934_c0_seq1	GO:0009743	response to carbohydrate	Biological Process			GO:0010048	10
ZHLZ.comp50934_c0_seq1	GO:0008152	metabolic process	Biological Process			GO:0010541	3
ZHLZ.comp43882_c0_seq1	GO:0051716	cellular response to stimulus	Biological Process			GO:0009640	7
ZHLZ.comp43882_c0_seq1	GO:0098542	defense response to other organism	Biological Process			GO:0010315	5
ZHLZ.comp43882_c0_seq1	GO:0006955	immune response	Biological Process			GO:0048443	5
ZHLZ.comp43882_c0_seq1	GO:0042430	indole-containing compound metabolic process	Biological Process			GO:0048440	8
ZHLZ.comp43882_c0_seq1	GO:0050794	regulation of cellular process	Biological Process			GO:0019395	4
ZHLZ.comp27098_c0_seq1	GO:0065008	regulation of biological quality	Biological Process			GO:0009451	1
ZHLZ.comp27098_c0_seq1	GO:0055114	oxidation-reduction process	Biological Process			GO:0080090	3
ZHLZ.comp27098_c0_seq1	GO:0019684	photosynthesis, light reaction	Biological Process			GO:0009889	3
ZHLZ.comp27098_c0_seq1	GO:0044281	small molecule metabolic process	Biological Process			GO:0010022	3
ZHLZ.comp47918_c0_seq1	GO:0008152	metabolic process	Biological Process			GO:0009886	7
ZHLZ.comp58685_c0_seq2	GO:0071704	organic substance metabolic process	Biological Process			GO:0003002	5
ZHLZ.comp58685_c0_seq2	GO:0051716	cellular response to stimulus	Biological Process			GO:0048366	9
ZHLZ.comp58685_c0_seq2	GO:0044237	cellular metabolic process	Biological Process			GO:0030245	17
ZHLZ.comp58685_c0_seq2	GO:0050794	regulation of cellular process	Biological Process			GO:0042026	4
ZHLZ.comp58685_c0_seq2	GO:0019222	regulation of metabolic process	Biological Process			GO:0007017	6
ZHLZ.comp56214_c1_seq2	GO:0008152	metabolic process	Biological Process			GO:0051258	9
ZHLZ.comp50579_c0_seq1	GO:0006355	regulation of transcription, DNA-templated	Biological Process			GO:0009624	2
ZHLZ.comp45931_c3_seq1	GO:0055114	oxidation-reduction process	Biological Process			GO:0015768	2
ZHLZ.comp27967_c0_seq1	GO:0031348	negative regulation of defense response	Biological Process			GO:0006021	2
ZHLZ.comp27967_c0_seq1	GO:0019684	photosynthesis, light reaction	Biological Process			GO:0009741	7
ZHLZ.comp27967_c0_seq1	GO:0009750	response to fructose	Biological Process			GO:0009826	3
ZHLZ.comp27967_c0_seq1	GO:0006098	pentose-phosphate shunt	Biological Process			GO:0048573	9
ZHLZ.comp27967_c0_seq1	GO:0009595	detection of biotic stimulus	Biological Process			GO:0080092	2
ZHLZ.comp27967_c0_seq1	GO:0009867	jasmonic acid mediated signaling pathway	Biological Process			GO:0051211	3
ZHLZ.comp27967_c0_seq1	GO:0009697	salicylic acid biosynthetic process	Biological Process			GO:0010430	3
ZHLZ.comp27967_c0_seq1	GO:0006833	water transport	Biological Process			GO:0006424	1
ZHLZ.comp27967_c0_seq1	GO:0009862	systemic acquired resistance, salicylic acid mediated signaling pathway	Biological Process			GO:0007005	1
ZHLZ.comp27967_c0_seq1	GO:0010363	regulation of plant-type hypersensitive response	Biological Process			GO:0006104	2
ZHLZ.comp27967_c0_seq1	GO:0010310	regulation of hydrogen peroxide metabolic process	Biological Process			GO:0006105	2
ZHLZ.comp27967_c0_seq1	GO:0010200	response to chitin	Biological Process			GO:0015994	4
ZHLZ.comp27967_c0_seq1	GO:0009651	response to salt stress	Biological Process			GO:0009915	2
ZHLZ.comp27967_c0_seq1	GO:0006612	protein targeting to membrane	Biological Process			GO:0016122	2
ZHLZ.comp27967_c0_seq1	GO:0050832	defense response to fungus	Biological Process			GO:0000911	7
ZHLZ.comp27967_c0_seq1	GO:0000165	MAPK cascade	Biological Process			GO:0009742	9
ZHLZ.comp27967_c0_seq1	GO:0019761	glucosinolate biosynthetic process	Biological Process			GO:0010182	2
ZHLZ.comp27967_c0_seq1	GO:0055114	oxidation-reduction process	Biological Process			GO:0044030	2
ZHLZ.comp27967_c0_seq1	GO:0010027	thylakoid membrane organization	Biological Process			GO:0006338	2
ZHLZ.comp44788_c0_seq1	GO:0055114	oxidation-reduction process	Biological Process			GO:0010054	6
ZHLZ.comp44788_c0_seq1	GO:0019288	isopentenyl diphosphate biosynthetic process, methylerythritol 4-phosphate pathway	Biological Process			GO:0048193	2
ZHLZ.comp44788_c0_seq1	GO:0016114	terpenoid biosynthetic process	Biological Process			GO:0006863	1
ZHLZ.comp51919_c0_seq1	GO:0006633	fatty acid biosynthetic process	Biological Process			GO:0000226	2
ZHLZ.comp51919_c0_seq1	GO:0055114	oxidation-reduction process	Biological Process			GO:0000910	2
ZHLZ.comp51729_c0_seq1	GO:0008272	sulfate transport	Biological Process			GO:0006265	3
ZHLZ.comp51729_c0_seq1	GO:0055085	transmembrane transport	Biological Process			GO:0006275	3
ZHLZ.comp58970_c2_seq2	GO:0009987	cellular process	Biological Process			GO:0010389	3
ZHLZ.comp58970_c2_seq2	GO:0050896	response to stimulus	Biological Process			GO:0000187	3
ZHLZ.comp58970_c2_seq2	GO:0006810	transport	Biological Process			GO:0007178	5
ZHLZ.comp50039_c0_seq1	GO:0030001	metal ion transport	Biological Process			GO:0019538	3
ZHLZ.comp45717_c0_seq1	GO:0055114	oxidation-reduction process	Biological Process			GO:0042254	7
ZHLZ.comp45717_c0_seq1	GO:0006629	lipid metabolic process	Biological Process			GO:0006825	3
ZHLZ.comp51319_c0_seq1	GO:0045454	cell redox homeostasis	Biological Process			GO:0052696	3
ZHLZ.comp51319_c0_seq1	GO:0006662	glycerol ether metabolic process	Biological Process			GO:0090391	3
ZHLZ.comp51319_c0_seq1	GO:0055114	oxidation-reduction process	Biological Process			GO:0000162	1
ZHLZ.comp27061_c1_seq1	GO:0009805	coumarin biosynthetic process	Biological Process			GO:0080144	1
ZHLZ.comp27061_c1_seq1	GO:0055114	oxidation-reduction process	Biological Process			GO:0006396	2
ZHLZ.comp27061_c1_seq1	GO:0009611	response to wounding	Biological Process			GO:0009864	7
ZHLZ.comp27061_c1_seq1	GO:0040007	growth	Biological Process			GO:0009694	7
ZHLZ.comp27061_c1_seq1	GO:0009963	positive regulation of flavonoid biosynthetic process	Biological Process			GO:0019682	2
ZHLZ.comp27061_c1_seq1	GO:0009808	lignin metabolic process	Biological Process			GO:0046148	4
ZHLZ.comp27061_c1_seq1	GO:0009555	pollen development	Biological Process			GO:0051188	4
ZHLZ.comp43691_c0_seq1	GO:0009628	response to abiotic stimulus	Biological Process			GO:0044271	2
ZHLZ.comp43691_c0_seq1	GO:0006950	response to stress	Biological Process			GO:0032787	2
ZHLZ.comp35569_c0_seq1	GO:0006631	fatty acid metabolic process	Biological Process			GO:0019438	2
ZHLZ.comp50679_c0_seq1	GO:0006511	ubiquitin-dependent protein catabolic process	Biological Process			GO:0045229	3
ZHLZ.comp50679_c0_seq1	GO:0009651	response to salt stress	Biological Process			GO:0003006	3
ZHLZ.comp50679_c0_seq1	GO:0051788	response to misfolded protein	Biological Process			GO:0050665	1
ZHLZ.comp50679_c0_seq1	GO:0080129	proteasome core complex assembly	Biological Process			GO:0019509	4
ZHLZ.comp50679_c0_seq1	GO:0010228	vegetative to reproductive phase transition of meristem	Biological Process			GO:0019284	1
ZHLZ.comp50679_c0_seq1	GO:0019252	starch biosynthetic process	Biological Process			GO:0006557	2
ZHLZ.comp50679_c0_seq1	GO:0009853	photorespiration	Biological Process			GO:0006597	2
ZHLZ.comp50679_c0_seq1	GO:0009737	response to abscisic acid	Biological Process			GO:0008295	3
ZHLZ.comp58561_c2_seq2	GO:0006633	fatty acid biosynthetic process	Biological Process			GO:0010076	2
ZHLZ.comp46813_c0_seq1	GO:0006096	glycolytic process	Biological Process			GO:0048442	2
ZHLZ.comp59891_c0_seq1	GO:0007264	small GTPase mediated signal transduction	Biological Process			GO:0048441	2
ZHLZ.comp59891_c0_seq1	GO:0006891	intra-Golgi vesicle-mediated transport	Biological Process			GO:0035335	3
ZHLZ.comp59891_c0_seq1	GO:0009860	pollen tube growth	Biological Process			GO:2000030	5
ZHLZ.comp59891_c0_seq1	GO:0008152	metabolic process	Biological Process			GO:0010046	5
ZHLZ.comp59891_c0_seq1	GO:0009827	plant-type cell wall modification	Biological Process			GO:0006552	2
ZHLZ.comp59891_c0_seq1	GO:0015031	protein transport	Biological Process			GO:0046417	2
ZHLZ.comp26828_c0_seq1	GO:0061077	chaperone-mediated protein folding	Biological Process			GO:0000186	7
ZHLZ.comp59016_c0_seq1	GO:1901601	strigolactone biosynthetic process	Biological Process			GO:0042981	3
ZHLZ.comp59016_c0_seq1	GO:0009733	response to auxin	Biological Process			GO:0031098	3
ZHLZ.comp59016_c0_seq1	GO:0010223	secondary shoot formation	Biological Process			GO:0007346	3
ZHLZ.comp59016_c0_seq1	GO:0016121	carotene catabolic process	Biological Process			GO:0001578	6
ZHLZ.comp43564_c2_seq1	GO:0009800	cinnamic acid biosynthetic process	Biological Process			GO:0010268	3
ZHLZ.comp43564_c2_seq1	GO:0006559	L-phenylalanine catabolic process	Biological Process			GO:0009647	6
ZHLZ.comp36137_c0_seq1	GO:0007205	protein kinase C-activating G-protein coupled receptor signaling pathway	Biological Process			GO:0009269	4
ZHLZ.comp36137_c0_seq1	GO:0016310	phosphorylation	Biological Process			GO:0070588	3
ZHLZ.comp49947_c1_seq1	GO:0006468	protein phosphorylation	Biological Process			GO:0009816	2
ZHLZ.comp49947_c1_seq1	GO:0042742	defense response to bacterium	Biological Process			GO:0008219	2
ZHLZ.comp49947_c1_seq1	GO:0009738	abscisic acid-activated signaling pathway	Biological Process			GO:0015976	2
ZHLZ.comp26931_c0_seq2	GO:0030003	cellular cation homeostasis	Biological Process			GO:0046856	2
ZHLZ.comp26931_c0_seq2	GO:0015979	photosynthesis	Biological Process			GO:0006431	1
ZHLZ.comp26931_c0_seq2	GO:0070838	divalent metal ion transport	Biological Process			GO:0009299	4
ZHLZ.comp26931_c0_seq2	GO:0019344	cysteine biosynthetic process	Biological Process			GO:0006413	6
ZHLZ.comp53530_c0_seq1	GO:0071555	cell wall organization	Biological Process			GO:0044036	5
ZHLZ.comp53530_c0_seq1	GO:0030244	cellulose biosynthetic process	Biological Process			GO:0010089	2
ZHLZ.comp46620_c2_seq1	GO:0044249	cellular biosynthetic process	Biological Process			GO:0010253	2
ZHLZ.comp46620_c2_seq1	GO:0006631	fatty acid metabolic process	Biological Process			GO:0051555	3
ZHLZ.comp46620_c2_seq1	GO:0042335	cuticle development	Biological Process			GO:0006144	1
ZHLZ.comp58970_c0_seq2	GO:0055085	transmembrane transport	Biological Process			GO:0019628	1
ZHLZ.comp58970_c0_seq2	GO:0042221	response to chemical	Biological Process			GO:0016050	2
ZHLZ.comp58970_c0_seq2	GO:0008152	metabolic process	Biological Process			GO:0016032	2
ZHLZ.comp58970_c0_seq2	GO:0006950	response to stress	Biological Process			GO:0009789	1
ZHLZ.comp59571_c0_seq1	GO:0006412	translation	Biological Process			GO:0010111	1
ZHLZ.comp47338_c0_seq1	GO:0046520	sphingoid biosynthetic process	Biological Process			GO:0009690	2
ZHLZ.comp47338_c0_seq1	GO:0010025	wax biosynthetic process	Biological Process			GO:0071577	3
ZHLZ.comp47338_c0_seq1	GO:0055114	oxidation-reduction process	Biological Process			GO:0061088	3
ZHLZ.comp47338_c0_seq1	GO:0009651	response to salt stress	Biological Process			GO:0006212	2
ZHLZ.comp47338_c0_seq1	GO:0006816	calcium ion transport	Biological Process			GO:0006813	2
ZHLZ.comp47338_c0_seq1	GO:0007030	Golgi organization	Biological Process			GO:0000154	1
ZHLZ.comp47338_c0_seq1	GO:0016126	sterol biosynthetic process	Biological Process			GO:0009729	3
ZHLZ.comp53936_c0_seq1	GO:0008299	isoprenoid biosynthetic process	Biological Process			GO:0006301	2
ZHLZ.comp59477_c0_seq1	GO:0019745	pentacyclic triterpenoid biosynthetic process	Biological Process			GO:0090503	3
ZHLZ.comp59477_c0_seq1	GO:0016126	sterol biosynthetic process	Biological Process			GO:0009934	4
ZHLZ.comp54857_c0_seq1	GO:1902358	sulfate transmembrane transport	Biological Process			GO:0010480	4
ZHLZ.comp53530_c0_seq2	GO:0071555	cell wall organization	Biological Process			GO:0006596	3
ZHLZ.comp53530_c0_seq2	GO:0030244	cellulose biosynthetic process	Biological Process			GO:0097164	3
ZHLZ.comp58292_c1_seq1	GO:0000165	MAPK cascade	Biological Process			GO:0097503	2
ZHLZ.comp59540_c0_seq1	GO:0019748	secondary metabolic process	Biological Process			GO:0050790	4
ZHLZ.comp59540_c0_seq1	GO:0016114	terpenoid biosynthetic process	Biological Process			GO:0046470	3
ZHLZ.comp59540_c0_seq1	GO:0008654	phospholipid biosynthetic process	Biological Process			GO:0007000	2
ZHLZ.comp60177_c0_seq1	GO:0042742	defense response to bacterium	Biological Process			GO:0031048	2
ZHLZ.comp60177_c0_seq1	GO:0051865	protein autoubiquitination	Biological Process			GO:0006406	2
ZHLZ.comp58022_c0_seq5	GO:0016114	terpenoid biosynthetic process	Biological Process			GO:0000280	2
ZHLZ.comp58022_c0_seq5	GO:0009228	thiamine biosynthetic process	Biological Process			GO:0036065	2
ZHLZ.comp58022_c0_seq5	GO:0052865	1-deoxy-D-xylulose 5-phosphate biosynthetic process	Biological Process			GO:0042752	3
ZHLZ.comp26919_c0_seq1	GO:0009987	cellular process	Biological Process			GO:0009911	3
ZHLZ.comp26919_c0_seq1	GO:0010033	response to organic substance	Biological Process			GO:0009960	2
ZHLZ.comp58288_c0_seq1	GO:0055085	transmembrane transport	Biological Process			GO:0007018	4
ZHLZ.comp42402_c0_seq1	GO:0071555	cell wall organization	Biological Process			GO:0080113	5
ZHLZ.comp42402_c0_seq1	GO:0010411	xyloglucan metabolic process	Biological Process			GO:0090501	3
ZHLZ.comp42402_c0_seq1	GO:0042546	cell wall biogenesis	Biological Process			GO:0006564	2
ZHLZ.comp54462_c0_seq1	GO:0005975	carbohydrate metabolic process	Biological Process			GO:0009809	1
ZHLZ.comp26966_c0_seq1	GO:0009416	response to light stimulus	Biological Process			GO:0045493	3
ZHLZ.comp39807_c0_seq1	GO:0006470	protein dephosphorylation	Biological Process			GO:0009873	3
ZHLZ.comp46693_c0_seq1	GO:0008152	metabolic process	Biological Process			GO:0042542	7
ZHLZ.comp26985_c0_seq2	GO:0010155	regulation of proton transport	Biological Process			GO:0006167	2
ZHLZ.comp26985_c0_seq2	GO:0018298	protein-chromophore linkage	Biological Process			GO:0031047	4
ZHLZ.comp26985_c0_seq2	GO:0009744	response to sucrose	Biological Process			GO:0016569	4
ZHLZ.comp26985_c0_seq2	GO:0009765	photosynthesis, light harvesting	Biological Process			GO:0048449	2
ZHLZ.comp26985_c0_seq2	GO:0009644	response to high light intensity	Biological Process			GO:0006464	2
ZHLZ.comp26985_c0_seq2	GO:0010196	nonphotochemical quenching	Biological Process			GO:0048638	3
ZHLZ.comp26985_c0_seq2	GO:0019344	cysteine biosynthetic process	Biological Process			GO:0035265	3
ZHLZ.comp26985_c0_seq2	GO:0006364	rRNA processing	Biological Process			GO:0010387	2
ZHLZ.comp60495_c0_seq1	GO:0008152	metabolic process	Biological Process			GO:0016579	2
ZHLZ.comp46161_c0_seq1	GO:0005975	carbohydrate metabolic process	Biological Process			GO:0016571	2
ZHLZ.comp46161_c0_seq1	GO:0006108	malate metabolic process	Biological Process			GO:0010394	1
ZHLZ.comp46161_c0_seq1	GO:0006099	tricarboxylic acid cycle	Biological Process			GO:0070207	3
ZHLZ.comp49654_c0_seq1	GO:0055085	transmembrane transport	Biological Process			GO:0010038	3
ZHLZ.comp51734_c0_seq1	GO:0055114	oxidation-reduction process	Biological Process			GO:0045038	3
ZHLZ.comp51734_c0_seq1	GO:0046345	abscisic acid catabolic process	Biological Process			GO:0043953	3
ZHLZ.comp26910_c0_seq1	GO:0061615	glycolytic process through fructose-6-phosphate	Biological Process			GO:0006995	1
ZHLZ.comp26910_c0_seq1	GO:0006002	fructose 6-phosphate metabolic process	Biological Process			GO:0010440	1
ZHLZ.comp27966_c0_seq1	GO:0055114	oxidation-reduction process	Biological Process			GO:0040020	1
ZHLZ.comp27966_c0_seq1	GO:0009657	plastid organization	Biological Process			GO:0008284	1
ZHLZ.comp27966_c0_seq1	GO:0045892	negative regulation of transcription, DNA-templated	Biological Process			GO:0042023	1
ZHLZ.comp59514_c0_seq1	GO:0010363	regulation of plant-type hypersensitive response	Biological Process			GO:0045736	1
ZHLZ.comp59514_c0_seq1	GO:0015802	basic amino acid transport	Biological Process			GO:0006527	1
ZHLZ.comp59514_c0_seq1	GO:0016558	protein import into peroxisome matrix	Biological Process			GO:0048316	1
ZHLZ.comp59514_c0_seq1	GO:0006606	protein import into nucleus	Biological Process			GO:0045471	3
ZHLZ.comp59514_c0_seq1	GO:0015696	ammonium transport	Biological Process			GO:0006075	2
ZHLZ.comp59514_c0_seq1	GO:0043090	amino acid import	Biological Process			GO:0043407	2
ZHLZ.comp59514_c0_seq1	GO:0006891	intra-Golgi vesicle-mediated transport	Biological Process			GO:1900424	2
ZHLZ.comp59514_c0_seq1	GO:0006869	lipid transport	Biological Process			GO:0030150	1
ZHLZ.comp59514_c0_seq1	GO:0006862	nucleotide transport	Biological Process			GO:0051225	3
ZHLZ.comp59514_c0_seq1	GO:0006612	protein targeting to membrane	Biological Process			GO:0080175	3
ZHLZ.comp59514_c0_seq1	GO:0043069	negative regulation of programmed cell death	Biological Process			GO:0080110	3
ZHLZ.comp59514_c0_seq1	GO:0006888	ER to Golgi vesicle-mediated transport	Biological Process			GO:0034051	3
ZHLZ.comp59514_c0_seq1	GO:0010351	lithium ion transport	Biological Process			GO:0045595	3
ZHLZ.comp59514_c0_seq1	GO:0043269	regulation of ion transport	Biological Process			GO:0006915	5
ZHLZ.comp26959_c0_seq1	GO:0002181	cytoplasmic translation	Biological Process			GO:0060267	4
ZHLZ.comp26959_c0_seq1	GO:0016567	protein ubiquitination	Biological Process			GO:0005991	2
ZHLZ.comp26959_c0_seq1	GO:0002109	maturation of SSU-rRNA from tricistronic rRNA transcript (SSU-rRNA, LSU-rRNA,5S)	Biological Process			GO:0000278	2
ZHLZ.comp26959_c0_seq1	GO:0000028	ribosomal small subunit assembly	Biological Process			GO:0006379	2
ZHLZ.comp56115_c0_seq1	GO:0016114	terpenoid biosynthetic process	Biological Process			GO:0006306	2
ZHLZ.comp56115_c0_seq1	GO:0009228	thiamine biosynthetic process	Biological Process			GO:0035196	2
ZHLZ.comp56115_c0_seq1	GO:0052865	1-deoxy-D-xylulose 5-phosphate biosynthetic process	Biological Process			GO:0010267	2
ZHLZ.comp49915_c1_seq1	GO:0009693	ethylene biosynthetic process	Biological Process			GO:0009616	2
ZHLZ.comp49915_c1_seq1	GO:0009835	fruit ripening	Biological Process			GO:0006378	2
ZHLZ.comp49915_c1_seq1	GO:0055114	oxidation-reduction process	Biological Process			GO:0051017	3
ZHLZ.comp47698_c0_seq1	GO:0006468	protein phosphorylation	Biological Process			GO:0006571	3
ZHLZ.comp43564_c3_seq1	GO:0006598	polyamine catabolic process	Biological Process			GO:0002084	2
ZHLZ.comp43564_c3_seq1	GO:0009805	coumarin biosynthetic process	Biological Process			GO:2000028	1
ZHLZ.comp43564_c3_seq1	GO:0009800	cinnamic acid biosynthetic process	Biological Process			GO:0032504	1
ZHLZ.comp43564_c3_seq1	GO:0009611	response to wounding	Biological Process			GO:0019563	1
ZHLZ.comp43564_c3_seq1	GO:0006559	L-phenylalanine catabolic process	Biological Process			GO:0046166	1
ZHLZ.comp43564_c3_seq1	GO:0009963	positive regulation of flavonoid biosynthetic process	Biological Process			GO:0006642	1
ZHLZ.comp43564_c3_seq1	GO:0042398	cellular modified amino acid biosynthetic process	Biological Process			GO:0019305	2
ZHLZ.comp35523_c0_seq1	GO:0009308	amine metabolic process	Biological Process			GO:0042732	2
ZHLZ.comp35523_c0_seq1	GO:0055114	oxidation-reduction process	Biological Process			GO:0009610	2
ZHLZ.comp27721_c0_seq1	GO:1901601	strigolactone biosynthetic process	Biological Process			GO:0043065	3
[truncated: 10,077 more rows]
