# Supplementary material for: Organ-Specific Gene Expression Reveals the Role of the Cymbidium ensifolium-miR396/Growth-Regulating Factors Module in Flower Development of the Orchid Plant Cymbidium ensifolium
Source: Front Plant Sci. 2022 Jan 27;12:799778. doi: 10.3389/fpls.2021.799778 (PMC8829051; doi:10.3389/fpls.2021.799778)
Supplement: Supplementary file 12 [file Table_6.XLSX]

## Sheet: Sheet1
Supplementary Table 5. miR396-targeted genes validation using Degradome sequencing						Supplementary Table 6. miR396-target genes validation using degradome sequencing.
SmallRNA	SmallRNA_seq	Transcript	Transcript Annotation	GO_Term	KEGG_pathways	KOG_Description	Symbol	AlignmentScore	AlignmentRange	DegradomeDetection	Ce_TPB	pvalue(chis_quare2x2)	pvalue(fisher_exact_test)	DegradomeCleavageSite	Ce_DegradomeReadNumber_Normalized	Ce_DegradomeCategory	Ce_Tplot_file_path
fve-MIR396b-p5_2ss11CA18AC	TAATCTCTTGAAAGAGTC	TRINITY_DN62855_c0_g3	PREDICTED: chaperone protein dnaJ 16-like [Phoenix dactylifera]	GO:0005634(nucleus);GO:0006457(protein folding);GO:0009737(response to abscisic acid);GO:0016020(membrane)	ko04141(Protein processing in endoplasmic reticulum)	[O]Posttranslational modification, protein turnover, chaperones	ATJ16	4	1127-1144	Y	20.7814	6.3529e-11	1.59697e-11	1135	1	4	.\4_T_Plot\Ce\TRINITY_DN62855_c0_g3--1135--fve-MIR396b-p5_2ss11CA18AC_degradome.jpg
fve-MIR396b-p5_2ss11CA18AC	TAATCTCTTGAAAGAGTC	TRINITY_DN61624_c1_g1	PREDICTED: transcription factor bHLH62 [Elaeis guineensis]	GO:0003677(DNA binding);GO:0003700(transcription factor activity, sequence-specific DNA binding);GO:0005634(nucleus);GO:0006351(transcription, DNA-templated);GO:0006355(regulation of transcription, DNA-templated);GO:0046983(protein dimerization activity)	ko04075(Plant hormone signal transduction)	[K]Transcription	BHLH62	4	932-948	Y	20.7814	5.9724e-07	6.49264e-08	940	1	4	.\4_T_Plot\Ce\TRINITY_DN61624_c1_g1--940--fve-MIR396b-p5_2ss11CA18AC_degradome.jpg
csi-miR396f-5p_1ss19CT	TTCCACAGCTTTCTTGAATTT	TRINITY_DN69287_c2_g1	PREDICTED: cyclin-H1-1 [Musa acuminata subsp. malaccensis]	GO:0000307(cyclin-dependent protein kinase holoenzyme complex);GO:0005634(nucleus);GO:0016538(cyclin-dependent protein serine/threonine kinase regulator activity);GO:0045737(positive regulation of cyclin-dependent protein serine/threonine kinase activity);GO:0045944(positive regulation of transcription from RNA polymerase II promoter);GO:1901409(positive regulation of phosphorylation of RNA polym…	ko03022(Basal transcription factors);ko03420(Nucleotide excision repair)	[D]Cell cycle control, cell division, chromosome partitioning ;[K]Transcription ;[L]Replication, recombination and repair	CYCH1-1	4	349-369	Y	20.7814	5.9724e-07	6.49264e-08	360	1	4	.\4_T_Plot\Ce\TRINITY_DN69287_c2_g1--360--csi-miR396f-5p_1ss19CT_degradome.jpg
ata-miR396a-5p	TCCACAGGCTTTCTTGAACTG	TRINITY_DN56046_c2_g1	PREDICTED: growth-regulating factor 3 isoform X1 [Elaeis guineensis]	GO:0005524(ATP binding);GO:0005634(nucleus);GO:0006351(transcription, DNA-templated);GO:0006355(regulation of transcription, DNA-templated);GO:0008285(negative regulation of cell proliferation);GO:0009624(response to nematode);GO:0044212(transcription regulatory region DNA binding);GO:0048364(root development);GO:0048366(leaf development);GO:0061062(regulation of nematode larval development)	-	[K]Transcription	GRF3	2.5	583-603	Y	41.5628	0	0	594	5	4	.\4_T_Plot\Ce\TRINITY_DN56046_c2_g1--594--ata-miR396a-5p_degradome.jpg
ata-miR396a-5p	TCCACAGGCTTTCTTGAACTG	TRINITY_DN65724_c1_g1	PREDICTED: growth-regulating factor 4-like isoform X1 [Elaeis guineensis]	GO:0005524(ATP binding);GO:0005634(nucleus);GO:0006351(transcription, DNA-templated);GO:0006355(regulation of transcription, DNA-templated);GO:0048366(leaf development)	-	[K]Transcription	GRF3	3	1350-1370	Y	935.164	0	0	1361	45	2	.\4_T_Plot\Ce\TRINITY_DN65724_c1_g1--1361--ata-miR396a-5p_degradome.jpg
ata-miR396a-5p	TCCACAGGCTTTCTTGAACTG	TRINITY_DN57448_c0_g2	PREDICTED: growth-regulating factor 4-like [Phoenix dactylifera]	GO:0005524(ATP binding);GO:0005634(nucleus);GO:0006351(transcription, DNA-templated);GO:0006355(regulation of transcription, DNA-templated);GO:0048366(leaf development)	-	[K]Transcription	GRF4	3.5	776-796	Y	20.7814	2.9943e-15	6.51175e-17	787	2	4	.\4_T_Plot\Ce\TRINITY_DN57448_c0_g2--787--ata-miR396a-5p_degradome.jpg
ata-miR396a-5p	TCCACAGGCTTTCTTGAACTG	TRINITY_DN63763_c3_g1	PREDICTED: growth-regulating factor 4-like [Phoenix dactylifera]	GO:0005524(ATP binding);GO:0005634(nucleus);GO:0006351(transcription, DNA-templated);GO:0006355(regulation of transcription, DNA-templated);GO:0048366(leaf development)	-	[K]Transcription	GRF4	3.5	612-632	Y	935.164	4.8958e-16	1.68511e-21	623	45	2	.\4_T_Plot\Ce\TRINITY_DN63763_c3_g1--623--ata-miR396a-5p_degradome.jpg
ata-miR396a-5p	TCCACAGGCTTTCTTGAACTG	TRINITY_DN55863_c3_g3	PREDICTED: growth-regulating factor 6-like [Elaeis guineensis]	GO:0005524(ATP binding);GO:0005634(nucleus);GO:0006351(transcription, DNA-templated);GO:0006355(regulation of transcription, DNA-templated);GO:0008285(negative regulation of cell proliferation);GO:0048364(root development);GO:0048366(leaf development)	-	[K]Transcription	GRF6	1	929-949	Y	4200.78	3.4721e-11	1.24599e-14	940	200	2	.\4_T_Plot\Ce\TRINITY_DN55863_c3_g3--940--ata-miR396a-5p_degradome.jpg
ata-miR396a-5p	TCCACAGGCTTTCTTGAACTG	TRINITY_DN62841_c0_g9	PREDICTED: growth-regulating factor 6-like [Elaeis guineensis]	GO:0005515(protein binding);GO:0005524(ATP binding);GO:0005634(nucleus);GO:0006351(transcription, DNA-templated);GO:0006355(regulation of transcription, DNA-templated);GO:0009624(response to nematode);GO:0048364(root development);GO:0048366(leaf development);GO:0061062(regulation of nematode larval development)	-	[O]Posttranslational modification, protein turnover, chaperones	GRF6	3.5	49-69	Y	3013.31	0	0	60	145	0	.\4_T_Plot\Ce\TRINITY_DN62841_c0_g9--60--ata-miR396a-5p_degradome.jpg
ata-miR396a-5p	TCCACAGGCTTTCTTGAACTG	TRINITY_DN62100_c1_g4	PREDICTED: growth-regulating factor 6-like [Elaeis guineensis]	GO:0005515(protein binding);GO:0005524(ATP binding);GO:0005634(nucleus);GO:0006351(transcription, DNA-templated);GO:0006355(regulation of transcription, DNA-templated);GO:0009624(response to nematode);GO:0048364(root development);GO:0048366(leaf development);GO:0061062(regulation of nematode larval development)	-	[K]Transcription	GRF7	3.5	186-206	Y	41.5628	0	2.99237e-158	197	2	2	.\4_T_Plot\Ce\TRINITY_DN62100_c1_g4--197--ata-miR396a-5p_degradome.jpg
fve-MIR396b-p5_2ss11CA18AC	TAATCTCTTGAAAGAGTC	TRINITY_DN72942_c0_g1	PREDICTED: probable serine/threonine protein kinase IRE4 isoform X2 [Elaeis guineensis]	GO:0004674(protein serine/threonine kinase activity);GO:0005622(intracellular);GO:0018105(peptidyl-serine phosphorylation);GO:0035556(intracellular signal transduction)	ko04626(Plant-pathogen interaction)	[T]Signal transduction mechanisms	IRE4	4	1243-1260	Y	124.689	5.3524e-20	5.48415e-21	1251	6	2	.\4_T_Plot\Ce\TRINITY_DN72942_c0_g1--1251--fve-MIR396b-p5_2ss11CA18AC_degradome.jpg
fve-MIR396b-p5_2ss11CA18AC	TAATCTCTTGAAAGAGTC	TRINITY_DN60916_c0_g3	PREDICTED: uncharacterized protein LOC105060016 [Elaeis guineensis]	GO:0005515(protein binding);GO:0005634(nucleus);GO:0005829(cytosol);GO:0009507(chloroplast);GO:0009793(embryo development ending in seed dormancy);GO:0010183(pollen tube guidance);GO:0036033(mediator complex binding);GO:0050832(defense response to fungus)	-	[S]Function unknown	MEE14	4	1184-1200	Y	20.7814	5.9724e-07	6.49264e-08	1191	1	4	.\4_T_Plot\Ce\TRINITY_DN60916_c0_g3--1191--fve-MIR396b-p5_2ss11CA18AC_degradome.jpg
fve-MIR396b-p5_2ss11CA18AC	TAATCTCTTGAAAGAGTC	TRINITY_DN74153_c0_g4	Mitochondrial pyruvate carrier 1 [Ananas comosus]	GO:0005622(intracellular);GO:0005623(cell);GO:0005739(mitochondrion);GO:0005743(mitochondrial inner membrane);GO:0005774(vacuolar membrane);GO:0005886(plasma membrane);GO:0006850(mitochondrial pyruvate transport);GO:0009507(chloroplast);GO:0016020(membrane);GO:0016021(integral component of membrane)	-	[S]Function unknown	MPC1	4	467-483	Y	20.7814	5.9724e-07	6.49264e-08	474	1	4	.\4_T_Plot\Ce\TRINITY_DN74153_c0_g4--474--fve-MIR396b-p5_2ss11CA18AC_degradome.jpg
cme-miR396a_2ss20TC21TA	TTCCACAGCTTTCTTGAACCA	TRINITY_DN53882_c0_g2	PREDICTED: nudix hydrolase 26, chloroplastic-like isoform X1 [Phoenix dactylifera]	GO:0004081(bis(5'-nucleosyl)-tetraphosphatase (asymmetrical) activity);GO:0006753(nucleoside phosphate metabolic process);GO:0008893(guanosine-3',5'-bis(diphosphate) 3'-diphosphatase activity);GO:0009507(chloroplast);GO:0034432(bis(5'-adenosyl)-pentaphosphatase activity);GO:0046872(metal ion binding)	-	[L]Replication, recombination and repair	NUDT26	4	678-699	Y	20.7814	5.9724e-07	6.49264e-08	690	1	4	.\4_T_Plot\Ce\TRINITY_DN53882_c0_g2--690--cme-miR396a_2ss20TC21TA_degradome.jpg
cme-miR396a_2ss20TC21TA	TTCCACAGCTTTCTTGAACCA	TRINITY_DN70456_c0_g5	PREDICTED: zinc finger CCCH domain-containing protein 27 [Nelumbo nucifera]	GO:0000166(nucleotide binding);GO:0003677(DNA binding);GO:0003723(RNA binding);GO:0005634(nucleus);GO:0008150(biological_process);GO:0046872(metal ion binding)	-	[S]Function unknown	Os04g0394300	4	2505-2526	Y	20.7814	2.9943e-15	6.51175e-17	2517	1	2	.\4_T_Plot\Ce\TRINITY_DN70456_c0_g5--2517--cme-miR396a_2ss20TC21TA_degradome.jpg
csi-miR396f-5p_1ss19CT	TTCCACAGCTTTCTTGAATTT	TRINITY_DN67059_c0_g2	PREDICTED: glutamyl-tRNA reductase 2 [Musa acuminata subsp. malaccensis]	GO:0005515(protein binding);GO:0006779(porphyrin-containing compound biosynthetic process);GO:0006782(protoporphyrinogen IX biosynthetic process);GO:0006783(heme biosynthetic process);GO:0008883(glutamyl-tRNA reductase activity);GO:0009416(response to light stimulus);GO:0009507(chloroplast);GO:0015995(chlorophyll biosynthetic process);GO:0031969(chloroplast membrane);GO:0043234(protein complex);G…	ko00860(Porphyrin and chlorophyll metabolism)	[H]Coenzyme transport and metabolism	OsI_033071	4	1833-1853	Y	2182.05	0	0	1844	105	2	.\4_T_Plot\Ce\TRINITY_DN67059_c0_g2--1844--csi-miR396f-5p_1ss19CT_degradome.jpg
cca-miR396a-5p_1ss21TG	TTCCACAGCTTTCTTGAACTG	TRINITY_DN67804_c0_g7	PREDICTED: probable pectinesterase/pectinesterase inhibitor 51 [Phoenix dactylifera]	GO:0030599(pectinesterase activity);GO:0046910(pectinesterase inhibitor activity);GO:0071944(cell periphery)	ko00040(Pentose and glucuronate interconversions);ko00500(Starch and sucrose metabolism)	[G]Carbohydrate transport and metabolism	PME64	4	701-720	Y	20.7814	5.9724e-07	6.49264e-08	711	1	4	.\4_T_Plot\Ce\TRINITY_DN67804_c0_g7--711--cca-miR396a-5p_1ss21TG_degradome.jpg
fve-MIR396b-p5_2ss11CA18AC	TAATCTCTTGAAAGAGTC	TRINITY_DN61702_c0_g3	PREDICTED: plant UBX domain-containing protein 1-like [Phoenix dactylifera]	GO:0005634(nucleus);GO:0005737(cytoplasm);GO:0035265(organ growth);GO:0043241(protein complex disassembly);GO:0051117(ATPase binding)	-	[S]Function unknown	PUX1	2.5	571-587	Y	41.5628	1.6653e-12	4.21328e-15	578	2	2	.\4_T_Plot\Ce\TRINITY_DN61702_c0_g3--578--fve-MIR396b-p5_2ss11CA18AC_degradome.jpg
fve-MIR396b-p5_2ss11CA18AC	TAATCTCTTGAAAGAGTC	TRINITY_DN59682_c0_g1	PREDICTED: translin-associated protein X isoform X1 [Elaeis guineensis]	GO:0005634(nucleus)	-	[J]Translation, ribosomal structure and biogenesis	TSNAX	4	1239-1256	Y	41.5628	1.6653e-12	4.21328e-15	1247	2	2	.\4_T_Plot\Ce\TRINITY_DN59682_c0_g1--1247--fve-MIR396b-p5_2ss11CA18AC_degradome.jpg
csi-miR396f-5p_1ss19CT	TTCCACAGCTTTCTTGAATTT	TRINITY_DN74883_c1_g2	PREDICTED: xylulose kinase [Phoenix dactylifera]	GO:0004856(xylulokinase activity);GO:0005737(cytoplasm);GO:0005997(xylulose metabolic process)	ko00040(Pentose and glucuronate interconversions)	[G]Carbohydrate transport and metabolism	Xylb	4	694-714	Y	10.3907	0.00041566	0.000377891	705	0.5	4	.\4_T_Plot\Ce\TRINITY_DN74883_c1_g2--705--csi-miR396f-5p_1ss19CT_degradome.jpg
