# Supplementary material for: Organ-Specific Gene Expression Reveals the Role of the Cymbidium ensifolium-miR396/Growth-Regulating Factors Module in Flower Development of the Orchid Plant Cymbidium ensifolium
Source: Front Plant Sci. 2022 Jan 27;12:799778. doi: 10.3389/fpls.2021.799778 (PMC8829051; doi:10.3389/fpls.2021.799778)
Supplement: Supplementary file 13 [file Table_7.XLSX]

## Sheet: DEG-TF
Supplementary Table 7. List of differentially expressed transcription factors
ZHLZ.comp36081	AP2
ZHLZ.comp55786	AP2
ZHLZ.comp57295	ARF
ZHLZ.comp255369	ARF
ZHLZ.comp59280	B3
ZHLZ.comp52220	B3
ZHLZ.comp55578	B3
ZHLZ.comp43628	bHLH
ZHLZ.comp35076	bHLH
ZHLZ.comp47015	bHLH
ZHLZ.comp58801	bHLH
ZHLZ.comp58469	bHLH
ZHLZ.comp59386	bZIP
ZHLZ.comp57199	bZIP
ZHLZ.comp57101	bZIP
ZHLZ.comp41359	bZIP
ZHLZ.comp57443	bZIP
ZHLZ.comp32283	bZIP
ZHLZ.comp59295	bZIP
ZHLZ.comp59281	bZIP
ZHLZ.comp27301	bZIP
ZHLZ.comp51757	bZIP
ZHLZ.comp57246	bZIP
ZHLZ.comp45701	C2H2
ZHLZ.comp53132	C2H2
ZHLZ.comp57076	C2H2
ZHLZ.comp54075	C2H2
ZHLZ.comp43607	C2H2
ZHLZ.comp40707	C3H
ZHLZ.comp55042	C3H
ZHLZ.comp27165	C3H
ZHLZ.comp59054	CO-like
ZHLZ.comp51149	CO-like
ZHLZ.comp59285	CO-like
ZHLZ.comp59932	Dof
ZHLZ.comp34560	Dof
ZHLZ.comp58440	Dof
ZHLZ.comp56862	ERF
ZHLZ.comp48080	ERF
ZHLZ.comp52634	ERF
ZHLZ.comp26676	ERF
ZHLZ.comp26739	ERF
ZHLZ.comp173014	FAR1
ZHLZ.comp58958	FAR1
ZHLZ.comp58377	FAR1
ZHLZ.comp44997	FAR1
ZHLZ.comp59104	FAR1
ZHLZ.comp59423	FAR1
ZHLZ.comp58383	FAR1
ZHLZ.comp59014	FAR1
ZHLZ.comp55217	FAR1
ZHLZ.comp52638	FAR1
ZHLZ.comp59348	FAR1
ZHLZ.comp55945	G2-like
ZHLZ.comp49025	G2-like
ZHLZ.comp54181	GATA
ZHLZ.comp60450	GATA
ZHLZ.comp46398	GRF
ZHLZ.comp55393	GRF
ZHLZ.comp51044	GRF
ZHLZ.comp57581	GRF
ZHLZ.comp57902	GRF
ZHLZ.comp57404	GRF
ZHLZ.comp35798	GRF
CL1contig1	HB-other
ZHLZ.comp49602	HD-ZIP
ZHLZ.comp27274	LBD
ZHLZ.comp64467	LBD
ZHLZ.comp58442	MIKC
ZHLZ.comp50822	MIKC
ZHLZ.comp26961	MIKC
ZHLZ.comp35346	MIKC
ZHLZ.comp52003	MIKC
ZHLZ.comp58618	M-type
ZHLZ.comp13790	MYB
ZHLZ.comp60086	MYB
ZHLZ.comp53568	MYB
ZHLZ.comp48598	MYB
ZHLZ.comp126302	MYB
ZHLZ.comp58353	NAC
ZHLZ.comp50944	NAC
ZHLZ.comp27276	NAC
ZHLZ.comp44681	NAC
ZHLZ.comp78474	NAC
ZHLZ.comp43722	NAC
ZHLZ.comp54042	NF-YB
ZHLZ.comp27718	NF-YC
ZHLZ.comp32988	NF-YC
ZHLZ.comp35481	NF-YC
ZHLZ.comp57099	Nin-like
ZHLZ.comp56652	Nin-like
ZHLZ.comp57107	Nin-like
ZHLZ.comp59258	Nin-like
ZHLZ.comp49269	SBP
ZHLZ.comp27448	TALE
ZHLZ.comp35354	TALE
ZHLZ.comp48114	TALE
ZHLZ.comp57060	TCP
ZHLZ.comp58471	Trihelix
ZHLZ.comp54447	WRKY
ZHLZ.comp48984	WRKY
ZHLZ.comp44366	YABBY
ZHLZ.comp51971	YABBY
ZHLZ.comp27563	YABBY
ZHLZ.comp32929	ZF-HD
